# Supplementary material for: Ethyl 2-amino-4-methyl­thio­phene-3-carboxyl­ate
Source: IUCrdata. 2021 Apr 9;6(Pt 4):x210351. doi: 10.1107/S2414314621003515 (PMC9462330; doi:10.1107/S2414314621003515)
Supplement: Supplementary file 1 [file x-06-x210351-sup1.cif]

##############################################################################
#                                                                            #
# This CIF contains the data for a data article accepted for                 #
# publication in IUCrData. It conforms to the requirements of                #
# Notes for Authors for IUCrData, and has been                               #
# peer reviewed under the auspices of IUCrData.                              #
#                                                                            #
# Full details of the Crystallographic Information File format               #
# are given in the paper "The Crystallographic Information File (CIF):       #
# a New Standard Archive File for Crystallography" by S. R. Hall, F. H.      #
# Allen and I. D. Brown [Acta Cryst. (1991), A47, 655-685].                  #
#                                                                            #
# The current version of the core CIF dictionary is obtainable from          #
# ftp://ftp.iucr.org/pub/cif_core.dic.                                       #
#                                                                            #
# Software is freely available for graphical display of the structure(s)     #
# in this CIF. For information consult the CIF software page                 #
# http://www.iucr.org/resources/cif/software.                                #
#                                                                            #
# This file may be used for bona fide research purposes within the           #
# scientific community so long as proper attribution is given to the data    # 
# article from which it was obtained.                                        #
#                                                                            #
##############################################################################
data_I
_database_code_depnum_ccdc_archive 'CCDC 2074848'
_audit_creation_method     'SHELXL-2018/3'
_journal_date_recd_electronic     2021-03-31
_journal_date_accepted     2021-04-01
_journal_name_full     'IUCrData'
_journal_year     2021
_journal_volume     6
_journal_issue      4
_journal_page_first     0
_journal_page_last     0
_journal_paper_category     HO
_journal_paper_doi     10.1107/S2414314621003515
_journal_coeditor_code     BT4112
_publ_contact_author_name     'Ray J. Butcher'
_publ_contact_author_address
;
Department of Chemistry
Howard University
525 College Street NW
Washington DC 20059
USA
;
_publ_contact_author_email     'rbutcher99@yahoo.com'
_publ_contact_author_fax     '202-806-5442'
_publ_contact_author_phone     '703-585-6631'
_publ_section_title
;
Ethyl 2-amino-4-methylthiophene-3-carboxylate
;
loop_
    _publ_author_name
    _publ_author_footnote
    _publ_author_address
    'Khanum, Ghazala' .
;
School of Studies in Chemistry, Jiwaji University,
Gwalior 474011,
India
;
    'Fatima, Aysha' .
;
School of Studies in Chemistry, Jiwaji University,
Gwalior 474011,
India
;
    'Sharma, Pooja' .
;
School of Studies in Chemistry, Jiwaji University,
Gwalior 474011,
India
;
    'Srivastava, S. K.' .
;
School of Studies in Chemistry, Jiwaji University,
Gwalior 474011,
India
;
    'Butcher, Ray J.' .
;
Department of Chemistry
Howard University
525 College Street NW
Washington DC 20059
USA
;
_publ_section_synopsis
;
The crystal structure of ethyl 2-amino-4-methylthiophene-3-carboxylate contains
two molecules in the asymmetric unit with both intra- and intermolecular
hydrogen bonding incorporating <i>R</i>^3^~2~(6) motifs involving the NH~2~
and S moieties with a bifurcated hydrogen bond that links the two molecules
and a <i>C</i>^2^~4~(12) chain in the <i>b</i>-axis direction.
;
_chemical_name_systematic
;
Ethyl 2-amino-4-methylthiophene-3-carboxylate
;
_chemical_name_common     ?
_chemical_formula_moiety     'C8 H11 N O2 S'
_chemical_formula_sum     'C8 H11 N O2 S'
_chemical_formula_iupac     'C8 H11 N O2 S'
_chemical_formula_weight     185.24
_chemical_melting_point     ?
_space_group_crystal_system     triclinic
_space_group_name_H-M_alt     'P -1'
_space_group_name_Hall     '-P 1'
loop_
    _space_group_symop_operation_xyz
    'x, y, z'
    '-x, -y, -z'
_cell_length_a     7.664(3)
_cell_length_b     9.876(3)
_cell_length_c     13.018(5)
_cell_angle_alpha     91.602(12)
_cell_angle_beta     104.301(13)
_cell_angle_gamma     101.729(13)
_cell_volume     931.7(6)
_cell_formula_units_Z     4
_cell_measurement_reflns_used     9004
_cell_measurement_theta_min     2.55
_cell_measurement_theta_max     30.72
_cell_measurement_temperature     293(2)
_exptl_crystal_description     plate
_exptl_crystal_colour     colourless
_exptl_crystal_size_max     0.480
_exptl_crystal_size_mid     0.350
_exptl_crystal_size_min     0.120
_exptl_crystal_density_diffrn     1.321
_exptl_crystal_density_meas     ?
_exptl_crystal_density_method     ?
_exptl_crystal_F_000     392
_exptl_absorpt_coefficient_mu     0.307
_exptl_absorpt_correction_type     multi-scan
_exptl_absorpt_process_details
;
(SADABS; Sheldrick, 1996)
;
_exptl_absorpt_correction_T_min     0.5652
_exptl_absorpt_correction_T_max     0.7471
_diffrn_ambient_temperature     293(2)
_diffrn_source     ?
_diffrn_radiation_type     MoK\a
_diffrn_radiation_wavelength     0.71073
_diffrn_measurement_device_type     'Bruker APEXII CCD'
_diffrn_measurement_method     '\f and \w scans'
_diffrn_detector_area_resol_mean     ?
_diffrn_reflns_number     27589
_diffrn_reflns_av_R_equivalents     0.0617
_diffrn_reflns_av_unetI/netI     0.0480
_diffrn_reflns_theta_min     2.113
_diffrn_reflns_theta_max     30.505
_diffrn_reflns_theta_full     25.242
_diffrn_measured_fraction_theta_max     0.995
_diffrn_measured_fraction_theta_full     0.993
_diffrn_reflns_limit_h_min     -10
_diffrn_reflns_limit_h_max     10
_diffrn_reflns_limit_k_min     -14
_diffrn_reflns_limit_k_max     14
_diffrn_reflns_limit_l_min     -18
_diffrn_reflns_limit_l_max     18
_refine_special_details
;
The structure was solved with <i>SHELXT</i> (Sheldrick,
2015<i>a</i>) and refined with <i>SHELXL2018</i>/3 (Sheldrick 2015<i>b</i>).
The amine hydrogen atoms were refined isotropically while the C-bound H atoms
were included in calculated positions and treated as riding, with C---H =
0.95--0.98 \%A, and with 1.2<i>U</i>~eq~(C) for H atoms.
;
_reflns_number_total     5636
_reflns_number_gt     3845
_reflns_threshold_expression     'I > 2\s(I)'
_refine_ls_structure_factor_coef     Fsqd
_refine_ls_matrix_type     full
_refine_ls_R_factor_all     0.0840
_refine_ls_R_factor_gt     0.0566
_refine_ls_wR_factor_gt     0.1500
_refine_ls_wR_factor_ref     0.1684
_refine_ls_goodness_of_fit_ref     1.028
_refine_ls_restrained_S_all     1.028
_refine_ls_number_reflns     5636
_refine_ls_number_parameters     237
_refine_ls_number_restraints     0
_refine_ls_hydrogen_treatment     mixed
_refine_ls_weighting_scheme     calc
_refine_ls_weighting_details
              'w=1/[\s^2^(Fo^2^)+(0.0812P)^2^+0.2238P] where P=(Fo^2^+2Fc^2^)/3'
_atom_sites_solution_hydrogens     mixed
_atom_sites_solution_primary     direct
_atom_sites_solution_secondary     difmap
_refine_ls_shift/su_max     0.000
_refine_ls_shift/su_mean     0.000
_refine_diff_density_max     0.616
_refine_diff_density_min     -0.388
_refine_ls_extinction_method     none
_refine_ls_extinction_coef     .
loop_
    _atom_type_symbol
    _atom_type_description
    _atom_type_scat_dispersion_real
    _atom_type_scat_dispersion_imag
    _atom_type_scat_source
    'C' 'C' 0.0033 0.0016
                         'International Tables Vol C Tables 4.2.6.8 and 6.1.1.4'
    'H' 'H' 0.0000 0.0000
                         'International Tables Vol C Tables 4.2.6.8 and 6.1.1.4'
    'N' 'N' 0.0061 0.0033
                         'International Tables Vol C Tables 4.2.6.8 and 6.1.1.4'
    'O' 'O' 0.0106 0.0060
                         'International Tables Vol C Tables 4.2.6.8 and 6.1.1.4'
    'S' 'S' 0.1246 0.1234
                         'International Tables Vol C Tables 4.2.6.8 and 6.1.1.4'
_computing_data_collection
;
APEX2 (Bruker, 2005)
;
_computing_cell_refinement
;
SAINT (Bruker, 2002)
;
_computing_data_reduction
;
SAINT (Bruker, 2002)
;
_computing_structure_solution
;
SHELXT (Sheldrick 2015a)
;
_computing_structure_refinement
;
<i>SHELXL2018/3</i> (Sheldrick, 2015b)
;
_computing_molecular_graphics
;
SHELXTL (Sheldrick 2008)
;
_computing_publication_material
;
SHELXTL (Sheldrick 2008)
;
loop_
    _atom_site_type_symbol
    _atom_site_label
    _atom_site_fract_x
    _atom_site_fract_y
    _atom_site_fract_z
    _atom_site_U_iso_or_equiv
    _atom_site_adp_type
    _atom_site_calc_flag
    _atom_site_occupancy
    _atom_site_disorder_assembly
    _atom_site_disorder_group
    S S1A 0.57912(8) 0.63040(5) 0.90873(4) 0.05608(17) Uani d 1 . .
    O O1A 0.5956(2) 1.07513(14) 0.82938(11) 0.0598(4) Uani d 1 . .
    O O2A 0.77241(18) 1.13164(13) 0.99478(10) 0.0469(3) Uani d 1 . .
    N N1A 0.4678(3) 0.7995(2) 0.76263(15) 0.0611(5) Uani d 1 . .
    H H1AA 0.478(4) 0.878(3) 0.741(2) 0.074(8) Uiso d 1 . .
    H H1AB 0.420(4) 0.728(3) 0.718(2) 0.067(7) Uiso d 1 . .
    C C1A 0.5667(3) 0.79097(18) 0.86174(15) 0.0434(4) Uani d 1 . .
    C C2A 0.6638(2) 0.89702(17) 0.93919(13) 0.0394(4) Uani d 1 . .
    C C3A 0.7481(2) 0.84624(19) 1.03824(14) 0.0429(4) Uani d 1 . .
    C C4A 0.7121(3) 0.7062(2) 1.03180(17) 0.0535(5) Uani d 1 . .
    H H4AA 0.754788 0.655468 1.088165 0.064 Uiso calc 1 . .
    C C5A 0.8619(3) 0.9325(2) 1.13746(16) 0.0580(5) Uani d 1 . .
    H H5AA 0.899385 0.872987 1.191859 0.087 Uiso calc 1 . .
    H H5AB 0.790195 0.990278 1.160998 0.087 Uiso calc 1 . .
    H H5AC 0.969117 0.989811 1.123237 0.087 Uiso calc 1 . .
    C C6A 0.6715(2) 1.03954(17) 0.91494(14) 0.0400(4) Uani d 1 . .
    C C7A 0.7865(3) 1.27623(18) 0.97679(16) 0.0501(4) Uani d 1 . .
    H H7AA 0.664931 1.297311 0.957187 0.060 Uiso calc 1 . .
    H H7AB 0.845948 1.299239 0.919940 0.060 Uiso calc 1 . .
    C C8A 0.8989(3) 1.3566(2) 1.07851(18) 0.0607(5) Uani d 1 . .
    H H8AA 0.910249 1.454059 1.070404 0.091 Uiso calc 1 . .
    H H8AB 1.019220 1.335704 1.096380 0.091 Uiso calc 1 . .
    H H8AC 0.839418 1.331695 1.134225 0.091 Uiso calc 1 . .
    S S1B 0.35148(12) 0.08122(6) 0.57884(5) 0.0809(3) Uani d 1 . .
    O O1B 0.3541(2) 0.53445(14) 0.63773(11) 0.0620(4) Uani d 1 . .
    O O2B 0.2205(2) 0.52307(14) 0.46392(11) 0.0538(3) Uani d 1 . .
    N N1B 0.4376(3) 0.2976(2) 0.72151(14) 0.0639(5) Uani d 1 . .
    H H1BA 0.451(3) 0.381(3) 0.7357(18) 0.057(7) Uiso d 1 . .
    H H1BB 0.484(4) 0.242(3) 0.765(2) 0.076(8) Uiso d 1 . .
    C C1B 0.3661(3) 0.25098(19) 0.61927(15) 0.0474(4) Uani d 1 . .
    C C2B 0.2967(3) 0.32322(18) 0.53404(13) 0.0425(4) Uani d 1 . .
    C C3B 0.2320(3) 0.2374(2) 0.43493(16) 0.0564(5) Uani d 1 . .
    C C4B 0.2549(5) 0.1078(3) 0.4495(2) 0.0824(8) Uani d 1 . .
    H H4BA 0.221258 0.038177 0.394211 0.099 Uiso calc 1 . .
    C C5B 0.1488(4) 0.2818(3) 0.32835(17) 0.0748(7) Uani d 1 . .
    H H5BA 0.121058 0.205434 0.275478 0.112 Uiso calc 1 . .
    H H5BB 0.234517 0.357479 0.311217 0.112 Uiso calc 1 . .
    H H5BC 0.037419 0.311113 0.329922 0.112 Uiso calc 1 . .
    C C6B 0.2961(3) 0.46767(18) 0.55163(14) 0.0424(4) Uani d 1 . .
    C C7B 0.2082(3) 0.6659(2) 0.47361(19) 0.0609(5) Uani d 1 . .
    H H7BA 0.330234 0.725322 0.498848 0.073 Uiso calc 1 . .
    H H7BB 0.136218 0.679395 0.523229 0.073 Uiso calc 1 . .
    C C8B 0.1157(4) 0.6988(3) 0.3643(2) 0.0809(8) Uani d 1 . .
    H H8BA 0.089268 0.789501 0.367982 0.121 Uiso calc 1 . .
    H H8BB 0.002774 0.631283 0.336545 0.121 Uiso calc 1 . .
    H H8BC 0.195895 0.696714 0.318332 0.121 Uiso calc 1 . .
loop_
    _atom_site_aniso_label
    _atom_site_aniso_U_11
    _atom_site_aniso_U_22
    _atom_site_aniso_U_33
    _atom_site_aniso_U_12
    _atom_site_aniso_U_13
    _atom_site_aniso_U_23
    S1A 0.0707(4) 0.0344(2) 0.0629(3) 0.0106(2) 0.0173(3) 0.0055(2)
    O1A 0.0810(10) 0.0432(7) 0.0456(7) 0.0181(7) -0.0054(7) 0.0073(6)
    O2A 0.0547(8) 0.0354(6) 0.0441(7) 0.0084(5) 0.0020(6) 0.0059(5)
    N1A 0.0846(14) 0.0431(9) 0.0456(9) 0.0128(9) 0.0003(9) -0.0027(8)
    C1A 0.0497(10) 0.0369(8) 0.0453(9) 0.0108(7) 0.0141(8) 0.0038(7)
    C2A 0.0404(9) 0.0366(8) 0.0414(8) 0.0088(7) 0.0103(7) 0.0065(6)
    C3A 0.0425(9) 0.0434(9) 0.0450(9) 0.0116(7) 0.0128(7) 0.0109(7)
    C4A 0.0631(12) 0.0458(10) 0.0543(11) 0.0166(9) 0.0144(9) 0.0176(8)
    C5A 0.0635(13) 0.0579(12) 0.0444(10) 0.0124(10) -0.0012(9) 0.0109(9)
    C6A 0.0428(9) 0.0378(8) 0.0400(8) 0.0115(7) 0.0091(7) 0.0055(6)
    C7A 0.0621(12) 0.0345(8) 0.0500(10) 0.0116(8) 0.0062(9) 0.0055(7)
    C8A 0.0653(13) 0.0454(10) 0.0605(13) 0.0052(9) 0.0021(10) -0.0021(9)
    S1B 0.1329(7) 0.0398(3) 0.0631(4) 0.0278(3) 0.0053(4) 0.0040(2)
    O1B 0.0879(11) 0.0431(7) 0.0452(7) 0.0163(7) -0.0015(7) -0.0043(6)
    O2B 0.0696(9) 0.0449(7) 0.0446(7) 0.0190(6) 0.0046(6) 0.0083(6)
    N1B 0.0985(16) 0.0499(10) 0.0380(8) 0.0265(10) -0.0011(9) 0.0056(8)
    C1B 0.0601(11) 0.0383(8) 0.0419(9) 0.0129(8) 0.0077(8) 0.0040(7)
    C2B 0.0492(10) 0.0395(8) 0.0360(8) 0.0107(7) 0.0052(7) 0.0015(6)
    C3B 0.0707(13) 0.0495(10) 0.0404(9) 0.0104(9) 0.0015(9) -0.0040(8)
    C4B 0.128(2) 0.0480(12) 0.0570(13) 0.0180(14) 0.0015(14) -0.0132(10)
    C5B 0.1004(19) 0.0743(15) 0.0386(10) 0.0216(14) -0.0035(11) -0.0068(10)
    C6B 0.0463(9) 0.0398(8) 0.0399(8) 0.0107(7) 0.0074(7) 0.0050(7)
    C7B 0.0672(13) 0.0447(10) 0.0700(14) 0.0180(9) 0.0105(11) 0.0160(9)
    C8B 0.0828(18) 0.0716(16) 0.0840(18) 0.0226(14) 0.0055(14) 0.0366(14)
_geom_special_details
;
 All esds (except the esd in the dihedral angle between two l.s. planes)
 are estimated using the full covariance matrix.  The cell esds are taken
 into account individually in the estimation of esds in distances, angles
 and torsion angles; correlations between esds in cell parameters are only
 used when they are defined by crystal symmetry.  An approximate (isotropic)
 treatment of cell esds is used for estimating esds involving l.s. planes.
;
loop_
    _geom_bond_atom_site_label_1
    _geom_bond_atom_site_label_2
    _geom_bond_site_symmetry_2
    _geom_bond_distance
    _geom_bond_publ_flag
    S1A C4A . 1.727(2) y
    S1A C1A . 1.7277(19) y
    O1A C6A . 1.220(2) y
    O2A C6A . 1.330(2) y
    O2A C7A . 1.440(2) y
    N1A C1A . 1.340(3) y
    N1A H1AA . 0.83(3) ?
    N1A H1AB . 0.86(3) ?
    C1A C2A . 1.386(3) ?
    C2A C6A . 1.444(2) ?
    C2A C3A . 1.445(2) ?
    C3A C4A . 1.350(3) ?
    C3A C5A . 1.495(3) ?
    C4A H4AA . 0.9300 ?
    C5A H5AA . 0.9600 ?
    C5A H5AB . 0.9600 ?
    C5A H5AC . 0.9600 ?
    C7A C8A . 1.492(3) ?
    C7A H7AA . 0.9700 ?
    C7A H7AB . 0.9700 ?
    C8A H8AA . 0.9600 ?
    C8A H8AB . 0.9600 ?
    C8A H8AC . 0.9600 ?
    S1B C4B . 1.715(3) y
    S1B C1B . 1.716(2) y
    O1B C6B . 1.217(2) y
    O2B C6B . 1.333(2) y
    O2B C7B . 1.437(2) y
    N1B C1B . 1.337(3) y
    N1B H1BA . 0.82(3) ?
    N1B H1BB . 0.87(3) ?
    C1B C2B . 1.389(2) ?
    C2B C6B . 1.440(2) ?
    C2B C3B . 1.443(3) ?
    C3B C4B . 1.339(3) ?
    C3B C5B . 1.495(3) ?
    C4B H4BA . 0.9300 ?
    C5B H5BA . 0.9600 ?
    C5B H5BB . 0.9600 ?
    C5B H5BC . 0.9600 ?
    C7B C8B . 1.502(3) ?
    C7B H7BA . 0.9700 ?
    C7B H7BB . 0.9700 ?
    C8B H8BA . 0.9600 ?
    C8B H8BB . 0.9600 ?
    C8B H8BC . 0.9600 ?
loop_
    _geom_angle_atom_site_label_1
    _geom_angle_atom_site_label_2
    _geom_angle_atom_site_label_3
    _geom_angle_site_symmetry_1
    _geom_angle_site_symmetry_3
    _geom_angle
    _geom_angle_publ_flag
    C4A S1A C1A . . 91.37(9) y
    C6A O2A C7A . . 117.21(14) ?
    C1A N1A H1AA . . 116.2(19) ?
    C1A N1A H1AB . . 122.2(17) ?
    H1AA N1A H1AB . . 120(2) ?
    N1A C1A C2A . . 128.91(17) ?
    N1A C1A S1A . . 119.95(15) ?
    C2A C1A S1A . . 111.12(14) ?
    C1A C2A C6A . . 119.56(16) ?
    C1A C2A C3A . . 112.69(15) ?
    C6A C2A C3A . . 127.75(16) ?
    C4A C3A C2A . . 111.36(17) ?
    C4A C3A C5A . . 122.25(18) ?
    C2A C3A C5A . . 126.40(16) ?
    C3A C4A S1A . . 113.46(15) ?
    C3A C4A H4AA . . 123.3 ?
    S1A C4A H4AA . . 123.3 ?
    C3A C5A H5AA . . 109.5 ?
    C3A C5A H5AB . . 109.5 ?
    H5AA C5A H5AB . . 109.5 ?
    C3A C5A H5AC . . 109.5 ?
    H5AA C5A H5AC . . 109.5 ?
    H5AB C5A H5AC . . 109.5 ?
    O1A C6A O2A . . 121.81(16) ?
    O1A C6A C2A . . 124.29(16) ?
    O2A C6A C2A . . 113.89(15) ?
    O2A C7A C8A . . 106.65(16) ?
    O2A C7A H7AA . . 110.4 ?
    C8A C7A H7AA . . 110.4 ?
    O2A C7A H7AB . . 110.4 ?
    C8A C7A H7AB . . 110.4 ?
    H7AA C7A H7AB . . 108.6 ?
    C7A C8A H8AA . . 109.5 ?
    C7A C8A H8AB . . 109.5 ?
    H8AA C8A H8AB . . 109.5 ?
    C7A C8A H8AC . . 109.5 ?
    H8AA C8A H8AC . . 109.5 ?
    H8AB C8A H8AC . . 109.5 ?
    C4B S1B C1B . . 91.28(11) y
    C6B O2B C7B . . 117.81(16) ?
    C1B N1B H1BA . . 116.5(17) ?
    C1B N1B H1BB . . 118.1(18) ?
    H1BA N1B H1BB . . 124(2) ?
    N1B C1B C2B . . 128.53(18) ?
    N1B C1B S1B . . 120.36(15) ?
    C2B C1B S1B . . 111.12(14) ?
    C1B C2B C6B . . 119.66(16) ?
    C1B C2B C3B . . 112.43(17) ?
    C6B C2B C3B . . 127.92(17) ?
    C4B C3B C2B . . 111.01(19) ?
    C4B C3B C5B . . 122.6(2) ?
    C2B C3B C5B . . 126.34(19) ?
    C3B C4B S1B . . 114.16(17) ?
    C3B C4B H4BA . . 122.9 ?
    S1B C4B H4BA . . 122.9 ?
    C3B C5B H5BA . . 109.5 ?
    C3B C5B H5BB . . 109.5 ?
    H5BA C5B H5BB . . 109.5 ?
    C3B C5B H5BC . . 109.5 ?
    H5BA C5B H5BC . . 109.5 ?
    H5BB C5B H5BC . . 109.5 ?
    O1B C6B O2B . . 121.96(17) ?
    O1B C6B C2B . . 124.56(17) ?
    O2B C6B C2B . . 113.46(16) ?
    O2B C7B C8B . . 106.1(2) ?
    O2B C7B H7BA . . 110.5 ?
    C8B C7B H7BA . . 110.5 ?
    O2B C7B H7BB . . 110.5 ?
    C8B C7B H7BB . . 110.5 ?
    H7BA C7B H7BB . . 108.7 ?
    C7B C8B H8BA . . 109.5 ?
    C7B C8B H8BB . . 109.5 ?
    H8BA C8B H8BB . . 109.5 ?
    C7B C8B H8BC . . 109.5 ?
    H8BA C8B H8BC . . 109.5 ?
    H8BB C8B H8BC . . 109.5 ?
loop_
    _geom_torsion_atom_site_label_1
    _geom_torsion_atom_site_label_2
    _geom_torsion_atom_site_label_3
    _geom_torsion_atom_site_label_4
    _geom_torsion_site_symmetry_1
    _geom_torsion_site_symmetry_2
    _geom_torsion_site_symmetry_3
    _geom_torsion_site_symmetry_4
    _geom_torsion
    _geom_torsion_publ_flag
    C4A S1A C1A N1A . . . . -177.88(18) ?
    C4A S1A C1A C2A . . . . 0.54(15) ?
    N1A C1A C2A C6A . . . . -2.3(3) ?
    S1A C1A C2A C6A . . . . 179.41(13) ?
    N1A C1A C2A C3A . . . . 177.8(2) ?
    S1A C1A C2A C3A . . . . -0.5(2) ?
    C1A C2A C3A C4A . . . . 0.1(2) ?
    C6A C2A C3A C4A . . . . -179.77(18) ?
    C1A C2A C3A C5A . . . . -179.96(18) ?
    C6A C2A C3A C5A . . . . 0.2(3) ?
    C2A C3A C4A S1A . . . . 0.3(2) ?
    C5A C3A C4A S1A . . . . -179.62(16) ?
    C1A S1A C4A C3A . . . . -0.52(17) ?
    C7A O2A C6A O1A . . . . 0.9(3) ?
    C7A O2A C6A C2A . . . . -179.88(16) ?
    C1A C2A C6A O1A . . . . 0.7(3) ?
    C3A C2A C6A O1A . . . . -179.46(18) ?
    C1A C2A C6A O2A . . . . -178.48(15) ?
    C3A C2A C6A O2A . . . . 1.4(3) ?
    C6A O2A C7A C8A . . . . 177.71(17) ?
    C4B S1B C1B N1B . . . . -179.6(2) ?
    C4B S1B C1B C2B . . . . 0.33(19) ?
    N1B C1B C2B C6B . . . . -0.3(3) ?
    S1B C1B C2B C6B . . . . 179.78(15) ?
    N1B C1B C2B C3B . . . . 179.7(2) ?
    S1B C1B C2B C3B . . . . -0.3(2) ?
    C1B C2B C3B C4B . . . . 0.0(3) ?
    C6B C2B C3B C4B . . . . 180.0(2) ?
    C1B C2B C3B C5B . . . . 179.7(2) ?
    C6B C2B C3B C5B . . . . -0.3(4) ?
    C2B C3B C4B S1B . . . . 0.2(3) ?
    C5B C3B C4B S1B . . . . -179.5(2) ?
    C1B S1B C4B C3B . . . . -0.3(3) ?
    C7B O2B C6B O1B . . . . -0.2(3) ?
    C7B O2B C6B C2B . . . . 178.22(17) ?
    C1B C2B C6B O1B . . . . 0.4(3) ?
    C3B C2B C6B O1B . . . . -179.5(2) ?
    C1B C2B C6B O2B . . . . -177.98(17) ?
    C3B C2B C6B O2B . . . . 2.1(3) ?
    C6B O2B C7B C8B . . . . -179.07(18) ?
loop_
    _geom_hbond_atom_site_label_D
    _geom_hbond_atom_site_label_H
    _geom_hbond_atom_site_label_A
    _geom_hbond_site_symmetry_A
    _geom_hbond_distance_DH
    _geom_hbond_distance_HA
    _geom_hbond_distance_DA
    _geom_hbond_angle_DHA
    _geom_hbond_publ_flag
    N1B H1BA O1B . 0.82(3) 2.14(3) 2.734(3) 130(2) yes
    N1B H1BB O1A 1_545 0.87(3) 2.10(3) 2.946(3) 163(2) yes
    N1A H1AA S1B 1_565 0.83(3) 3.07(3) 3.819(2) 151(2) yes
    N1A H1AA O1A . 0.83(3) 2.14(3) 2.736(3) 129(2) yes
    N1A H1AB O1B . 0.86(3) 2.05(3) 2.897(3) 165(2) yes
    C7A H7AA S1A 2_677 0.97 3.02 3.736(3) 131.4 yes
_shelx_space_group_comment
;
The symmetry employed for this shelxl refinement is uniquely defined
by the following loop, which should always be used as a source of
symmetry information in preference to the above space-group names.
They are only intended as comments.
;
_shelx_estimated_absorpt_T_min     0.867
_shelx_estimated_absorpt_T_max     0.964
_shelx_hkl_file
;
   2   0   0  420.97   31.37
   2   0   0  407.91   31.38
   2   0   0  430.95   31.35
  -3   0   0    6.11    0.53
  -3   0   0    8.28    0.60
   3   0   0    6.09    0.53
   3   0   0    7.01    0.60
   3   0   0    6.77    0.55
   3   0   0    7.10    0.59
   3   0   0    6.98    0.59
   3   0   0    6.43    0.54
  -4   0   0    6.66    0.55
  -4   0   0    8.52    0.65
   4   0   0    6.69    0.63
   4   0   0    6.90    0.57
   4   0   0    6.51    0.62
   4   0   0    6.49    0.55
   4   0   0    6.52    0.57
  -5   0   0    7.87    0.57
   5   0   0    6.18    0.64
   5   0   0    6.88    0.66
   5   0   0    6.80    0.67
   5   0   0    6.82    0.57
   5   0   0    6.91    0.59
   5   0   0    6.02    0.59
   6   0   0    6.10    0.55
   6   0   0    5.39    0.74
   6   0   0    5.17    0.61
   6   0   0    6.25    0.56
   6   0   0    5.54    0.52
   6   0   0    6.01    0.65
   7   0   0   -0.06    0.20
   7   0   0   -0.33    0.22
   7   0   0    0.60    0.32
   7   0   0    0.49    0.21
   8   0   0    0.34    0.27
   8   0   0    0.94    0.26
   8   0   0    0.31    0.23
   8   0   0    0.88    0.45
   9   0   0    2.14    0.37
   9   0   0    1.21    0.31
   9   0   0    1.90    0.51
  10   0   0    0.13    0.43
  10   0   0    0.01    0.28
  10   0   0    0.68    0.34
  10  -1   0    0.60    0.33
  10  -1   0    0.49    0.34
  10  -1   0    0.63    0.47
   9  -1   0    0.17    0.25
   9  -1   0    0.10    0.33
   8  -1   0    5.61    0.71
   8  -1   0    6.02    0.59
   7  -1   0    1.49    0.37
   7  -1   0    1.77    0.30
   7  -1   0    1.67    0.43
   7  -1   0    1.52    0.31
   6  -1   0    0.46    0.25
   6  -1   0    0.00    0.12
   6  -1   0    0.24    0.26
   6  -1   0    0.03    0.23
   6  -1   0    0.05    0.13
   5  -1   0    0.22    0.11
   5  -1   0    0.45    0.20
   5  -1   0    0.20    0.12
   5  -1   0    0.10    0.10
   5  -1   0    0.03    0.15
   5  -1   0    0.36    0.17
  -5   1   0    0.19    0.13
   4  -1   0    0.13    0.09
   4  -1   0    0.18    0.08
   4  -1   0    0.07    0.11
   4  -1   0    0.04    0.12
   4  -1   0    0.12    0.12
   4  -1   0    0.16    0.08
  -4   1   0    0.22    0.15
  -4   1   0    0.28    0.14
   3  -1   0   43.46    3.24
   3  -1   0   43.24    3.26
   3  -1   0   41.19    3.23
   3  -1   0   44.41    3.22
   3  -1   0   39.95    3.27
  -3   1   0   44.02    3.26
  -3   1   0   41.17    3.28
  -3   1   0   45.59    3.22
  -3   1   0   42.19    3.23
  -2   1   0 1000.00   75.52
   1  -1   0  103.78    7.91
   1  -1   0   99.89    7.90
   1  -1   0  116.27    7.91
  -1   1   0  103.07    7.90
   0  -1   0    5.08    0.42
   0  -1   0    4.61    0.42
   0  -1   0    5.69    0.43
   0   1   0    5.59    0.41
   0   1   0    6.28    0.42
   0   1   0    5.51    0.44
  -1  -1   0  311.95   23.54
   1   1   0  333.55   23.56
   1   1   0  300.80   23.54
  -2  -1   0  202.70   16.60
  -2  -1   0  226.22   16.58
   2   1   0  231.04   16.59
   2   1   0  230.04   16.62
   2   1   0  224.01   16.59
   2   1   0  217.61   16.57
  -3  -1   0    0.72    0.12
   3   1   0    0.95    0.20
   3   1   0    0.52    0.09
   3   1   0    0.49    0.11
   3   1   0    0.55    0.13
   3   1   0    0.73    0.18
  -4  -1   0    4.41    0.40
   4   1   0    4.49    0.40
   4   1   0    4.25    0.47
   4   1   0    5.04    0.40
   4   1   0    4.21    0.42
   4   1   0    5.04    0.50
   4   1   0    4.59    0.45
  -5  -1   0    2.41    0.27
   5   1   0    2.32    0.27
   5   1   0    2.74    0.45
   5   1   0    2.31    0.33
   5   1   0    2.44    0.34
   5   1   0    2.58    0.27
   5   1   0    2.56    0.41
  -6  -1   0   12.55    0.94
   6   1   0   12.04    0.96
   6   1   0   11.78    1.09
   6   1   0   10.34    1.04
   6   1   0   10.58    0.96
   6   1   0   10.30    0.93
   6   1   0   12.01    1.02
   6   1   0   10.47    1.00
   6   1   0   12.75    0.93
   7   1   0    1.02    0.33
   7   1   0    1.11    0.27
   7   1   0    0.86    0.22
   7   1   0    0.94    0.22
   8   1   0    1.04    0.26
   8   1   0    1.37    0.43
   8   1   0    0.46    0.27
   8   1   0    0.41    0.22
   9   1   0   -0.37    0.23
   9   1   0    0.17    0.24
   9   1   0    0.09    0.32
  10   1   0    1.04    0.35
  10   1   0    0.02    0.40
  10   1   0    0.49    0.29
  10   1   0    1.03    0.46
  10  -2   0    0.62    0.44
  10  -2   0    0.00    0.29
   9  -2   0    0.94    0.28
   9  -2   0    0.90    0.41
   8  -2   0    3.01    0.59
   8  -2   0    3.14    0.43
   8  -2   0    2.99    0.43
   7  -2   0    0.83    0.28
   7  -2   0    1.92    0.53
   7  -2   0    0.93    0.41
   7  -2   0    1.25    0.25
   6  -2   0   11.71    1.06
   6  -2   0   12.16    0.98
   6  -2   0   11.49    1.11
   6  -2   0   11.35    1.12
   6  -2   0   12.33    0.98
   6  -2   0   12.23    1.15
   6  -2   0   11.70    1.08
  -6   2   0   13.47    1.10
   5  -2   0   31.10    2.46
   5  -2   0   31.56    2.52
   5  -2   0   29.13    2.53
   5  -2   0   33.85    2.46
   5  -2   0   31.74    2.59
   5  -2   0   31.38    2.49
  -5   2   0   36.64    2.53
  -5   2   0   32.89    2.56
   4  -2   0    6.32    0.52
   4  -2   0    6.11    0.58
   4  -2   0    5.65    0.56
   4  -2   0    6.96    0.51
   4  -2   0    5.84    0.62
   4  -2   0    6.07    0.54
  -4   2   0    6.80    0.53
  -4   2   0    6.16    0.59
  -4   2   0    6.63    0.57
   3  -2   0   32.78    2.65
   3  -2   0   35.34    2.59
   3  -2   0   32.52    2.59
   3  -2   0   34.30    2.57
   3  -2   0   33.22    2.61
  -3   2   0   33.02    2.62
  -3   2   0   36.16    2.58
  -3   2   0   34.49    2.59
   2  -2   0   38.28    3.01
   2  -2   0   40.06    2.99
   2  -2   0   38.67    3.05
   2  -2   0   41.48    3.00
  -2   2   0   38.60    3.02
  -2   2   0   41.12    2.99
   1  -2   0   58.10    4.19
   1  -2   0   55.73    4.22
   1  -2   0   56.75    4.18
   1  -2   0   56.74    4.19
  -1   2   0   53.42    4.19
  -1   2   0   51.94    4.22
  -1   2   0   57.89    4.18
   0  -2   0  124.32    8.64
   0  -2   0  120.18    8.65
   0   2   0  105.87    8.64
   0   2   0  113.65    8.66
   0   2   0  114.23    8.65
  -1  -2   0   62.95    4.62
  -1  -2   0   64.32    4.64
   1   2   0   57.58    4.64
   1   2   0   61.55    4.62
   1   2   0   62.59    4.64
  -2  -2   0  152.66   11.62
  -2  -2   0  165.02   11.64
  -2  -2   0  152.98   11.65
   2   2   0  164.52   11.62
   2   2   0  132.81   11.64
   2   2   0  165.00   11.68
   2   2   0  156.14   11.65
  -3  -2   0  117.88   10.04
  -3  -2   0  139.81   10.02
   3   2   0  134.45   10.04
   3   2   0  147.72   10.03
   3   2   0  134.66   10.00
   3   2   0  127.56   10.07
  -4  -2   0   59.53    4.17
   4   2   0   57.98    4.19
   4   2   0   52.94    4.19
   4   2   0   51.91    4.15
   4   2   0   50.75    4.24
   4   2   0   55.87    4.15
   4   2   0   56.64    4.16
  -5  -2   0   12.85    0.96
   5   2   0   12.32    0.96
   5   2   0   11.64    1.08
   5   2   0   10.92    1.05
   5   2   0   12.27    0.94
   5   2   0   11.54    1.00
   5   2   0   12.27    1.00
   5   2   0   11.20    0.94
   6   2   0    0.78    0.37
   6   2   0    1.01    0.24
   6   2   0    0.28    0.16
   6   2   0    0.57    0.16
   6   2   0    0.52    0.17
   6   2   0    0.47    0.23
  -7  -2   0   -0.09    0.16
   7   2   0    0.35    0.25
   7   2   0    0.11    0.20
   7   2   0   -0.06    0.15
   7   2   0   -0.15    0.15
   8   2   0    1.10    0.36
   8   2   0    1.82    0.41
   8   2   0    0.80    0.36
   8   2   0    1.49    0.30
   8   2   0    1.56    0.40
   9   2   0    0.57    0.29
   9   2   0    0.76    0.24
   9   2   0    0.23    0.34
   9   2   0    0.58    0.35
  10  -3   0    0.23    0.43
  10  -3   0    0.49    0.31
   9  -3   0   -0.16    0.25
   9  -3   0    0.06    0.29
   9  -3   0   -0.71    0.34
   8  -3   0    0.19    0.30
   8  -3   0    1.20    0.47
   8  -3   0    0.60    0.25
   7  -3   0    5.97    0.54
   7  -3   0    5.46    0.83
   7  -3   0    8.52    1.06
   7  -3   0    5.50    0.64
  -7   3   0    5.11    0.65
   6  -3   0    2.57    0.41
   6  -3   0    2.31    0.29
   6  -3   0    2.32    0.35
   6  -3   0    2.16    0.45
   6  -3   0    2.04    0.25
   6  -3   0    2.27    0.38
  -6   3   0    2.76    0.39
  -6   3   0    2.35    0.44
   5  -3   0    3.24    0.33
   5  -3   0    3.92    0.32
   5  -3   0    2.76    0.37
   5  -3   0    3.09    0.40
   5  -3   0    3.86    0.46
   5  -3   0    3.86    0.38
  -5   3   0    3.10    0.41
  -5   3   0    4.01    0.35
  -5   3   0    3.88    0.38
   4  -3   0   15.56    1.41
   4  -3   0   16.49    1.29
   4  -3   0   15.99    1.32
   4  -3   0   17.88    1.33
   4  -3   0   16.26    1.35
  -4   3   0   18.78    1.31
  -4   3   0   16.75    1.33
  -4   3   0   16.15    1.36
   3  -3   0    0.22    0.07
   3  -3   0    0.29    0.09
   3  -3   0    0.41    0.14
   3  -3   0    0.39    0.09
   3  -3   0    0.31    0.11
  -3   3   0    0.33    0.09
  -3   3   0    0.38    0.12
  -3   3   0    0.45    0.10
   2  -3   0   19.01    1.52
   2  -3   0   18.83    1.47
   2  -3   0   20.23    1.47
   2  -3   0   19.73    1.45
  -2   3   0   19.91    1.46
  -2   3   0   18.05    1.48
  -2   3   0   17.50    1.51
   1  -3   0   21.16    1.50
   1  -3   0   20.38    1.50
   1  -3   0   18.62    1.51
   1  -3   0   18.83    1.55
   1  -3   0   23.10    1.52
  -1   3   0   19.75    1.51
  -1   3   0   20.36    1.53
  -1   3   0   16.53    1.55
   0  -3   0   75.13    5.23
   0  -3   0   78.75    5.24
   0  -3   0   67.75    5.22
   0  -3   0   70.59    5.21
   0   3   0   65.37    5.23
   0   3   0   65.63    5.25
   0   3   0   64.19    5.21
   0   3   0   69.89    5.21
  -1  -3   0    0.41    0.08
  -1  -3   0    0.35    0.06
  -1  -3   0    0.34    0.08
   1   3   0    0.56    0.07
   1   3   0    0.26    0.08
   1   3   0    0.39    0.08
   1   3   0    0.33    0.08
  -2  -3   0   29.15    2.30
  -2  -3   0   31.53    2.32
  -2  -3   0   31.35    2.32
   2   3   0   29.97    2.30
   2   3   0   29.56    2.33
   2   3   0   28.14    2.32
   2   3   0   34.34    2.38
  -3  -3   0    2.56    0.29
  -3  -3   0    2.80    0.27
   3   3   0    2.57    0.29
   3   3   0    2.66    0.29
   3   3   0    2.86    0.34
   3   3   0    2.90    0.25
  -4  -3   0   23.96    2.01
  -4  -3   0   28.77    1.98
   4   3   0   25.36    2.02
   4   3   0   23.56    2.01
   4   3   0   27.77    1.96
   4   3   0   24.11    2.06
  -5  -3   0    0.97    0.19
   5   3   0    0.77    0.24
   5   3   0    0.86    0.17
   5   3   0    0.62    0.27
   5   3   0    1.20    0.21
   5   3   0    0.51    0.20
  -6  -3   0    0.27    0.16
   6   3   0    0.81    0.23
   6   3   0    0.26    0.23
   6   3   0    0.51    0.17
   6   3   0    0.22    0.16
   6   3   0    0.55    0.16
  -7  -3   0    1.12    0.24
   7   3   0    1.16    0.26
   7   3   0    1.42    0.31
   7   3   0    0.95    0.33
   8   3   0    0.88    0.27
   8   3   0    0.92    0.34
   8   3   0    0.77    0.35
   9   3   0   -0.12    0.32
   9   3   0   -0.28    0.26
  10  -4   0    0.53    0.43
  10  -4   0    0.06    0.29
   9  -4   0    0.05    0.27
   9  -4   0    0.71    0.38
   8  -4   0   -0.27    0.35
   8  -4   0   -0.19    0.25
  -8   4   0    0.15    0.30
   7  -4   0   -0.44    0.23
   7  -4   0    0.24    0.23
  -7   4   0    0.00    0.18
  -7   4   0    0.00    0.20
   6  -4   0    5.08    0.62
   6  -4   0    4.23    0.49
   6  -4   0    6.80    0.97
   6  -4   0    3.91    0.48
   6  -4   0    5.07    0.45
  -6   4   0    5.52    0.51
  -6   4   0    4.36    0.53
  -6   4   0    5.30    0.50
   5  -4   0   10.03    0.87
   5  -4   0   10.03    0.90
   5  -4   0   10.11    0.88
   5  -4   0   10.89    1.01
   5  -4   0   10.51    0.84
  -5   4   0   11.30    0.86
  -5   4   0    9.94    0.93
  -5   4   0   10.72    0.87
   4  -4   0   10.56    0.84
   4  -4   0   10.66    0.87
   4  -4   0   10.81    0.97
   4  -4   0   10.50    0.89
  -4   4   0   11.21    0.85
  -4   4   0    9.54    0.90
   3  -4   0    0.00    0.09
   3  -4   0   -0.02    0.09
   3  -4   0    0.15    0.07
   3  -4   0    0.23    0.08
  -3   4   0    0.22    0.08
  -3   4   0   -0.01    0.12
   2  -4   0   85.52    6.51
   2  -4   0   90.49    6.42
   2  -4   0   85.42    6.47
   2  -4   0   93.07    6.45
  -2   4   0   83.45    6.46
  -2   4   0   88.71    6.43
  -2   4   0   72.86    6.49
   1  -4   0   79.01    5.88
   1  -4   0   79.90    5.82
   1  -4   0   89.35    5.89
   1  -4   0   82.28    5.82
   1  -4   0   67.42    5.81
   1  -4   0   75.88    5.83
  -1   4   0   85.37    5.82
  -1   4   0   70.73    5.83
  -1   4   0   67.10    5.88
  -1   4   0   78.11    5.82
  -1   4   0   80.31    5.85
   0  -4   0   13.68    1.03
   0  -4   0   15.86    1.08
   0  -4   0   13.11    1.04
   0  -4   0   14.13    1.05
   0   4   0   11.99    1.05
   0   4   0   12.11    1.08
   0   4   0   13.47    1.03
   0   4   0   13.40    1.03
  -1  -4   0    7.47    0.62
  -1  -4   0    7.10    0.60
  -1  -4   0    6.43    0.63
   1   4   0    7.94    0.64
   1   4   0    8.16    0.60
   1   4   0    7.89    0.64
   1   4   0    9.09    0.63
  -2  -4   0    9.96    0.78
  -2  -4   0   10.59    0.78
   2   4   0    8.80    0.79
   2   4   0    9.22    0.83
   2   4   0   10.81    0.78
   2   4   0    8.92    0.78
   2   4   0    8.72    0.74
  -3  -4   0    0.55    0.11
  -3  -4   0    0.58    0.14
  -3  -4   0    0.67    0.16
   3   4   0    1.09    0.16
   3   4   0    0.54    0.17
   3   4   0    0.94    0.19
   3   4   0    0.79    0.13
   3   4   0    0.97    0.24
  -4  -4   0    0.12    0.13
  -4  -4   0    0.26    0.13
   4   4   0    0.14    0.22
   4   4   0    0.43    0.16
   4   4   0    0.27    0.11
   4   4   0    0.15    0.15
  -5  -4   0    0.15    0.17
  -5  -4   0    0.27    0.15
   5   4   0   -0.10    0.10
   5   4   0   -0.23    0.15
   5   4   0   -0.08    0.16
  -6  -4   0    5.07    0.53
   6   4   0    5.16    0.50
   6   4   0    6.56    0.55
   6   4   0    4.44    0.56
  -7  -4   0    1.78    0.30
   7   4   0    0.96    0.33
   7   4   0    1.70    0.33
   7   4   0    1.59    0.28
   8   4   0    0.00    0.27
   8   4   0    0.41    0.24
   9   4   0    0.10    0.28
  10  -5   0    0.65    0.41
  10  -5   0    0.62    0.46
   9  -5   0   -0.07    0.27
   9  -5   0    0.24    0.38
  -9   5   0    0.35    0.37
   8  -5   0    1.51    0.48
   8  -5   0    0.69    0.37
  -8   5   0    0.50    0.35
   7  -5   0    1.44    0.40
   7  -5   0    1.82    0.34
  -7   5   0    0.71    0.32
  -7   5   0    1.20    0.25
   6  -5   0    3.44    0.48
  -6   5   0    3.25    0.51
  -6   5   0    2.53    0.34
   5  -5   0    2.82    0.39
   5  -5   0    2.35    0.28
   5  -5   0    2.99    0.38
   5  -5   0    1.91    0.39
  -5   5   0    2.25    0.40
  -5   5   0    2.42    0.29
   4  -5   0   11.63    0.96
   4  -5   0   11.65    1.06
   4  -5   0   12.42    0.92
   4  -5   0   11.85    0.96
  -4   5   0   10.16    0.98
  -4   5   0   11.82    0.94
   3  -5   0   45.19    3.44
   3  -5   0   48.04    3.44
   3  -5   0   47.73    3.41
   3  -5   0   46.81    3.53
  -3   5   0   47.66    3.43
  -3   5   0   38.99    3.51
  -3   5   0   41.22    3.46
   2  -5   0  401.36   29.94
   2  -5   0  417.85   30.01
  -2   5   0  406.50   29.96
  -2   5   0  353.53   30.00
  -2   5   0  423.79   29.93
   1  -5   0   -0.08    0.09
   1  -5   0    0.11    0.09
   1  -5   0   -0.03    0.06
   1  -5   0   -0.06    0.06
   1  -5   0    0.13    0.08
  -1   5   0    0.01    0.07
  -1   5   0   -0.03    0.11
  -1   5   0   -0.07    0.08
  -1   5   0    0.05    0.08
  -1   5   0   -0.03    0.07
   0  -5   0  280.53   22.10
   0  -5   0  288.30   22.13
   0  -5   0  279.46   22.11
   0   5   0  289.98   22.10
   0   5   0  341.45   22.13
  -1  -5   0    1.01    0.19
  -1  -5   0    1.39    0.15
  -1  -5   0    1.36    0.19
   1   5   0    1.17    0.16
   1   5   0    1.16    0.20
   1   5   0    1.44    0.19
   1   5   0    1.27    0.14
  -2  -5   0   13.93    1.11
  -2  -5   0   13.23    1.08
   2   5   0   13.89    1.07
   2   5   0   14.58    1.18
   2   5   0   13.56    1.14
   2   5   0   14.91    1.12
  -3  -5   0    1.12    0.16
  -3  -5   0    1.23    0.23
  -3  -5   0    1.20    0.21
   3   5   0    1.30    0.16
   3   5   0    1.33    0.22
   3   5   0    1.30    0.19
   3   5   0    1.33    0.28
   3   5   0    1.19    0.24
  -4  -5   0    0.30    0.17
   4   5   0    0.34    0.21
   4   5   0    0.38    0.24
   4   5   0    0.57    0.14
   4   5   0    0.44    0.17
   4   5   0    0.48    0.15
  -5  -5   0    4.28    0.45
   5   5   0    3.66    0.41
   5   5   0    5.00    0.45
   5   5   0    4.17    0.49
  -6  -5   0    1.55    0.31
   6   5   0    1.58    0.35
   6   5   0    1.87    0.29
  -7  -5   0    0.57    0.26
   7   5   0    1.11    0.25
   7   5   0    1.03    0.35
   8   5   0   -0.09    0.28
   8   5   0    0.31    0.25
  10  -6   0    1.31    0.57
  10  -6   0    0.97    0.36
   9  -6   0    0.03    0.28
   9  -6   0    0.17    0.40
  -9   6   0    0.24    0.33
   8  -6   0    0.75    0.40
  -8   6   0    0.74    0.37
   7  -6   0    0.97    0.39
  -7   6   0    0.46    0.21
  -7   6   0    0.46    0.27
   6  -6   0    1.17    0.32
   6  -6   0    1.29    0.39
  -6   6   0    1.27    0.26
   5  -6   0    0.48    0.16
   5  -6   0    0.21    0.15
   5  -6   0    0.00    0.18
  -5   6   0    0.30    0.22
  -5   6   0    0.21    0.16
   4  -6   0    1.71    0.28
   4  -6   0    1.79    0.37
   4  -6   0    2.29    0.32
   4  -6   0    1.70    0.21
  -4   6   0    1.99    0.36
  -4   6   0    2.19    0.28
   3  -6   0    4.51    0.50
   3  -6   0    4.99    0.42
   3  -6   0    4.41    0.41
   3  -6   0    4.62    0.38
  -3   6   0    4.24    0.40
  -3   6   0    4.44    0.47
  -3   6   0    3.54    0.49
   2  -6   0    0.34    0.10
   2  -6   0    0.66    0.19
   2  -6   0    0.26    0.14
   2  -6   0    0.19    0.09
  -2   6   0    0.45    0.17
  -2   6   0    0.08    0.16
  -2   6   0    0.24    0.11
   1  -6   0   56.18    4.15
   1  -6   0   55.24    4.16
   1  -6   0   51.51    4.16
   1  -6   0   62.03    4.18
   1  -6   0   61.19    4.24
  -1   6   0   54.93    4.15
  -1   6   0   58.67    4.20
  -1   6   0   59.18    4.16
  -1   6   0   46.28    4.17
  -1   6   0   46.41    4.23
   0  -6   0    5.51    0.46
   0  -6   0    5.40    0.45
   0  -6   0    5.02    0.48
   0   6   0    4.53    0.52
   0   6   0    6.53    0.50
   0   6   0    4.92    0.48
   0   6   0    5.64    0.44
   0   6   0    5.77    0.45
  -1  -6   0    0.44    0.16
  -1  -6   0    0.49    0.11
  -1  -6   0    0.46    0.14
   1   6   0    0.55    0.15
   1   6   0    0.55    0.12
   1   6   0    0.54    0.10
   1   6   0    0.70    0.16
   1   6   0    0.73    0.17
  -2  -6   0   -0.11    0.15
  -2  -6   0    0.18    0.12
  -2  -6   0    0.02    0.12
  -2  -6   0    0.12    0.08
   2   6   0   -0.17    0.13
   2   6   0    0.15    0.08
   2   6   0    0.14    0.18
   2   6   0    0.12    0.11
   2   6   0    0.03    0.11
  -3  -6   0   15.78    1.30
  -3  -6   0   16.69    1.36
  -3  -6   0   17.67    1.34
   3   6   0   15.50    1.44
   3   6   0   14.70    1.38
   3   6   0   18.02    1.30
   3   6   0   16.39    1.34
   3   6   0   18.82    1.36
  -4  -6   0   51.61    3.75
  -4  -6   0   44.08    3.77
   4   6   0   46.27    3.74
   4   6   0   52.22    3.78
   4   6   0   51.44    3.71
  -5  -6   0    4.48    0.47
  -5  -6   0    3.14    0.47
   5   6   0    4.59    0.50
   5   6   0    3.67    0.42
   5   6   0    4.52    0.41
  -6  -6   0    4.43    0.55
   6   6   0    5.11    0.58
   6   6   0    4.90    0.48
  -7  -6   0    1.83    0.33
   7   6   0    1.64    0.29
   7   6   0    1.32    0.38
   8   6   0    0.01    0.24
  10  -7   0    0.87    0.35
  10  -7   0    0.18    0.52
 -10   7   0    0.22    0.42
   9  -7   0    0.47    0.31
   9  -7   0    0.92    0.41
  -9   7   0    0.54    0.39
   8  -7   0    4.29    0.76
  -8   7   0    4.78    0.52
  -8   7   0    3.36    0.64
   7  -7   0    0.97    0.46
  -7   7   0    1.44    0.30
  -7   7   0    0.46    0.30
   6  -7   0    2.86    0.60
  -6   7   0    3.49    0.56
  -6   7   0    3.13    0.39
   5  -7   0    0.37    0.23
   5  -7   0    0.40    0.27
   5  -7   0    0.20    0.21
  -5   7   0    0.43    0.16
  -5   7   0    0.31    0.24
   4  -7   0   28.63    2.24
   4  -7   0   27.81    2.14
   4  -7   0   28.55    2.31
  -4   7   0   29.23    2.17
  -4   7   0   25.45    2.23
   3  -7   0   29.87    2.06
   3  -7   0   26.74    2.16
   3  -7   0   25.67    2.02
   3  -7   0   24.44    2.06
  -3   7   0   27.13    2.05
  -3   7   0   25.01    2.11
   2  -7   0    0.01    0.09
   2  -7   0   -0.21    0.08
   2  -7   0    0.03    0.11
   2  -7   0    0.03    0.11
  -2   7   0   -0.13    0.11
  -2   7   0    0.10    0.17
  -2   7   0   -0.12    0.09
  -2   7   0   -0.11    0.08
  -2   7   0    0.00    0.15
   1  -7   0    0.76    0.13
   1  -7   0    0.50    0.15
   1  -7   0    0.47    0.17
   1  -7   0    0.55    0.12
   1  -7   0    0.58    0.13
  -1   7   0    0.46    0.15
  -1   7   0    1.01    0.23
  -1   7   0    0.61    0.21
  -1   7   0    1.07    0.16
  -1   7   0    0.77    0.13
   0  -7   0   58.75    4.08
   0  -7   0   49.56    4.10
   0  -7   0   53.27    4.06
   0   7   0   48.36    4.10
   0   7   0   47.21    4.15
   0   7   0   54.49    4.06
   0   7   0   60.95    4.10
   0   7   0   57.78    4.07
  -1  -7   0   93.98    7.27
  -1  -7   0  104.46    7.29
   1   7   0  100.70    7.28
   1   7   0   96.04    7.26
   1   7   0   85.98    7.34
   1   7   0   87.00    7.32
   1   7   0  109.28    7.31
  -2  -7   0   38.35    2.64
  -2  -7   0   32.70    2.60
   2   7   0   30.63    2.66
   2   7   0   39.00    2.67
   2   7   0   33.99    2.59
   2   7   0   34.94    2.73
   2   7   0   33.88    2.62
   2   7   0   30.20    2.67
  -3  -7   0    2.51    0.26
  -3  -7   0    2.21    0.36
   3   7   0    2.29    0.34
   3   7   0    1.39    0.29
   3   7   0    2.19    0.28
   3   7   0    3.29    0.38
  -4  -7   0    4.59    0.46
  -4  -7   0    3.50    0.46
   4   7   0    4.08    0.38
   4   7   0    4.54    0.49
   4   7   0    3.40    0.44
  -5  -7   0    3.72    0.43
  -5  -7   0    2.88    0.48
   5   7   0    2.16    0.37
   5   7   0    4.27    0.57
   5   7   0    3.76    0.48
  -6  -7   0    2.50    0.40
   6   7   0    2.29    0.44
   6   7   0    2.38    0.34
  -7  -7   0    0.38    0.28
   7   7   0    0.38    0.35
   7   7   0    0.09    0.23
   7   7   0    0.22    0.30
   9  -8   0    0.56    0.40
   9  -8   0    0.32    0.31
  -9   8   0    0.00    0.39
   8  -8   0   -0.19    0.31
  -8   8   0    0.78    0.26
  -8   8   0   -0.14    0.31
   7  -8   0    3.24    0.68
  -7   8   0    2.90    0.56
  -7   8   0    2.58    0.39
   6  -8   0    3.48    0.62
  -6   8   0    2.79    0.53
  -6   8   0    3.49    0.45
   5  -8   0   19.11    1.64
  -5   8   0   19.04    1.46
  -5   8   0   16.18    1.54
   4  -8   0    0.64    0.20
   4  -8   0    0.27    0.24
   4  -8   0    0.52    0.19
  -4   8   0    0.71    0.20
   3  -8   0    2.50    0.34
   3  -8   0    2.33    0.26
   3  -8   0    2.73    0.40
   3  -8   0    2.31    0.31
  -3   8   0    2.77    0.38
  -3   8   0    2.39    0.28
  -3   8   0    1.70    0.39
   2  -8   0   10.49    0.77
   2  -8   0    9.07    0.77
   2  -8   0    9.20    0.76
   2  -8   0   10.13    0.86
  -2   8   0    8.48    0.75
  -2   8   0    9.04    0.75
  -2   8   0    7.50    0.91
  -2   8   0    8.53    0.82
   1  -8   0    3.62    0.35
   1  -8   0    3.88    0.35
   1  -8   0    4.98    0.45
   1  -8   0    3.46    0.34
   1  -8   0    3.73    0.39
  -1   8   0    3.64    0.48
  -1   8   0    3.34    0.38
  -1   8   0    3.74    0.42
  -1   8   0    3.80    0.35
  -1   8   0    3.86    0.35
   0  -8   0    0.01    0.14
   0  -8   0    0.28    0.16
   0  -8   0    0.26    0.11
   0  -8   0    0.12    0.11
   0   8   0    0.20    0.11
   0   8   0    0.02    0.10
   0   8   0    0.06    0.14
   0   8   0    0.01    0.16
   0   8   0    0.26    0.18
  -1  -8   0    3.46    0.37
  -1  -8   0    4.94    0.42
   1   8   0    3.95    0.57
   1   8   0    3.36    0.47
   1   8   0    3.90    0.37
   1   8   0    4.49    0.46
   1   8   0    4.57    0.40
  -2  -8   0    7.63    0.64
  -2  -8   0    7.10    0.61
   2   8   0    6.40    0.69
   2   8   0    7.26    0.63
   2   8   0    6.66    0.59
   2   8   0    8.14    0.68
  -3  -8   0    0.74    0.21
  -3  -8   0    0.57    0.24
  -3  -8   0    0.96    0.22
   3   8   0    0.49    0.24
   3   8   0    0.82    0.23
   3   8   0    0.89    0.17
   3   8   0    0.60    0.22
  -4  -8   0    1.38    0.27
  -4  -8   0    0.88    0.30
   4   8   0    1.43    0.29
   4   8   0    1.23    0.32
   4   8   0    1.39    0.30
   4   8   0    1.32    0.27
  -5  -8   0    1.18    0.28
   5   8   0    1.29    0.33
   5   8   0    0.99    0.22
   5   8   0    0.67    0.27
  -6  -8   0    1.87    0.35
   6   8   0    1.17    0.34
   6   8   0    1.69    0.42
   6   8   0    0.95    0.24
  -7  -8   0    0.01    0.30
   7   8   0    0.05    0.22
   7   8   0    0.44    0.33
   7   8   0    0.06    0.39
   9  -9   0    0.27    0.39
   9  -9   0   -0.38    0.26
  -9   9   0    0.00    0.25
  -9   9   0    0.37    0.39
   8  -9   0    1.36    0.45
  -8   9   0    0.63    0.35
  -8   9   0    1.07    0.33
   7  -9   0    3.29    0.69
  -7   9   0    3.12    0.48
  -7   9   0    2.51    0.57
   6  -9   0   -0.09    0.25
  -6   9   0    0.13    0.26
  -6   9   0   -0.08    0.16
   5  -9   0    2.20    0.53
  -5   9   0    1.87    0.46
  -5   9   0    2.72    0.34
   4  -9   0    3.06    0.52
  -4   9   0    2.20    0.47
  -4   9   0    2.59    0.33
   3  -9   0    6.82    0.65
   3  -9   0    8.14    0.77
  -3   9   0    7.65    0.65
  -3   9   0    6.90    0.74
   2  -9   0    0.34    0.15
   2  -9   0    0.46    0.24
   2  -9   0    0.69    0.16
  -2   9   0    0.43    0.29
  -2   9   0    0.56    0.26
  -2   9   0    0.18    0.14
  -2   9   0    0.71    0.18
  -2   9   0    0.39    0.18
   1  -9   0    5.80    0.44
   1  -9   0    4.71    0.43
  -1   9   0    3.45    0.56
  -1   9   0    5.31    0.44
  -1   9   0    4.58    0.43
  -1   9   0    5.00    0.52
  -1   9   0    3.55    0.46
   0  -9   0    1.13    0.19
   0  -9   0    1.10    0.20
   0   9   0    1.52    0.22
   0   9   0    0.88    0.29
   0   9   0    0.77    0.27
   0   9   0    0.88    0.27
   0   9   0    1.12    0.19
  -1  -9   0    8.19    0.67
  -1  -9   0    8.90    0.74
   1   9   0    7.44    0.65
   1   9   0    7.36    0.84
   1   9   0    8.84    0.74
   1   9   0    5.96    0.74
   1   9   0    8.45    0.73
  -2  -9   0   -0.13    0.24
  -2  -9   0   -0.11    0.17
  -2  -9   0    0.29    0.17
   2   9   0    0.26    0.17
   2   9   0   -0.29    0.22
   2   9   0    0.09    0.13
   2   9   0    0.21    0.24
  -3  -9   0    0.92    0.24
  -3  -9   0    1.71    0.28
  -3  -9   0    1.14    0.31
   3   9   0    1.00    0.26
   3   9   0    1.51    0.34
   3   9   0    0.41    0.28
   3   9   0    1.26    0.23
  -4  -9   0    3.39    0.54
  -4  -9   0    5.04    0.51
   4   9   0    3.76    0.39
   4   9   0    2.75    0.48
   4   9   0    4.61    0.49
   4   9   0    4.68    0.55
  -5  -9   0    1.84    0.37
   5   9   0    2.34    0.32
   5   9   0    2.42    0.46
   5   9   0    1.98    0.40
  -6  -9   0    0.77    0.30
   6   9   0    0.29    0.36
   6   9   0    0.42    0.32
   6   9   0    0.23    0.22
   8 -10   0    0.35    0.30
   8 -10   0    0.34    0.47
  -8  10   0    0.47    0.38
  -8  10   0    0.74    0.53
   7 -10   0    0.22    0.31
  -7  10   0   -0.05    0.32
  -7  10   0    0.35    0.28
   6 -10   0    0.89    0.35
  -6  10   0    0.81    0.42
  -6  10   0    1.25    0.29
   5 -10   0    0.28    0.22
  -5  10   0    0.06    0.27
  -5  10   0   -0.11    0.14
   4 -10   0    0.11    0.22
  -4  10   0    0.08    0.27
  -4  10   0    0.07    0.16
   3 -10   0    4.23    0.51
   3 -10   0    3.31    0.41
  -3  10   0    3.48    0.56
  -3  10   0    3.12    0.38
   2 -10   0    9.73    0.82
   2 -10   0   10.92    0.80
  -2  10   0   10.08    0.82
  -2  10   0    9.81    0.83
  -2  10   0    9.41    0.92
  -2  10   0    8.45    0.84
   1 -10   0    8.87    0.69
  -1  10   0    8.16    0.78
  -1  10   0    7.96    0.70
  -1  10   0    8.17    0.69
  -1  10   0    6.91    0.74
   0 -10   0    0.25    0.24
   0 -10   0   -0.40    0.21
   0  10   0   -0.13    0.23
   0  10   0    0.15    0.35
   0  10   0   -0.25    0.25
   0  10   0   -0.06    0.13
   0  10   0   -0.26    0.21
  -1 -10   0    0.70    0.23
  -1 -10   0    1.62    0.44
   1  10   0    0.07    0.30
   1  10   0    0.72    0.18
   1  10   0    0.55    0.19
   1  10   0    0.49    0.25
  -2 -10   0    1.15    0.33
  -2 -10   0    0.95    0.26
   2  10   0    0.68    0.19
   2  10   0    0.65    0.28
   2  10   0    1.06    0.41
   2  10   0    0.70    0.21
  -3 -10   0    0.93    0.26
  -3 -10   0    0.75    0.33
   3  10   0    1.09    0.33
   3  10   0    1.60    0.31
   3  10   0    0.37    0.38
   3  10   0    0.87    0.20
  -4 -10   0   -0.32    0.30
  -4 -10   0    0.07    0.24
   4  10   0    0.47    0.34
   4  10   0    0.28    0.19
   4  10   0    0.29    0.25
  -5 -10   0    0.84    0.39
   5  10   0    0.40    0.43
   5  10   0    0.12    0.20
   8 -11   0    0.77    0.35
   8 -11   0    0.55    0.43
  -8  11   0    1.04    0.35
  -8  11   0    0.69    0.50
   7 -11   0    0.06    0.36
   7 -11   0    0.36    0.27
  -7  11   0    0.18    0.25
  -7  11   0    0.02    0.35
   6 -11   0    1.80    0.50
  -6  11   0    2.00    0.41
  -6  11   0    1.90    0.49
   5 -11   0    5.87    0.71
  -5  11   0    5.14    0.70
  -5  11   0    4.72    0.54
   4 -11   0   12.11    1.13
  -4  11   0   10.66    1.11
  -4  11   0   11.58    0.99
   3 -11   0    4.04    0.52
   3 -11   0    5.96    0.63
  -3  11   0    4.44    0.64
  -3  11   0    5.03    0.50
   2 -11   0    0.76    0.27
   2 -11   0    0.49    0.18
  -2  11   0    0.66    0.21
  -2  11   0    0.53    0.24
  -2  11   0    0.13    0.28
   1 -11   0   10.09    0.75
  -1  11   0    9.11    0.75
  -1  11   0    6.43    0.81
  -1  11   0    8.14    0.96
   0 -11   0   10.43    0.79
   0  11   0    8.32    0.76
   0  11   0    9.08    0.80
   0  11   0    8.28    0.86
  -1 -11   0    1.46    0.30
   1  11   0    1.14    0.34
   1  11   0    1.39    0.28
   1  11   0    2.05    0.27
  -2 -11   0    2.64    0.47
  -2 -11   0    2.27    0.36
   2  11   0    2.44    0.46
   2  11   0    2.19    0.30
   2  11   0    2.22    0.35
  -3 -11   0    0.41    0.25
  -3 -11   0    0.47    0.32
   3  11   0    0.18    0.31
   3  11   0    0.28    0.26
   3  11   0    0.58    0.20
  -4 -11   0    0.49    0.47
   4  11   0    0.76    0.22
   4  11   0    0.68    0.35
   4  11   0    0.98    0.39
   7 -12   0    1.60    0.43
   7 -12   0    1.02    0.38
  -7  12   0    1.96    0.41
   6 -12   0    3.45    0.73
   6 -12   0    3.74    0.49
  -6  12   0    2.47    0.61
  -6  12   0    3.33    0.51
   5 -12   0   -0.13    0.26
   5 -12   0   -0.25    0.21
  -5  12   0   -0.09    0.34
  -5  12   0   -0.13    0.19
   4 -12   0    1.89    0.45
   4 -12   0    1.76    0.33
  -4  12   0    1.33    0.45
  -4  12   0    2.13    0.36
   3 -12   0    3.74    0.41
   3 -12   0    4.57    0.59
  -3  12   0    4.45    0.69
  -3  12   0    3.16    0.44
  -2  12   0    2.74    0.63
  -2  12   0    3.49    0.43
  -2  12   0    4.39    0.74
  -2  12   0    2.78    0.56
   1 -12   0    1.02    0.23
   1 -12   0    1.93    0.44
  -1  12   0    0.66    0.34
  -1  12   0    0.91    0.28
  -1  12   0    0.95    0.24
   0 -12   0    4.35    0.61
   0 -12   0    2.84    0.37
   0  12   0    2.85    0.40
   0  12   0    1.87    0.33
   0  12   0    1.58    0.42
  -1 -12   0    2.18    0.46
  -1 -12   0    1.79    0.31
   1  12   0    1.15    0.31
   1  12   0    1.30    0.39
   1  12   0    0.83    0.25
  -2 -12   0    0.27    0.34
  -2 -12   0    0.32    0.26
   2  12   0    0.09    0.34
   2  12   0   -0.08    0.20
   2  12   0    0.13    0.28
  -3 -12   0    0.45    0.41
  -3 -12   0    0.27    0.33
   3  12   0    0.08    0.29
   3  12   0   -0.15    0.32
   3  12   0    0.19    0.20
   6 -13   0   -0.13    0.26
   6 -13   0    0.13    0.36
  -6  13   0   -0.47    0.21
  -6  13   0    0.53    0.50
   5 -13   0    0.41    0.26
   5 -13   0    0.57    0.47
  -5  13   0    0.12    0.27
  -5  13   0    1.25    0.56
   4 -13   0    0.57    0.35
   4 -13   0    1.11    0.26
  -4  13   0    0.57    0.46
  -4  13   0    0.85    0.28
   3 -13   0    0.12    0.28
  -3  13   0   -0.08    0.22
  -3  13   0    0.00    0.35
   2 -13   0   -0.23    0.34
  -2  13   0   -0.04    0.19
  -2  13   0    0.16    0.32
   1 -13   0    1.26    0.44
   1 -13   0    0.65    0.25
  -1  13   0    0.22    0.37
  -1  13   0    0.33    0.24
  -1  13   0    0.97    0.31
   0 -13   0    1.90    0.35
   0  13   0    2.29    0.39
   0  13   0    2.24    0.35
  -1 -13   0    1.92    0.37
  -1 -13   0    2.71    0.53
   1  13   0    1.73    0.31
   1  13   0    1.93    0.46
   1  13   0    1.48    0.38
  -3  14   0    0.59    0.35
  -3  14   0    1.23    0.46
   2 -14   0   -0.09    0.39
  -2  14   0    0.26    0.37
  -2  14   0   -0.13    0.25
  -1  14  -1   -0.09    0.24
  -1  14  -1    0.23    0.34
  -1  14  -1    0.50    0.44
   1 -14   1    0.09    0.41
   1 -14   1   -0.15    0.24
  -2  14  -1    0.22    0.39
  -2  14  -1    0.37    0.27
   2 -14   1    0.25    0.36
  -3  14  -1    0.28    0.40
  -3  14  -1    1.96    0.44
   3 -14   1    0.95    0.25
   2  13  -1    0.73    0.33
   2  13  -1    1.17    0.29
   2  13  -1    0.52    0.37
  -2 -13   1    1.26    0.41
  -2 -13   1    1.13    0.36
   1  13  -1    0.82    0.26
   1  13  -1    0.76    0.40
   1  13  -1    0.77    0.30
  -1 -13   1    0.89    0.32
  -1 -13   1    0.53    0.40
   0  13  -1    4.26    0.85
   0  13  -1    4.21    0.49
   0  13  -1    4.26    0.54
   0 -13   1    4.80    0.54
  -1  13  -1    2.03    0.39
  -1  13  -1    1.88    0.49
  -1  13  -1    2.43    0.36
   1 -13   1    2.15    0.35
   1 -13   1    3.21    0.57
  -2  13  -1    3.53    0.65
  -2  13  -1    3.14    0.46
   2 -13   1    3.39    0.58
  -3  13  -1    6.84    0.89
  -3  13  -1    7.34    0.72
   3 -13   1    7.58    0.68
  -4  13  -1    2.15    0.58
  -4  13  -1    2.35    0.41
   4 -13   1    2.93    0.57
   4 -13   1    2.55    0.41
  -5  13  -1    1.05    0.46
  -5  13  -1    0.98    0.49
   5 -13   1    0.55    0.28
   5 -13   1    0.51    0.40
   3  12  -1    1.36    0.46
   3  12  -1    0.97    0.34
   3  12  -1    1.72    0.28
  -3 -12   1    1.93    0.46
  -3 -12   1    1.03    0.36
   2  12  -1    4.57    0.51
   2  12  -1    4.62    0.67
   2  12  -1    5.49    0.58
  -2 -12   1    5.96    0.62
  -2 -12   1    6.33    0.70
   1  12  -1    0.25    0.20
   1  12  -1    0.13    0.22
   1  12  -1    0.05    0.30
  -1 -12   1    0.82    0.27
  -1 -12   1    0.71    0.42
   0  12  -1    3.52    0.55
   0  12  -1    4.11    0.45
   0  12  -1    3.17    0.41
   0 -12   1    4.04    0.47
  -1  12  -1    5.06    0.52
  -1  12  -1    4.21    0.49
  -1  12  -1    4.61    0.62
   1 -12   1    5.66    0.52
  -2  12  -1    2.78    0.39
  -2  12  -1    2.20    0.50
   2 -12   1    3.35    0.55
  -3  12  -1   -0.03    0.18
  -3  12  -1    0.27    0.30
   3 -12   1   -0.17    0.20
  -4  12  -1    0.57    0.27
  -4  12  -1    0.18    0.37
   4 -12   1    1.04    0.38
  -5  12  -1    3.23    0.64
  -5  12  -1    3.49    0.50
   5 -12   1    2.97    0.59
  -6  12  -1    0.34    0.45
  -6  12  -1   -0.01    0.24
   6 -12   1   -0.21    0.36
  -7  12  -1    0.35    0.54
  -7  12  -1    1.17    0.36
   7 -12   1    0.85    0.45
   4  11  -1    1.60    0.46
   4  11  -1    1.30    0.37
   4  11  -1    1.32    0.27
  -4 -11   1    1.15    0.36
   3  11  -1    1.55    0.28
   3  11  -1    1.93    0.44
   3  11  -1    2.22    0.36
   3  11  -1    1.22    0.55
  -3 -11   1    1.77    0.39
   2  11  -1    7.50    0.77
   2  11  -1    7.85    0.70
   2  11  -1    6.46    0.65
  -2 -11   1    8.56    0.73
   1  11  -1    8.17    0.82
   1  11  -1    9.38    0.75
   1  11  -1    7.26    0.72
  -1 -11   1    9.20    0.78
   0  11  -1    6.05    0.54
   0  11  -1    4.43    0.51
   0  11  -1    5.60    0.63
   0 -11   1    6.37    0.56
  -1  11  -1   -0.37    0.23
  -1  11  -1    0.20    0.38
  -1  11  -1   -0.35    0.17
  -1  11  -1    0.00    0.16
  -1  11  -1   -0.01    0.26
   1 -11   1   -0.11    0.17
   1 -11   1   -0.17    0.21
  -2  11  -1    0.52    0.32
  -2  11  -1    0.59    0.22
   2 -11   1    1.40    0.36
   2 -11   1    1.31    0.25
   2 -11   1    0.91    0.20
  -3  11  -1    0.05    0.22
  -3  11  -1   -0.10    0.31
   3 -11   1    0.67    0.31
  -4  11  -1    0.27    0.32
  -4  11  -1    0.30    0.20
   4 -11   1    0.41    0.24
  -5  11  -1   -0.02    0.21
  -5  11  -1   -0.05    0.30
   5 -11   1    0.21    0.25
  -6  11  -1    0.41    0.24
  -6  11  -1    0.30    0.35
   6 -11   1    0.17    0.28
  -7  11  -1    0.56    0.42
  -7  11  -1    0.61    0.34
   7 -11   1    1.44    0.59
  -8  11  -1    1.16    0.35
  -8  11  -1    0.89    0.48
   8 -11   1    0.73    0.47
   5  10  -1    0.53    0.31
   5  10  -1    0.05    0.21
  -5 -10   1    0.65    0.50
   4  10  -1    0.05    0.30
   4  10  -1   -0.13    0.18
   4  10  -1    0.38    0.26
  -4 -10   1   -0.06    0.21
   3  10  -1    0.43    0.19
   3  10  -1    0.46    0.30
   3  10  -1    0.58    0.34
   3  10  -1    0.50    0.23
  -3 -10   1    0.30    0.22
  -3 -10   1    0.70    0.27
   2  10  -1    0.29    0.59
   2  10  -1   -0.12    0.14
   2  10  -1    0.09    0.25
   2  10  -1    0.30    0.18
  -2 -10   1    0.20    0.19
  -2 -10   1    0.07    0.27
   1  10  -1    0.22    0.31
   1  10  -1    0.62    0.19
   1  10  -1    0.59    0.17
   1  10  -1    0.42    0.24
  -1 -10   1    0.74    0.31
  -1 -10   1    0.28    0.19
   0  10  -1    0.49    0.26
   0  10  -1    0.35    0.24
   0  10  -1    0.53    0.18
   0  10  -1    0.28    0.36
   0  10  -1    0.29    0.16
   0  10  -1    0.30    0.30
   0 -10   1    0.38    0.28
  -1  10  -1    1.45    0.34
  -1  10  -1    1.22    0.22
  -1  10  -1    1.20    0.33
  -1  10  -1    1.05    0.28
  -1  10  -1    1.44    0.24
   1 -10   1    1.57    0.24
   1 -10   1    1.37    0.31
  -2  10  -1    3.93    0.53
  -2  10  -1    2.85    0.39
  -2  10  -1    2.39    0.33
   2 -10   1    2.56    0.33
   2 -10   1    3.36    0.32
   2 -10   1    3.56    0.44
  -3  10  -1    2.00    0.30
  -3  10  -1    2.05    0.44
   3 -10   1    2.15    0.40
   3 -10   1    1.76    0.31
  -4  10  -1    1.16    0.26
  -4  10  -1    1.00    0.34
   4 -10   1    1.33    0.37
  -5  10  -1    1.25    0.28
  -5  10  -1    1.34    0.37
   5 -10   1    1.24    0.35
  -6  10  -1    1.92    0.35
  -6  10  -1    1.67    0.50
   6 -10   1    1.37    0.44
  -7  10  -1    0.06    0.33
  -7  10  -1   -0.26    0.18
   7 -10   1    0.23    0.32
  -8  10  -1    0.28    0.28
  -8  10  -1   -0.14    0.39
   8 -10   1    0.10    0.45
   6   9  -1    0.78    0.56
   6   9  -1    0.37    0.41
   6   9  -1    0.12    0.22
  -6  -9   1    0.31    0.31
   5   9  -1   -0.22    0.18
   5   9  -1   -0.32    0.24
   5   9  -1    0.15    0.29
  -5  -9   1    0.33    0.26
   4   9  -1    0.22    0.18
   4   9  -1    0.37    0.23
   4   9  -1   -0.04    0.21
  -4  -9   1    0.55    0.25
   3   9  -1    2.31    0.32
   3   9  -1    3.04    0.44
   3   9  -1    2.82    0.39
  -3  -9   1    3.26    0.39
  -3  -9   1    3.06    0.42
   2   9  -1   24.18    1.78
   2   9  -1   20.52    1.73
   2   9  -1   22.42    1.74
  -2  -9   1   20.20    1.72
  -2  -9   1   23.57    1.76
   1   9  -1    2.92    0.48
   1   9  -1    2.09    0.27
   1   9  -1    2.48    0.29
   1   9  -1    2.49    0.43
   1   9  -1    2.48    0.40
   1   9  -1    2.24    0.35
  -1  -9   1    2.73    0.29
  -1  -9   1    2.75    0.49
   0   9  -1    0.03    0.21
   0   9  -1   -0.02    0.10
   0   9  -1   -0.20    0.15
   0   9  -1    0.01    0.10
   0   9  -1   -0.12    0.19
   0   9  -1    0.09    0.26
   0  -9   1    0.07    0.16
   0  -9   1   -0.01    0.12
   0  -9   1    0.24    0.14
  -1   9  -1    0.56    0.15
  -1   9  -1    1.00    0.30
  -1   9  -1    0.71    0.23
  -1   9  -1    0.61    0.21
  -1   9  -1    0.48    0.18
   1  -9   1    0.93    0.16
   1  -9   1    0.63    0.21
   1  -9   1    0.92    0.19
   1  -9   1    0.82    0.16
  -2   9  -1    4.07    0.41
  -2   9  -1    3.76    0.49
  -2   9  -1    3.75    0.63
   2  -9   1    4.08    0.41
   2  -9   1    5.19    0.41
  -3   9  -1   15.31    1.35
  -3   9  -1   16.29    1.27
   3  -9   1   16.35    1.41
   3  -9   1   15.18    1.31
  -4   9  -1   26.88    2.04
  -4   9  -1   24.21    2.13
   4  -9   1   26.79    2.20
  -5   9  -1    0.05    0.24
  -5   9  -1    0.32    0.18
   5  -9   1    0.36    0.26
  -6   9  -1    1.69    0.44
  -6   9  -1    1.54    0.35
   6  -9   1    1.86    0.56
  -7   9  -1   -0.12    0.25
  -7   9  -1    0.07    0.22
   7  -9   1   -0.05    0.26
  -8   9  -1    0.56    0.38
  -8   9  -1    0.51    0.26
   8  -9   1    0.79    0.39
  -9   9  -1    0.17    0.25
  -9   9  -1    0.50    0.45
   9  -9   1   -0.22    0.40
   7   8  -1    0.64    0.25
   7   8  -1    0.17    0.33
   7   8  -1    0.71    0.32
  -7  -8   1    0.62    0.30
   6   8  -1    0.47    0.32
   6   8  -1    0.06    0.18
  -6  -8   1   -0.02    0.21
   5   8  -1    1.14    0.35
   5   8  -1    0.73    0.21
  -5  -8   1    1.34    0.29
   4   8  -1    8.56    0.79
   4   8  -1   10.17    0.88
  -4  -8   1   10.11    0.85
   3   8  -1    1.80    0.32
   3   8  -1    1.49    0.24
   3   8  -1    1.61    0.29
   3   8  -1    1.76    0.33
  -3  -8   1    2.11    0.31
  -3  -8   1    2.11    0.32
  -3  -8   1    1.40    0.26
   2   8  -1    1.77    0.41
   2   8  -1    1.56    0.33
   2   8  -1    1.84    0.31
   2   8  -1    1.33    0.21
   2   8  -1    1.89    0.32
  -2  -8   1    1.95    0.30
   1   8  -1    0.41    0.14
   1   8  -1    0.44    0.19
   1   8  -1    0.91    0.26
   1   8  -1    0.26    0.12
   1   8  -1    0.44    0.20
  -1  -8   1    0.08    0.12
  -1  -8   1    0.23    0.13
  -1  -8   1    0.74    0.22
   0   8  -1    6.00    0.52
   0   8  -1    4.48    0.56
   0   8  -1    4.36    0.51
   0   8  -1    5.28    0.46
   0   8  -1    5.34    0.57
   0   8  -1    5.91    0.46
   0  -8   1    6.08    0.49
   0  -8   1    5.15    0.46
   0  -8   1    5.15    0.52
  -1   8  -1    4.33    0.44
  -1   8  -1    3.22    0.41
  -1   8  -1    4.64    0.37
  -1   8  -1    3.41    0.49
  -1   8  -1    4.24    0.37
   1  -8   1    3.85    0.41
   1  -8   1    3.88    0.39
   1  -8   1    4.12    0.37
   1  -8   1    4.18    0.38
   1  -8   1    4.63    0.47
  -2   8  -1    0.36    0.19
  -2   8  -1    0.59    0.15
  -2   8  -1    0.35    0.15
   2  -8   1    0.36    0.16
   2  -8   1    0.55    0.14
   2  -8   1    0.40    0.16
   2  -8   1    0.65    0.25
   2  -8   1    0.28    0.13
  -3   8  -1   -0.06    0.13
  -3   8  -1   -0.04    0.17
   3  -8   1   -0.17    0.13
   3  -8   1    0.27    0.21
   3  -8   1    0.05    0.16
   3  -8   1   -0.08    0.12
  -4   8  -1    7.95    0.87
  -4   8  -1    9.29    0.79
   4  -8   1   10.57    0.79
   4  -8   1    8.47    0.92
   4  -8   1    8.48    0.80
  -5   8  -1    0.38    0.16
  -5   8  -1   -0.29    0.21
   5  -8   1    0.17    0.25
  -6   8  -1    3.05    0.43
  -6   8  -1    2.02    0.47
   6  -8   1    3.08    0.64
  -7   8  -1    2.73    0.41
  -7   8  -1    1.66    0.41
   7  -8   1    1.61    0.52
  -8   8  -1    1.15    0.40
  -8   8  -1    0.77    0.29
   8  -8   1    1.05    0.45
  -9   8  -1   -0.22    0.37
   9  -8   1    0.15    0.39
   7   7  -1    0.22    0.30
   7   7  -1    0.43    0.22
  -7  -7   1    0.59    0.28
   6   7  -1    1.57    0.28
   6   7  -1    0.55    0.33
  -6  -7   1    1.37    0.31
   5   7  -1    2.51    0.33
   5   7  -1    2.09    0.41
  -5  -7   1    3.49    0.40
   4   7  -1   23.94    1.85
   4   7  -1   25.97    1.93
  -4  -7   1   20.35    1.84
  -4  -7   1   26.11    1.90
   3   7  -1    5.20    0.85
   3   7  -1    5.70    0.48
   3   7  -1    6.22    0.55
   3   7  -1    4.64    0.52
  -3  -7   1    5.16    0.47
  -3  -7   1    5.86    0.53
  -3  -7   1    4.98    0.52
   2   7  -1   20.07    1.40
   2   7  -1   15.41    1.42
   2   7  -1   17.31    1.34
   2   7  -1   15.87    1.55
   2   7  -1   15.90    1.41
  -2  -7   1   19.14    1.39
  -2  -7   1   16.73    1.35
   1   7  -1    4.64    0.43
   1   7  -1    5.09    0.41
   1   7  -1    4.72    0.49
   1   7  -1    5.12    0.53
   1   7  -1    4.51    0.50
  -1  -7   1    5.07    0.45
  -1  -7   1    4.74    0.42
   0   7  -1    1.93    0.21
   0   7  -1    2.22    0.28
   0   7  -1    1.64    0.31
   0   7  -1    2.53    0.33
   0   7  -1    2.28    0.22
   0  -7   1    1.98    0.24
   0  -7   1    2.47    0.28
   0  -7   1    1.90    0.22
   0  -7   1    1.95    0.29
  -1   7  -1   21.08    1.60
  -1   7  -1   20.62    1.55
  -1   7  -1   21.58    1.55
  -1   7  -1   17.24    1.58
   1  -7   1   21.29    1.57
   1  -7   1   20.80    1.64
   1  -7   1   20.81    1.58
   1  -7   1   19.87    1.55
   1  -7   1   18.22    1.56
  -2   7  -1   63.30    5.11
  -2   7  -1   68.21    5.16
  -2   7  -1   57.22    5.21
  -2   7  -1   70.28    5.11
   2  -7   1   65.93    5.12
   2  -7   1   77.96    5.13
   2  -7   1   66.75    5.09
   2  -7   1   71.60    5.22
  -3   7  -1    3.96    0.48
  -3   7  -1    4.45    0.42
   3  -7   1    4.35    0.52
   3  -7   1    4.56    0.43
   3  -7   1    4.04    0.42
   3  -7   1    4.51    0.43
  -4   7  -1    3.91    0.40
  -4   7  -1    3.18    0.46
   4  -7   1    3.58    0.40
   4  -7   1    3.98    0.53
   4  -7   1    3.77    0.40
   4  -7   1    3.65    0.35
  -5   7  -1   14.72    1.18
  -5   7  -1   12.66    1.24
   5  -7   1   14.52    1.19
   5  -7   1   15.25    1.36
  -6   7  -1   18.62    1.77
  -6   7  -1   23.12    1.71
   6  -7   1   21.84    1.92
  -7   7  -1   20.89    1.93
  -7   7  -1   24.62    1.85
   7  -7   1   22.96    2.07
  -8   7  -1    0.87    0.36
  -8   7  -1    0.79    0.25
   8  -7   1    1.46    0.52
  -9   7  -1   -0.01    0.34
   9  -7   1    0.41    0.39
   8   6  -1    0.10    0.24
   8   6  -1    0.12    0.53
  -8  -6   1   -1.07    0.47
   7   6  -1    0.43    0.28
   7   6  -1    0.43    0.22
  -7  -6   1    0.56    0.28
   6   6  -1    3.99    0.43
   6   6  -1    3.62    0.52
  -6  -6   1    4.23    0.50
   5   6  -1    5.06    0.54
   5   6  -1    4.32    0.46
  -5  -6   1    5.00    0.50
   4   6  -1   14.40    1.13
   4   6  -1   13.55    1.06
  -4  -6   1   14.29    1.11
  -4  -6   1   11.67    1.05
   3   6  -1    1.53    0.32
   3   6  -1    1.95    0.23
   3   6  -1    2.57    0.45
   3   6  -1    2.27    0.29
  -3  -6   1    2.05    0.25
  -3  -6   1    2.11    0.29
  -3  -6   1    2.06    0.30
   2   6  -1   13.48    1.17
   2   6  -1   14.53    1.10
   2   6  -1   12.15    1.13
   2   6  -1   14.09    1.06
   2   6  -1   12.77    1.11
  -2  -6   1   13.95    1.06
  -2  -6   1   13.88    1.10
   1   6  -1   28.39    2.15
   1   6  -1   27.06    2.21
   1   6  -1   30.76    2.25
   1   6  -1   26.23    2.22
  -1  -6   1   28.00    2.16
  -1  -6   1   30.23    2.19
   0   6  -1   35.12    2.99
   0   6  -1   35.43    2.95
   0   6  -1   40.25    2.91
   0   6  -1   39.21    2.91
   0  -6   1   37.62    2.95
   0  -6   1   42.39    2.94
   0  -6   1   39.38    2.91
  -1   6  -1   24.82    2.23
  -1   6  -1   29.14    2.19
  -1   6  -1   23.85    2.27
  -1   6  -1   31.95    2.23
  -1   6  -1   30.74    2.18
   1  -6   1   31.45    2.22
   1  -6   1   27.80    2.22
   1  -6   1   30.03    2.28
   1  -6   1   28.62    2.20
   1  -6   1   29.29    2.19
  -2   6  -1   10.24    0.84
  -2   6  -1    9.82    0.88
  -2   6  -1    8.96    0.93
   2  -6   1    9.94    0.93
   2  -6   1   12.50    0.86
   2  -6   1   10.86    0.83
   2  -6   1   10.91    0.85
  -3   6  -1    1.66    0.30
  -3   6  -1    2.13    0.25
   3  -6   1    1.78    0.19
   3  -6   1    1.75    0.23
   3  -6   1    1.60    0.24
   3  -6   1    1.50    0.34
  -4   6  -1   27.49    2.36
  -4   6  -1   30.72    2.31
   4  -6   1   31.14    2.47
   4  -6   1   28.93    2.33
   4  -6   1   29.78    2.35
   4  -6   1   31.70    2.32
  -5   6  -1   22.56    1.97
   5  -6   1   25.55    1.88
   5  -6   1   24.77    1.92
   5  -6   1   23.86    1.93
  -6   6  -1   15.68    1.20
  -6   6  -1   12.35    1.26
   6  -6   1   15.36    1.39
  -7   6  -1   -0.03    0.23
  -7   6  -1    0.57    0.24
   7  -6   1    0.64    0.35
  -8   6  -1    3.95    0.66
  -8   6  -1    3.66    0.50
   8  -6   1    2.62    0.59
  -9   6  -1    0.64    0.40
   9  -6   1    0.56    0.44
  10  -6   1   -0.50    0.31
   9   5  -1    0.96    0.31
   9   5  -1    0.41    0.38
   8   5  -1    0.31    0.25
   8   5  -1   -0.61    0.29
  -8  -5   1    0.17    0.23
   7   5  -1    0.70    0.22
   7   5  -1    0.41    0.29
  -7  -5   1    0.10    0.22
   6   5  -1    0.01    0.16
   6   5  -1    0.08    0.22
  -6  -5   1    0.06    0.17
   5   5  -1    0.33    0.15
   5   5  -1    0.38    0.21
  -5  -5   1    0.25    0.17
   4   5  -1    0.78    0.25
   4   5  -1    1.06    0.31
   4   5  -1    0.85    0.16
   4   5  -1    0.92    0.24
  -4  -5   1    0.66    0.19
   3   5  -1   10.27    0.78
   3   5  -1   10.12    0.80
   3   5  -1   10.66    0.83
   3   5  -1    8.91    0.88
   3   5  -1    8.90    0.85
  -3  -5   1    9.10    0.77
  -3  -5   1   10.21    0.82
   2   5  -1  106.94    7.99
   2   5  -1  102.37    7.93
   2   5  -1   97.69    7.95
   2   5  -1  111.42    7.94
   2   5  -1  108.85    7.90
  -2  -5   1  109.56    7.94
  -2  -5   1  101.18    7.90
   1   5  -1   29.52    2.15
   1   5  -1   25.91    2.20
   1   5  -1   31.70    2.24
   1   5  -1   27.75    2.20
  -1  -5   1   28.37    2.19
  -1  -5   1   27.99    2.16
   0   5  -1    9.09    0.73
   0   5  -1   11.07    0.76
   0   5  -1    8.20    0.73
   0   5  -1    8.38    0.78
   0  -5   1    9.51    0.73
   0  -5   1    9.02    0.76
   0  -5   1    9.28    0.76
   0  -5   1    9.61    0.73
   0  -5   1   10.09    0.79
  -1   5  -1   71.89    5.00
  -1   5  -1   65.36    5.01
  -1   5  -1   68.04    5.04
  -1   5  -1   59.28    5.02
  -1   5  -1   67.19    5.02
   1  -5   1   65.60    5.08
   1  -5   1   62.17    5.01
   1  -5   1   65.48    5.00
   1  -5   1   74.93    5.03
   1  -5   1   66.50    5.02
  -2   5  -1  132.26   10.53
  -2   5  -1  141.69   10.50
   2  -5   1  143.05   10.49
   2  -5   1  131.19   10.59
   2  -5   1  132.84   10.52
   2  -5   1  159.98   10.52
  -3   5  -1   11.72    1.09
  -3   5  -1   13.73    1.05
   3  -5   1   13.17    1.17
   3  -5   1   14.16    1.06
   3  -5   1   13.24    1.07
   3  -5   1   13.75    1.04
  -4   5  -1    3.18    0.37
  -4   5  -1    3.14    0.31
   4  -5   1    3.11    0.33
   4  -5   1    2.55    0.31
   4  -5   1    3.17    0.43
   4  -5   1    2.88    0.28
  -5   5  -1    0.28    0.19
  -5   5  -1    0.34    0.14
   5  -5   1    0.43    0.12
   5  -5   1    0.37    0.20
   5  -5   1    0.59    0.27
   5  -5   1    0.33    0.16
  -6   5  -1    0.60    0.21
  -6   5  -1    0.24    0.19
   6  -5   1    0.50    0.29
   6  -5   1    0.09    0.21
  -7   5  -1   -0.27    0.21
  -7   5  -1   -0.18    0.15
   7  -5   1    0.05    0.25
  -8   5  -1    0.82    0.33
   8  -5   1    0.73    0.41
   9  -5   1   -0.21    0.34
  10  -5   1   -0.21    0.44
  10  -5   1   -0.15    0.40
   9   4  -1    0.46    0.41
   9   4  -1    0.21    0.29
   8   4  -1    0.59    0.26
   8   4  -1    0.60    0.32
  -8  -4   1    0.34    0.23
   7   4  -1    0.43    0.22
   7   4  -1    0.70    0.29
  -7  -4   1    0.36    0.21
   6   4  -1    4.00    0.56
   6   4  -1    5.14    0.50
  -6  -4   1    6.34    0.52
   5   4  -1    5.39    0.62
   5   4  -1    4.15    0.61
   5   4  -1    5.41    0.48
  -5  -4   1    6.14    0.52
   4   4  -1   14.06    1.04
   4   4  -1   12.22    1.09
   4   4  -1   12.51    1.19
   4   4  -1   13.05    1.14
  -4  -4   1   13.83    1.07
   3   4  -1    1.85    0.31
   3   4  -1    1.72    0.26
   3   4  -1    1.86    0.29
   3   4  -1    1.63    0.19
  -3  -4   1    1.85    0.24
  -3  -4   1    1.49    0.17
   2   4  -1   -0.05    0.10
   2   4  -1    0.03    0.06
   2   4  -1    0.10    0.08
   2   4  -1    0.11    0.07
   2   4  -1   -0.12    0.09
  -2  -4   1   -0.06    0.08
  -2  -4   1    0.02    0.06
  -2  -4   1   -0.01    0.09
   1   4  -1  233.23   17.72
   1   4  -1  235.76   17.71
   1   4  -1  254.94   17.70
   1   4  -1  243.95   17.68
  -1  -4   1  201.05   17.70
  -1  -4   1  251.21   17.71
   0   4  -1  756.17   60.10
  -1   4  -1   39.04    3.17
  -1   4  -1   43.32    3.16
  -1   4  -1   43.61    3.18
  -1   4  -1   45.10    3.19
   1  -4   1   41.26    3.23
   1  -4   1   41.15    3.17
   1  -4   1   40.62    3.17
  -2   4  -1    1.68    0.22
  -2   4  -1    1.90    0.20
  -2   4  -1    1.76    0.19
   2  -4   1    1.67    0.26
   2  -4   1    2.00    0.20
   2  -4   1    1.90    0.18
  -3   4  -1    8.36    0.77
  -3   4  -1    9.72    0.74
   3  -4   1    9.22    0.76
   3  -4   1    9.87    0.73
   3  -4   1    8.74    0.75
   3  -4   1    9.37    0.85
  -4   4  -1    2.05    0.28
  -4   4  -1    1.94    0.22
   4  -4   1    2.19    0.21
   4  -4   1    2.39    0.26
   4  -4   1    1.61    0.25
   4  -4   1    2.23    0.43
  -5   4  -1    2.01    0.36
  -5   4  -1    1.94    0.24
   5  -4   1    2.06    0.33
   5  -4   1    2.11    0.44
   5  -4   1    2.64    0.33
   5  -4   1    1.59    0.22
  -6   4  -1    3.07    0.44
   6  -4   1    3.48    0.51
   6  -4   1    3.32    0.33
   6  -4   1    2.71    0.37
   6  -4   1    2.84    0.38
   6  -4   1    3.59    0.48
  -7   4  -1    0.06    0.23
   7  -4   1   -0.01    0.21
   7  -4   1    0.31    0.26
   7  -4   1    0.12    0.37
   8  -4   1    0.47    0.31
   9  -4   1    1.14    0.46
  10  -4   1    0.04    0.45
  10  -4   1    0.11    0.30
   9   3  -1   -0.69    0.26
   9   3  -1    0.12    0.32
   8   3  -1   -0.27    0.23
   8   3  -1   -0.15    0.21
  -8  -3   1    0.07    0.20
   7   3  -1    0.23    0.13
   7   3  -1    0.01    0.23
   7   3  -1    0.21    0.18
  -7  -3   1    0.40    0.18
   6   3  -1    2.46    0.26
   6   3  -1    2.25    0.30
   6   3  -1    1.50    0.37
   6   3  -1    3.10    0.32
  -6  -3   1    2.63    0.32
   5   3  -1    0.22    0.23
   5   3  -1    0.03    0.18
   5   3  -1    0.34    0.14
   5   3  -1    0.11    0.11
   5   3  -1    0.09    0.24
   5   3  -1   -0.32    0.13
  -5  -3   1    0.18    0.13
   4   3  -1    0.90    0.28
   4   3  -1    1.43    0.19
   4   3  -1    0.82    0.21
   4   3  -1    0.94    0.23
  -4  -3   1    1.33    0.20
   3   3  -1   13.42    1.20
   3   3  -1   15.71    1.25
   3   3  -1   15.05    1.21
   3   3  -1   16.23    1.17
  -3  -3   1   15.25    1.19
   2   3  -1    7.53    0.63
   2   3  -1    6.93    0.62
   2   3  -1    7.61    0.59
   2   3  -1    7.53    0.66
  -2  -3   1    7.80    0.59
  -2  -3   1    8.01    0.62
   1   3  -1    0.41    0.10
   1   3  -1    0.63    0.10
   1   3  -1    0.64    0.08
   1   3  -1    0.61    0.10
   1   3  -1    0.61    0.13
  -1  -3   1    0.52    0.10
  -1  -3   1    0.56    0.10
  -1  -3   1    0.55    0.08
   0   3  -1    2.01    0.24
   0   3  -1    2.65    0.21
   0   3  -1    2.19    0.22
   0   3  -1    2.27    0.22
   0  -3   1    2.38    0.22
   0  -3   1    2.95    0.22
   0  -3   1    2.77    0.21
   0  -3   1    2.38    0.24
   0  -3   1    2.49    0.21
  -1   3  -1   78.56    5.65
  -1   3  -1   78.43    5.63
  -1   3  -1   66.03    5.68
  -1   3  -1   72.69    5.64
  -1   3  -1   77.18    5.65
   1  -3   1   73.99    5.64
   1  -3   1   81.42    5.63
   1  -3   1   73.12    5.69
  -2   3  -1   64.76    4.82
  -2   3  -1   65.53    4.83
  -2   3  -1   59.31    4.84
   2  -3   1   68.64    4.81
   2  -3   1   63.16    4.83
   2  -3   1   62.50    4.90
   2  -3   1   64.94    4.83
  -3   3  -1    8.19    0.73
  -3   3  -1    9.22    0.70
   3  -3   1    7.34    0.74
   3  -3   1    9.30    0.69
   3  -3   1    9.26    0.80
   3  -3   1    8.78    0.71
  -4   3  -1   46.15    3.27
  -4   3  -1   41.54    3.32
   4  -3   1   41.03    3.28
   4  -3   1   43.53    3.26
   4  -3   1   45.63    3.41
   4  -3   1   43.45    3.29
   4  -3   1   40.47    3.30
  -5   3  -1    2.55    0.40
  -5   3  -1    2.23    0.25
   5  -3   1    2.02    0.27
   5  -3   1    2.14    0.24
   5  -3   1    2.31    0.32
   5  -3   1    2.15    0.40
   5  -3   1    2.17    0.28
  -6   3  -1    0.23    0.19
   6  -3   1    0.48    0.23
   6  -3   1    0.15    0.28
   6  -3   1    0.22    0.23
   6  -3   1    0.43    0.19
   6  -3   1    0.36    0.12
   6  -3   1    0.20    0.13
   6  -3   1    0.06    0.20
   7  -3   1    0.08    0.21
   7  -3   1   -0.06    0.15
   7  -3   1   -0.14    0.28
   8  -3   1    0.49    0.33
   8  -3   1    0.48    0.29
   8  -3   1    1.96    0.52
   9  -3   1    0.03    0.33
  10  -3   1   -0.03    0.31
  10  -3   1    0.07    0.44
  10  -3   1    0.28    0.29
  10   2  -1    0.06    0.35
  10   2  -1   -0.42    0.26
  10   2  -1   -0.26    0.38
   9   2  -1   -0.06    0.20
   9   2  -1   -0.12    0.25
   9   2  -1    0.09    0.32
   9   2  -1   -0.25    0.29
   8   2  -1    0.17    0.21
   8   2  -1   -0.01    0.28
   8   2  -1   -0.26    0.20
   8   2  -1    0.00    0.19
  -8  -2   1    0.17    0.21
   7   2  -1    1.16    0.27
   7   2  -1    0.60    0.18
   7   2  -1    0.67    0.20
   7   2  -1    0.65    0.22
  -7  -2   1    0.65    0.20
   6   2  -1   14.00    1.17
   6   2  -1   15.21    1.19
   6   2  -1   14.52    1.17
   6   2  -1   13.13    1.21
   6   2  -1   14.04    1.13
   6   2  -1   14.47    1.33
   6   2  -1   11.51    1.33
   6   2  -1   15.27    1.15
  -6  -2   1   16.34    1.17
   5   2  -1    0.27    0.18
   5   2  -1    0.03    0.20
   5   2  -1   -0.06    0.11
   5   2  -1    0.26    0.22
   5   2  -1    0.09    0.10
   5   2  -1    0.25    0.19
   5   2  -1    0.35    0.11
  -5  -2   1    0.39    0.15
   4   2  -1   15.83    1.18
   4   2  -1   13.96    1.22
   4   2  -1   15.00    1.17
   4   2  -1   15.72    1.20
   4   2  -1   13.85    1.27
  -4  -2   1   16.51    1.20
   3   2  -1    3.24    0.34
   3   2  -1    3.34    0.29
   3   2  -1    4.05    0.31
   3   2  -1    3.31    0.37
  -3  -2   1    3.47    0.32
   2   2  -1   94.62    7.04
   2   2  -1   90.60    7.02
   2   2  -1   97.76    6.99
  -2  -2   1   93.74    7.01
  -2  -2   1   90.16    6.99
   1   2  -1  151.85   11.23
   1   2  -1  161.28   11.27
   1   2  -1  146.40   11.26
   1   2  -1  132.26   11.25
  -1  -2   1  154.30   11.25
  -1  -2   1  156.62   11.24
   0   2  -1  157.43   13.04
   0   2  -1  168.18   13.03
   0   2  -1  197.86   13.04
   0  -2   1  175.22   13.05
   0  -2   1  173.22   13.04
  -1   2  -1    3.57    0.31
  -1   2  -1    3.73    0.30
  -1   2  -1    3.45    0.31
  -1   2  -1    3.87    0.30
   1  -2   1    3.86    0.31
   1  -2   1    4.05    0.31
   1  -2   1    3.83    0.31
   1  -2   1    3.46    0.35
   1  -2   1    3.88    0.30
  -3   2  -1   36.44    2.97
  -3   2  -1   39.45    2.93
  -3   2  -1   44.55    2.95
   3  -2   1   37.12    2.92
   3  -2   1   40.52    2.91
   3  -2   1   35.43    2.95
   3  -2   1   37.42    2.94
   3  -2   1   39.19    2.95
  -4   2  -1   66.33    4.71
  -4   2  -1   58.49    4.76
   4  -2   1   67.77    4.69
   4  -2   1   57.08    4.75
   4  -2   1   62.62    4.70
   4  -2   1   64.51    4.73
   4  -2   1   62.20    4.74
   4  -2   1   60.06    4.82
  -5   2  -1   36.53    2.80
   5  -2   1   31.88    2.77
   5  -2   1   35.83    2.71
   5  -2   1   36.90    2.75
   5  -2   1   35.49    2.77
   5  -2   1   37.07    2.71
   5  -2   1   35.32    2.85
   6  -2   1    0.44    0.29
   6  -2   1    0.63    0.18
   6  -2   1    0.74    0.17
   6  -2   1    0.68    0.20
   6  -2   1    0.54    0.28
   6  -2   1    0.63    0.25
   7  -2   1    0.44    0.41
   7  -2   1   -0.28    0.30
   7  -2   1    0.20    0.19
   8  -2   1   -0.07    0.23
   8  -2   1   -0.26    0.26
   9  -2   1    0.43    0.29
   9  -2   1    0.16    0.34
  10  -2   1   -0.24    0.45
  10  -2   1    0.36    0.31
  10   1  -1    0.90    0.34
  10   1  -1   -0.16    0.40
  10   1  -1   -0.13    0.28
   9   1  -1    0.85    0.63
   9   1  -1    0.72    0.26
   9   1  -1    1.98    0.56
   9   1  -1    0.31    0.27
   8   1  -1    3.33    0.50
   8   1  -1    3.41    0.39
   8   1  -1    2.59    0.36
   8   1  -1    2.31    0.48
   7   1  -1   -0.24    0.15
   7   1  -1    0.14    0.15
   7   1  -1   -0.21    0.22
   7   1  -1    0.07    0.15
   7   1  -1    0.48    0.26
  -7  -1   1    0.13    0.16
   6   1  -1    5.01    0.45
   6   1  -1    4.48    0.61
   6   1  -1    4.26    0.50
   6   1  -1    3.82    0.49
   6   1  -1    5.36    0.43
   6   1  -1    3.93    0.55
   6   1  -1    3.96    0.42
  -6  -1   1    4.80    0.44
   5   1  -1    4.45    0.38
   5   1  -1    4.00    0.52
   5   1  -1    4.30    0.49
   5   1  -1    4.06    0.45
   5   1  -1    4.21    0.43
   5   1  -1    4.45    0.40
   5   1  -1    4.28    0.38
   5   1  -1    3.93    0.39
  -5  -1   1    4.60    0.39
   4   1  -1   71.03    5.53
   4   1  -1   70.00    5.61
   4   1  -1   69.96    5.56
   4   1  -1   75.73    5.57
   4   1  -1   76.21    5.53
   4   1  -1   75.08    5.63
  -4  -1   1   76.92    5.54
   3   1  -1   63.44    5.09
   3   1  -1   65.73    5.15
   3   1  -1   68.56    5.17
   3   1  -1   68.34    5.12
   3   1  -1   66.67    5.09
  -3  -1   1   65.82    5.10
  -3  -1   1   77.45    5.17
   2   1  -1  119.11    9.10
   2   1  -1  118.11    9.05
   2   1  -1  118.73    9.05
   2   1  -1  114.70    9.07
  -2  -1   1  118.47    9.07
  -2  -1   1  138.23    9.11
   1   1  -1   74.99    6.11
   1   1  -1   79.37    6.13
   1   1  -1   87.04    6.11
  -1  -1   1   77.67    6.10
  -1  -1   1   80.42    6.11
  -1  -1   1   87.52    6.13
  -1  -1   1   84.31    6.09
   0   1  -1  151.85   11.72
   0  -1   1  162.34   11.72
   0  -1   1  156.78   11.73
  -1   1  -1   43.91    3.32
   1  -1   1   45.77    3.32
   1  -1   1   43.81    3.31
   1  -1   1   43.36    3.32
  -2   1  -1    6.33    0.50
  -2   1  -1    5.86    0.52
  -2   1  -1    6.79    0.51
   2  -1   1    6.45    0.49
   2  -1   1    6.72    0.52
   2  -1   1    6.11    0.55
   2  -1   1    6.78    0.51
   2  -1   1    6.37    0.49
   2  -1   1    5.53    0.52
  -3   1  -1    0.68    0.11
  -3   1  -1    0.44    0.14
   3  -1   1    0.62    0.10
   3  -1   1    0.76    0.18
   3  -1   1    0.62    0.09
   3  -1   1    0.59    0.15
   3  -1   1    0.58    0.13
   4  -1   1    0.17    0.08
   4  -1   1    0.04    0.08
   4  -1   1    0.15    0.08
   4  -1   1    0.09    0.10
   4  -1   1    0.16    0.13
   4  -1   1    0.08    0.13
   5  -1   1    2.82    0.40
   5  -1   1    2.98    0.39
   5  -1   1    3.29    0.31
   5  -1   1    3.48    0.39
   5  -1   1    3.01    0.32
   5  -1   1    2.93    0.30
   6  -1   1    0.79    0.32
   6  -1   1    0.93    0.21
   6  -1   1    0.87    0.28
   6  -1   1    1.10    0.30
   6  -1   1    0.98    0.22
   6  -1   1    1.06    0.23
   7  -1   1    0.17    0.36
   7  -1   1    0.58    0.48
   7  -1   1    0.00    0.19
   7  -1   1    0.45    0.26
   7  -1   1   -0.12    0.33
   8  -1   1    0.14    0.25
   9  -1   1    0.06    0.26
   9  -1   1    0.15    0.30
  10  -1   1    0.40    0.44
  10  -1   1   -0.17    0.29
  10  -1   1    0.52    0.34
  10   0  -1    0.20    0.27
  10   0  -1   -0.07    0.38
  10   0  -1   -0.21    0.28
   9   0  -1    0.22    0.24
   9   0  -1    0.19    0.32
   9   0  -1    0.41    0.25
   8   0  -1    0.30    0.26
   8   0  -1   -0.02    0.18
   8   0  -1   -0.09    0.19
   8   0  -1    0.19    0.38
   7   0  -1    0.75    0.26
   7   0  -1    1.29    0.29
   7   0  -1    1.38    0.25
   7   0  -1    1.16    0.34
   7   0  -1    1.10    0.29
  -7   0   1    1.47    0.22
   6   0  -1    4.89    0.44
   6   0  -1    3.61    0.42
   6   0  -1    4.04    0.49
   6   0  -1    4.12    0.55
   6   0  -1    4.32    0.52
   6   0  -1    5.27    0.60
   6   0  -1    3.89    0.46
  -6   0   1    4.96    0.42
   5   0  -1    8.63    0.73
   5   0  -1    8.90    0.84
   5   0  -1    8.16    0.79
   5   0  -1    8.72    0.75
   5   0  -1    8.07    0.80
   5   0  -1    9.59    0.75
   5   0  -1    8.35    0.73
  -5   0   1   10.75    0.84
  -5   0   1    9.32    0.72
   4   0  -1   17.81    1.33
   4   0  -1   17.13    1.40
   4   0  -1   17.55    1.41
   4   0  -1   14.80    1.33
   4   0  -1   17.20    1.39
   4   0  -1   17.35    1.34
  -4   0   1   17.35    1.32
  -4   0   1   18.65    1.41
   3   0  -1   15.76    1.33
   3   0  -1   14.45    1.23
   3   0  -1   15.62    1.24
   3   0  -1   17.05    1.29
  -3   0   1   16.90    1.29
  -3   0   1   16.83    1.23
   2   0  -1  199.00   15.34
   2   0  -1  201.32   15.37
   2   0  -1  197.66   15.34
   2   0  -1  210.70   15.38
  -2   0   1  208.28   15.37
  -2   0   1  209.72   15.34
  -2   0   1  211.01   15.38
   1   0  -1    5.93    0.50
   1   0  -1    6.72    0.48
   1   0  -1    6.26    0.49
   1   0  -1    6.36    0.51
   1   0  -1    6.31    0.49
  -1   0   1    6.32    0.49
  -1   0   1    6.20    0.49
  -1   0   1    6.50    0.51
  -1   0   1    6.48    0.48
  -1   0   1    6.50    0.51
  -1   0  -1   13.62    1.01
  -1   0  -1   12.89    1.05
  -1   0  -1   13.35    1.00
   1   0   1   13.02    1.00
   1   0   1   13.61    1.01
   1   0   1   13.35    1.04
  -2   0  -1   25.50    1.93
  -2   0  -1   23.97    1.97
   2   0   1   26.06    1.93
   2   0   1   24.69    1.95
   2   0   1   24.94    1.97
   2   0   1   26.53    1.92
   2   0   1   27.08    1.95
   2   0   1   24.62    1.92
   3   0   1   17.75    1.44
   3   0   1   18.11    1.43
   3   0   1   17.15    1.38
   3   0   1   17.64    1.45
   3   0   1   19.23    1.39
   3   0   1   18.77    1.40
   4   0   1   13.07    1.02
   4   0   1   13.95    1.12
   4   0   1   12.41    1.09
   4   0   1   12.20    1.08
   4   0   1   13.78    1.03
   4   0   1   12.99    1.04
   5   0   1    0.12    0.17
   5   0   1   -0.04    0.10
   5   0   1    0.06    0.18
   5   0   1   -0.10    0.14
   5   0   1   -0.01    0.10
   5   0   1    0.17    0.12
   6   0   1    9.75    0.82
   6   0   1    9.09    0.96
   6   0   1   10.47    0.94
   6   0   1    9.07    0.79
   6   0   1    8.91    1.22
   6   0   1    9.52    0.83
   7   0   1    2.35    0.50
   7   0   1    2.59    0.40
   7   0   1    3.09    0.40
   8   0   1    0.65    0.27
   9   0   1    2.42    0.40
   9   0   1    2.12    0.38
   9   0   1    1.51    0.44
  10   0   1    1.00    0.34
  10   0   1    0.87    0.47
  10   0   1    1.19    0.35
  10  -1  -1    0.25    0.31
  10  -1  -1    0.16    0.38
  10  -1  -1    0.31    0.30
   9  -1  -1    0.22    0.31
   9  -1  -1    0.19    0.24
   8  -1  -1    1.52    0.28
   8  -1  -1    1.29    0.40
   8  -1  -1    1.13    0.34
   8  -1  -1    1.02    0.49
   7  -1  -1    1.58    0.38
   7  -1  -1    1.76    0.31
   7  -1  -1    1.45    0.30
   7  -1  -1    1.66    0.29
   7  -1  -1    2.11    0.48
   7  -1  -1    1.23    0.37
   6  -1  -1    0.21    0.20
   6  -1  -1    0.18    0.15
   6  -1  -1    0.20    0.21
   6  -1  -1    0.02    0.29
   6  -1  -1   -0.18    0.17
   6  -1  -1    0.15    0.14
   6  -1  -1    0.15    0.23
  -6   1   1    0.14    0.16
  -6   1   1    0.32    0.12
   5  -1  -1   -0.10    0.08
   5  -1  -1   -0.03    0.12
   5  -1  -1    0.00    0.14
   5  -1  -1    0.03    0.14
   5  -1  -1   -0.02    0.11
   5  -1  -1   -0.03    0.10
   5  -1  -1    0.04    0.08
  -5   1   1    0.07    0.13
  -5   1   1    0.05    0.16
  -5   1   1    0.00    0.08
   4  -1  -1    4.25    0.46
   4  -1  -1    4.99    0.48
   4  -1  -1    3.78    0.39
   4  -1  -1    4.48    0.44
   4  -1  -1    4.71    0.39
  -4   1   1    4.25    0.38
  -4   1   1    4.82    0.48
  -4   1   1    5.20    0.45
   3  -1  -1   84.57    6.60
   3  -1  -1   85.43    6.61
   3  -1  -1   88.74    6.55
   3  -1  -1   82.22    6.58
   3  -1  -1   92.86    6.57
  -3   1   1   83.12    6.60
  -3   1   1   86.53    6.59
  -3   1   1   95.06    6.54
   1  -1  -1    3.04    0.24
   1  -1  -1    3.03    0.22
   1  -1  -1    2.64    0.24
   1  -1  -1    2.44    0.23
   1  -1  -1    2.86    0.22
  -1   1   1    2.46    0.23
  -1   1   1    2.76    0.24
  -1   1   1    2.82    0.24
  -1   1   1    2.88    0.22
   0   1   1  139.89   10.44
  -1  -1  -1   87.09    6.53
  -1  -1  -1   87.88    6.50
   1   1   1   85.17    6.50
   1   1   1   83.79    6.49
   1   1   1   90.87    6.52
  -2  -1  -1   43.03    3.10
  -2  -1  -1   37.41    3.13
   2   1   1   40.80    3.09
   2   1   1   41.41    3.10
   2   1   1   43.04    3.13
  -3  -1  -1    1.28    0.22
  -3  -1  -1    2.06    0.19
   3   1   1    1.80    0.18
   3   1   1    1.50    0.22
   3   1   1    2.14    0.18
   3   1   1    1.78    0.19
   3   1   1    1.86    0.29
  -4  -1  -1    1.89    0.22
   4   1   1    1.67    0.22
   4   1   1    2.36    0.35
   4   1   1    2.36    0.36
   4   1   1    1.71    0.26
   4   1   1    1.65    0.20
   4   1   1    1.78    0.20
   5   1   1    3.68    0.52
   5   1   1    2.42    0.36
   5   1   1    2.47    0.28
   5   1   1    2.38    0.27
   5   1   1    2.44    0.31
   5   1   1    2.85    0.42
   6   1   1    9.43    0.71
   6   1   1    7.64    0.87
   6   1   1    8.80    0.82
   6   1   1    7.61    0.75
   6   1   1    9.07    0.74
   6   1   1    8.31    0.72
   6   1   1    7.28    0.83
   7   1   1    3.30    0.40
   7   1   1    3.11    0.42
   7   1   1    2.23    0.39
   8   1   1   -0.04    0.20
   8   1   1   -0.19    0.19
   9   1   1    0.73    0.26
   9   1   1    0.14    0.32
   9   1   1    0.35    0.34
   9   1   1    0.54    0.29
  10   1   1    0.48    0.51
  10   1   1   -0.48    0.44
  10   1   1   -0.30    0.31
  10   1   1    0.29    0.33
  10  -2  -1    0.67    0.42
  10  -2  -1    0.04    0.28
   9  -2  -1   -0.10    0.21
   9  -2  -1    0.22    0.32
   8  -2  -1    0.35    0.29
   8  -2  -1   -0.12    0.18
   8  -2  -1   -0.01    0.22
   7  -2  -1    2.58    0.36
   7  -2  -1    2.95    0.51
   7  -2  -1    1.29    0.36
   7  -2  -1    1.86    0.30
  -7   2   1    3.11    0.48
   6  -2  -1    4.43    0.54
   6  -2  -1    4.58    0.56
   6  -2  -1    5.00    0.60
   6  -2  -1    5.32    0.62
   6  -2  -1    4.66    0.53
   6  -2  -1    4.59    0.45
   6  -2  -1    4.80    0.46
  -6   2   1    5.74    0.54
  -6   2   1    5.37    0.58
   5  -2  -1    2.92    0.40
   5  -2  -1    3.07    0.43
   5  -2  -1    2.43    0.28
   5  -2  -1    2.11    0.25
   5  -2  -1    2.10    0.34
   5  -2  -1    2.53    0.26
  -5   2   1    2.56    0.31
  -5   2   1    2.51    0.35
   4  -2  -1   19.29    1.59
   4  -2  -1   18.58    1.58
   4  -2  -1   20.41    1.51
   4  -2  -1   19.40    1.61
   4  -2  -1   19.95    1.52
  -4   2   1   20.89    1.57
  -4   2   1   19.70    1.60
   3  -2  -1    0.95    0.12
   3  -2  -1    0.86    0.18
   3  -2  -1    1.25    0.18
  -3   2   1    1.25    0.21
  -3   2   1    1.10    0.18
  -3   2   1    1.20    0.15
   2  -2  -1   57.86    4.31
   2  -2  -1   60.35    4.28
   2  -2  -1   57.02    4.29
   2  -2  -1   58.76    4.33
  -2   2   1   54.84    4.29
  -2   2   1   54.50    4.31
  -2   2   1   53.35    4.33
  -2   2   1   59.34    4.28
   1  -2  -1  173.46   12.66
   1  -2  -1  174.39   12.69
  -1   2   1  169.77   12.66
  -1   2   1  160.48   12.69
   0  -2  -1    2.60    0.21
   0  -2  -1    2.28    0.22
   0  -2  -1    3.03    0.23
   0  -2  -1    2.48    0.22
   0   2   1    3.04    0.24
   0   2   1    3.22    0.23
   0   2   1    2.78    0.22
   0   2   1    2.77    0.23
   0   2   1    2.53    0.21
  -1  -2  -1  326.28   23.19
  -1  -2  -1  299.38   23.17
   1   2   1  324.70   23.19
   1   2   1  292.08   23.17
  -2  -2  -1    4.23    0.41
  -2  -2  -1    4.64    0.39
   2   2   1    4.88    0.37
   2   2   1    3.82    0.39
   2   2   1    5.68    0.41
   2   2   1    4.58    0.41
  -3  -2  -1    4.03    0.34
  -3  -2  -1    3.57    0.38
   3   2   1    3.89    0.36
   3   2   1    3.96    0.39
   3   2   1    3.87    0.35
   3   2   1    3.82    0.31
   3   2   1    2.80    0.35
  -4  -2  -1  106.41    7.15
  -4  -2  -1   84.49    7.21
   4   2   1  103.29    7.19
   4   2   1   96.84    7.18
   4   2   1   98.06    7.13
   4   2   1   91.25    7.23
   4   2   1   79.83    7.17
   4   2   1  100.55    7.15
  -5  -2  -1    1.53    0.22
   5   2   1    1.22    0.21
   5   2   1    1.23    0.20
   5   2   1    1.25    0.18
   5   2   1    0.74    0.26
   5   2   1    1.45    0.38
   5   2   1    1.21    0.24
   5   2   1    0.87    0.32
   6   2   1    3.82    0.37
   6   2   1    4.19    0.47
   6   2   1    4.33    0.67
   6   2   1    3.88    0.39
   6   2   1    3.05    0.74
   6   2   1    3.21    0.37
   6   2   1    3.26    0.38
   7   2   1   -0.04    0.17
   7   2   1   -0.03    0.22
   7   2   1   -0.11    0.22
   7   2   1    0.29    0.18
   8   2   1    0.30    0.26
   8   2   1    0.62    0.25
   8   2   1    0.76    0.26
   8   2   1    0.81    0.42
   8   2   1    0.20    0.63
   9   2   1   -0.23    0.32
   9   2   1    0.33    0.23
   9   2   1    0.05    0.25
   9   2   1    0.05    0.34
  10  -3  -1    0.08    0.37
  10  -3  -1   -0.35    0.26
   9  -3  -1   -0.11    0.21
   9  -3  -1    0.36    0.38
   9  -3  -1   -0.15    0.29
   8  -3  -1    0.16    0.24
   8  -3  -1    0.48    0.24
   8  -3  -1    0.28    0.46
   8  -3  -1    0.39    0.23
   7  -3  -1    0.69    0.42
   7  -3  -1    1.51    0.38
   7  -3  -1    1.24    0.35
  -7   3   1    1.21    0.35
  -7   3   1    1.39    0.31
   6  -3  -1    2.29    0.31
   6  -3  -1    3.33    0.37
   6  -3  -1    2.88    0.43
   6  -3  -1    1.79    0.41
  -6   3   1    2.72    0.35
  -6   3   1    2.43    0.46
   5  -3  -1    0.06    0.10
   5  -3  -1    0.02    0.10
   5  -3  -1   -0.19    0.11
   5  -3  -1   -0.15    0.11
   5  -3  -1    0.09    0.18
  -5   3   1   -0.08    0.13
  -5   3   1    0.19    0.13
  -5   3   1   -0.01    0.09
   4  -3  -1   56.80    4.44
   4  -3  -1   56.59    4.42
   4  -3  -1   58.98    4.39
   4  -3  -1   59.96    4.50
   4  -3  -1   60.27    4.42
  -4   3   1   56.14    4.42
  -4   3   1   60.82    4.40
  -4   3   1   56.11    4.46
   3  -3  -1   16.77    1.23
   3  -3  -1   16.07    1.25
   3  -3  -1   15.90    1.27
   3  -3  -1   17.48    1.32
  -3   3   1   14.61    1.28
  -3   3   1   16.98    1.24
  -3   3   1   14.34    1.30
  -3   3   1   15.79    1.26
   2  -3  -1    3.71    0.37
   2  -3  -1    3.58    0.33
   2  -3  -1    3.97    0.31
   2  -3  -1    3.98    0.32
  -2   3   1    3.98    0.31
  -2   3   1    3.39    0.36
  -2   3   1    3.58    0.32
  -2   3   1    3.70    0.35
   1  -3  -1    4.48    0.35
   1  -3  -1    4.00    0.33
   1  -3  -1    4.38    0.38
   1  -3  -1    4.59    0.34
  -1   3   1    3.85    0.38
  -1   3   1    4.38    0.35
  -1   3   1    4.00    0.36
  -1   3   1    3.91    0.33
   0  -3  -1  116.72    9.18
   0  -3  -1  131.53    9.21
   0  -3  -1  117.89    9.19
   0   3   1  120.26    9.22
   0   3   1  119.60    9.18
   0   3   1  133.40    9.20
   0   3   1  126.97    9.19
   0   3   1  117.49    9.20
  -1  -3  -1   23.91    1.85
  -1  -3  -1   21.36    1.87
  -1  -3  -1   27.02    1.87
   1   3   1   27.13    1.87
   1   3   1   22.48    1.86
   1   3   1   24.41    1.85
   1   3   1   26.05    1.88
  -2  -3  -1    1.91    0.16
  -2  -3  -1    2.16    0.20
  -2  -3  -1    1.46    0.21
   2   3   1    1.94    0.17
   2   3   1    1.70    0.20
   2   3   1    1.82    0.21
  -3  -3  -1    2.97    0.28
  -3  -3  -1    2.67    0.32
   3   3   1    2.56    0.30
   3   3   1    2.80    0.30
   3   3   1    2.64    0.34
   3   3   1    3.26    0.26
  -4  -3  -1    2.00    0.25
  -4  -3  -1    1.86    0.29
   4   3   1    1.82    0.23
   4   3   1    2.82    0.28
   4   3   1    2.23    0.32
   4   3   1    2.27    0.32
   4   3   1    2.47    0.39
  -5  -3  -1   -0.08    0.14
  -5  -3  -1    0.09    0.12
   5   3   1    0.02    0.10
   5   3   1   -0.22    0.14
   5   3   1    0.13    0.17
   5   3   1   -0.13    0.22
   5   3   1    0.27    0.17
  -6  -3  -1    0.74    0.20
   6   3   1    0.25    0.20
   6   3   1    0.56    0.18
   6   3   1    0.94    0.25
   7   3   1    0.48    0.22
   7   3   1    1.36    0.36
   7   3   1    0.04    0.21
   8   3   1    0.00    0.27
   8   3   1   -0.18    0.39
   8   3   1   -0.01    0.22
   9   3   1   -0.25    0.33
   9   3   1   -0.10    0.28
  10  -4  -1    0.58    0.32
  10  -4  -1   -0.03    0.39
   9  -4  -1    0.28    0.39
   9  -4  -1   -0.21    0.21
   8  -4  -1    0.35    0.26
   8  -4  -1    0.23    0.38
   8  -4  -1    0.28    0.24
  -8   4   1    0.40    0.26
  -8   4   1    0.20    0.28
   7  -4  -1    0.21    0.22
   7  -4  -1    0.15    0.24
  -7   4   1    0.01    0.20
  -7   4   1    0.22    0.17
   6  -4  -1    2.11    0.39
   6  -4  -1    2.20    0.28
   6  -4  -1    2.07    0.32
   6  -4  -1    2.80    0.41
   6  -4  -1    1.53    0.37
  -6   4   1    2.52    0.34
  -6   4   1    1.97    0.41
  -6   4   1    1.91    0.33
   5  -4  -1    4.38    0.39
   5  -4  -1    4.70    0.53
   5  -4  -1    4.35    0.47
   5  -4  -1    3.94    0.42
   5  -4  -1    3.95    0.42
  -5   4   1    4.51    0.43
  -5   4   1    4.51    0.41
  -5   4   1    3.61    0.46
   4  -4  -1    2.68    0.33
   4  -4  -1    2.88    0.27
   4  -4  -1    2.55    0.29
   4  -4  -1    3.05    0.30
   4  -4  -1    3.17    0.39
  -4   4   1    3.17    0.29
  -4   4   1    2.90    0.31
  -4   4   1    2.53    0.34
   3  -4  -1    7.25    0.52
   3  -4  -1    6.50    0.52
   3  -4  -1    6.08    0.56
   3  -4  -1    6.62    0.54
   3  -4  -1    6.65    0.61
  -3   4   1    6.96    0.53
  -3   4   1    5.55    0.60
  -3   4   1    5.09    0.57
  -3   4   1    5.87    0.54
   2  -4  -1  466.64   32.56
  -2   4   1  442.40   32.48
  -2   4   1  396.13   32.55
   1  -4  -1  222.87   17.19
   1  -4  -1  227.78   17.18
   1  -4  -1  244.05   17.24
   1  -4  -1  239.57   17.18
   1  -4  -1  240.28   17.18
  -1   4   1  228.39   17.21
  -1   4   1  224.25   17.18
  -1   4   1  208.36   17.19
  -1   4   1  235.09   17.19
   0  -4  -1    0.50    0.07
   0  -4  -1    0.71    0.12
   0  -4  -1    0.53    0.12
   0   4   1    0.32    0.09
   0   4   1    0.46    0.07
   0   4   1    0.56    0.09
   0   4   1    0.53    0.12
   0   4   1    0.31    0.11
  -1  -4  -1    3.07    0.30
  -1  -4  -1    3.01    0.27
  -1  -4  -1    3.63    0.30
   1   4   1    3.26    0.27
   1   4   1    3.44    0.32
   1   4   1    3.44    0.31
   1   4   1    3.06    0.29
   1   4   1    3.83    0.31
  -2  -4  -1   57.50    4.55
  -2  -4  -1   62.92    4.58
  -2  -4  -1   62.90    4.60
   2   4   1   59.11    4.55
   2   4   1   60.00    4.60
   2   4   1   61.96    4.59
  -3  -4  -1   19.93    1.51
  -3  -4  -1   18.10    1.54
   3   4   1   20.63    1.60
   3   4   1   19.51    1.53
   3   4   1   19.50    1.48
   3   4   1   18.87    1.54
  -4  -4  -1    1.90    0.31
  -4  -4  -1    2.28    0.28
   4   4   1    2.75    0.37
   4   4   1    2.58    0.24
   4   4   1    2.24    0.31
   4   4   1    2.46    0.42
  -5  -4  -1    1.09    0.29
  -5  -4  -1    1.39    0.24
   5   4   1    1.29    0.35
   5   4   1    2.02    0.29
   5   4   1    1.59    0.21
  -6  -4  -1    6.45    0.61
   6   4   1    6.30    0.66
   6   4   1    7.05    0.58
   6   4   1    5.71    0.59
   7   4   1   -0.57    0.35
   7   4   1    0.04    0.26
   7   4   1    0.03    0.18
   8   4   1   -0.61    0.41
   8   4   1    0.00    0.22
   8   4   1   -0.25    0.27
   9   4   1    0.21    0.27
  10  -5  -1    0.50    0.45
  10  -5  -1    0.68    0.33
   9  -5  -1   -0.08    0.23
   9  -5  -1    0.22    0.32
  -9   5   1    0.45    0.36
   8  -5  -1   -0.46    0.24
   8  -5  -1    0.82    0.41
   8  -5  -1    0.08    0.26
  -8   5   1    0.22    0.29
  -8   5   1    0.21    0.23
   7  -5  -1    2.04    0.49
   7  -5  -1    2.62    0.41
  -7   5   1    2.52    0.39
  -7   5   1    2.98    0.55
   6  -5  -1    5.60    0.65
   6  -5  -1    5.22    0.59
   6  -5  -1    5.07    0.52
  -6   5   1    5.68    0.52
  -6   5   1    5.40    0.53
  -6   5   1    5.60    0.60
   5  -5  -1    2.05    0.29
   5  -5  -1    2.48    0.37
   5  -5  -1    1.73    0.37
  -5   5   1    2.01    0.25
  -5   5   1    1.78    0.36
  -5   5   1    2.09    0.32
   4  -5  -1   11.03    0.86
   4  -5  -1   10.66    0.86
   4  -5  -1   12.03    1.00
   4  -5  -1   10.50    0.89
   4  -5  -1   11.21    0.91
  -4   5   1    9.24    0.93
  -4   5   1   11.39    0.88
  -4   5   1   10.49    0.89
   3  -5  -1    7.28    0.59
   3  -5  -1    6.87    0.57
   3  -5  -1    7.61    0.66
   3  -5  -1    6.75    0.54
  -3   5   1    6.24    0.61
  -3   5   1    6.02    0.64
  -3   5   1    5.72    0.56
  -3   5   1    7.05    0.56
   2  -5  -1   16.35    1.14
   2  -5  -1   14.15    1.16
   2  -5  -1   15.29    1.23
   2  -5  -1   16.25    1.17
   2  -5  -1   14.40    1.14
  -2   5   1   14.01    1.20
  -2   5   1   14.27    1.15
  -2   5   1   13.79    1.15
   1  -5  -1  176.81   11.63
   1  -5  -1  138.08   11.56
   1  -5  -1  149.67   11.57
   1  -5  -1  158.46   11.56
   1  -5  -1  161.43   11.56
  -1   5   1  167.98   11.58
  -1   5   1  141.21   11.57
  -1   5   1  133.52   11.63
  -1   5   1  161.88   11.61
  -1   5   1  157.54   11.57
   0  -5  -1  211.75   15.97
   0  -5  -1  221.90   16.00
   0  -5  -1  211.89   15.96
   0   5   1  196.20   15.99
   0   5   1  226.26   15.98
   0   5   1  191.64   16.02
   0   5   1  246.93   16.00
   0   5   1  202.92   15.96
  -1  -5  -1   15.30    1.08
  -1  -5  -1   12.28    1.06
  -1  -5  -1   12.69    1.09
   1   5   1   13.65    1.10
   1   5   1   14.26    1.07
   1   5   1   14.21    1.05
   1   5   1   13.52    1.10
  -2  -5  -1    0.15    0.13
  -2  -5  -1    0.21    0.07
  -2  -5  -1    0.24    0.12
  -2  -5  -1    0.06    0.10
   2   5   1    0.23    0.11
   2   5   1    0.16    0.07
   2   5   1    0.36    0.12
   2   5   1    0.17    0.11
   2   5   1    0.20    0.14
  -3  -5  -1    3.23    0.40
  -3  -5  -1    4.25    0.38
  -3  -5  -1    3.45    0.33
   3   5   1    4.03    0.33
   3   5   1    3.35    0.44
   3   5   1    3.91    0.65
   3   5   1    4.29    0.39
  -4  -5  -1   13.57    1.01
  -4  -5  -1   10.78    1.05
   4   5   1   12.36    0.97
   4   5   1   11.64    1.14
   4   5   1   12.74    1.04
   4   5   1   12.60    1.22
  -5  -5  -1    0.72    0.26
  -5  -5  -1    0.58    0.20
   5   5   1    0.68    0.17
   5   5   1    0.81    0.23
   5   5   1    0.51    0.22
  -6  -5  -1    0.05    0.19
   6   5   1    0.18    0.15
   6   5   1   -0.22    0.22
   6   5   1    0.32    0.22
   7   5   1    1.32    0.26
   7   5   1    1.13    0.34
   8   5   1    0.39    0.33
   8   5   1    0.26    0.25
   8   5   1   -0.54    0.70
   8   5   1    0.00    0.29
  10  -6  -1    0.85    0.38
  10  -6  -1    0.36    0.39
 -10   6   1    0.54    0.46
   9  -6  -1    1.07    0.31
   9  -6  -1    2.05    0.59
   9  -6  -1    0.44    0.55
  -9   6   1    0.90    0.41
   8  -6  -1    6.63    0.67
   8  -6  -1    6.59    0.86
  -8   6   1    6.57    0.80
   7  -6  -1    3.19    0.45
   7  -6  -1    4.65    0.61
  -7   6   1    3.69    0.44
  -7   6   1    3.69    0.61
   6  -6  -1    4.32    0.65
   6  -6  -1    3.87    0.55
  -6   6   1    4.19    0.44
  -6   6   1    4.06    0.52
   5  -6  -1    0.97    0.18
   5  -6  -1    0.93    0.22
   5  -6  -1    1.33    0.28
   5  -6  -1    0.68    0.26
  -5   6   1    0.74    0.19
  -5   6   1    0.65    0.26
   4  -6  -1   53.78    3.86
   4  -6  -1   51.38    3.75
   4  -6  -1   50.48    3.70
   4  -6  -1   50.29    3.74
  -4   6   1   41.31    3.82
  -4   6   1   46.26    3.79
  -4   6   1   51.20    3.72
  -4   6   1   46.42    3.73
   3  -6  -1   70.65    5.19
   3  -6  -1   69.97    5.23
   3  -6  -1   77.58    5.23
   3  -6  -1   71.70    5.18
   3  -6  -1   71.60    5.31
  -3   6   1   71.85    5.21
  -3   6   1   66.18    5.27
  -3   6   1   62.06    5.21
  -3   6   1   58.95    5.30
   2  -6  -1   21.89    1.45
   2  -6  -1   19.67    1.51
   2  -6  -1   17.06    1.42
   2  -6  -1   18.65    1.44
   2  -6  -1   19.26    1.41
  -2   6   1   17.57    1.44
  -2   6   1   15.44    1.51
  -2   6   1   18.72    1.43
  -2   6   1   17.63    1.48
   1  -6  -1    5.16    0.48
   1  -6  -1    6.53    0.55
   1  -6  -1    6.33    0.47
   1  -6  -1    6.49    0.51
   1  -6  -1    5.80    0.47
  -1   6   1    5.37    0.49
  -1   6   1    5.54    0.47
  -1   6   1    5.01    0.55
  -1   6   1    5.76    0.53
  -1   6   1    5.74    0.49
   0  -6  -1    1.98    0.19
   0  -6  -1    2.42    0.25
   0  -6  -1    2.24    0.22
   0   6   1    2.11    0.26
   0   6   1    2.00    0.20
   0   6   1    1.93    0.25
   0   6   1    2.12    0.21
   0   6   1    1.62    0.26
  -1  -6  -1   -0.04    0.08
  -1  -6  -1    0.38    0.17
  -1  -6  -1   -0.05    0.09
  -1  -6  -1    0.04    0.06
   1   6   1    0.03    0.11
   1   6   1    0.06    0.09
   1   6   1   -0.02    0.11
   1   6   1    0.02    0.12
   1   6   1    0.12    0.07
  -2  -6  -1    1.37    0.17
  -2  -6  -1    1.87    0.29
  -2  -6  -1    1.29    0.20
  -2  -6  -1    1.15    0.24
   2   6   1    1.61    0.17
   2   6   1    1.27    0.22
   2   6   1    1.46    0.22
   2   6   1    1.57    0.25
   2   6   1    1.31    0.25
  -3  -6  -1    2.50    0.43
  -3  -6  -1    4.31    0.39
  -3  -6  -1    2.82    0.32
   3   6   1    4.74    0.64
   3   6   1    3.55    0.38
   3   6   1    2.95    0.45
   3   6   1    2.71    0.38
   3   6   1    4.18    0.32
   3   6   1    4.24    0.40
  -4  -6  -1    2.75    0.38
  -4  -6  -1    3.03    0.47
   4   6   1    2.94    0.40
   4   6   1    3.46    0.41
   4   6   1    3.57    0.32
   4   6   1    2.72    0.37
  -5  -6  -1    1.78    0.38
  -5  -6  -1    1.66    0.31
   5   6   1    2.06    0.26
   5   6   1    1.65    0.30
   5   6   1    1.78    0.39
  -6  -6  -1    0.44    0.30
  -6  -6  -1    0.19    0.24
   6   6   1    0.02    0.26
   6   6   1    0.42    0.21
   6   6   1    0.26    0.24
   6   6   1    0.13    0.24
   7   6   1    0.39    0.21
   7   6   1    0.07    0.28
   7   6   1    0.54    0.33
   8   6   1   -0.21    0.26
   8   6   1   -0.06    0.57
   8   6   1   -0.28    0.30
  10  -7  -1    0.29    0.30
  10  -7  -1    0.17    0.55
 -10   7   1   -0.15    0.44
   9  -7  -1    3.38    0.48
   9  -7  -1    3.07    0.67
  -9   7   1    2.41    0.59
   8  -7  -1    1.21    0.44
   8  -7  -1    1.36    0.36
  -8   7   1    1.67    0.48
   7  -7  -1    7.16    0.84
  -7   7   1    7.04    0.65
  -7   7   1    5.56    0.73
   6  -7  -1    8.00    0.86
  -6   7   1    7.28    0.67
  -6   7   1    6.83    0.77
   5  -7  -1    5.41    0.55
   5  -7  -1    5.97    0.56
   5  -7  -1    5.26    0.64
  -5   7   1    5.03    0.51
   4  -7  -1   36.05    2.60
   4  -7  -1   31.54    2.59
   4  -7  -1   32.79    2.55
   4  -7  -1   34.67    2.70
  -4   7   1   31.54    2.65
  -4   7   1   34.04    2.58
   3  -7  -1   14.65    1.06
   3  -7  -1   13.50    1.14
   3  -7  -1   13.39    1.01
   3  -7  -1   12.17    1.05
   3  -7  -1   13.23    1.02
  -3   7   1   11.02    1.19
  -3   7   1   11.86    1.10
  -3   7   1   13.13    1.04
   2  -7  -1   10.87    0.83
   2  -7  -1   11.43    0.94
   2  -7  -1   12.12    0.87
   2  -7  -1   10.28    0.85
  -2   7   1   10.80    0.85
  -2   7   1    9.67    0.91
  -2   7   1    9.74    0.85
  -2   7   1    9.09    0.95
   1  -7  -1   32.41    2.64
   1  -7  -1   39.06    2.69
   1  -7  -1   37.31    2.65
   1  -7  -1   34.48    2.66
   1  -7  -1   34.85    2.64
  -1   7   1   37.79    2.71
  -1   7   1   29.86    2.67
  -1   7   1   34.51    2.65
  -1   7   1   30.62    2.75
  -1   7   1   38.34    2.67
   0  -7  -1    7.75    0.68
   0  -7  -1    8.64    0.64
   0  -7  -1    7.25    0.62
   0   7   1    8.68    0.69
   0   7   1    6.89    0.71
   0   7   1    7.09    0.62
   0   7   1    7.89    0.68
   0   7   1    7.86    0.64
  -1  -7  -1    0.98    0.15
  -1  -7  -1    0.53    0.19
  -1  -7  -1    1.16    0.19
   1   7   1    1.53    0.26
   1   7   1    0.86    0.14
   1   7   1    0.95    0.23
   1   7   1    0.92    0.24
   1   7   1    0.87    0.18
  -2  -7  -1  124.46    8.60
  -2  -7  -1  115.60    8.57
   2   7   1  100.96    8.63
   2   7   1  122.67    8.60
   2   7   1  115.33    8.56
   2   7   1  106.29    8.65
  -3  -7  -1   10.55    0.92
  -3  -7  -1   13.65    0.98
  -3  -7  -1   10.99    1.01
   3   7   1   11.48    0.97
   3   7   1   11.11    0.91
   3   7   1   14.00    1.01
   3   7   1   10.38    0.98
  -4  -7  -1    6.43    0.73
  -4  -7  -1    8.01    0.69
   4   7   1    6.32    0.68
   4   7   1    7.70    0.62
   4   7   1    7.53    0.68
   4   7   1    8.78    0.72
  -5  -7  -1    0.24    0.21
  -5  -7  -1    0.56    0.28
   5   7   1    0.26    0.23
   5   7   1    0.62    0.18
   5   7   1    0.60    0.24
   5   7   1    0.49    0.25
  -6  -7  -1    0.94    0.28
   6   7   1    0.61    0.29
   6   7   1    1.64    0.37
   6   7   1    0.82    0.23
   7   7   1    0.06    0.22
   7   7   1    0.14    0.32
   7   7   1    0.16    0.56
   9  -8  -1    1.30    0.51
   9  -8  -1    1.13    0.33
  -9   8   1    0.75    0.43
   8  -8  -1    0.33    0.27
   8  -8  -1    0.30    0.34
  -8   8   1    0.42    0.34
  -8   8   1    0.73    0.27
   7  -8  -1   -0.07    0.25
  -7   8   1    0.14    0.31
  -7   8   1    0.20    0.20
   6  -8  -1   11.86    1.19
  -6   8   1   10.76    1.12
  -6   8   1   12.95    1.03
   5  -8  -1    1.65    0.44
  -5   8   1    2.60    0.36
  -5   8   1    2.84    0.52
   4  -8  -1    2.06    0.40
   4  -8  -1    2.54    0.29
   4  -8  -1    3.48    0.42
  -4   8   1    2.56    0.33
  -4   8   1    3.02    0.49
   3  -8  -1    0.22    0.12
   3  -8  -1    0.47    0.20
   3  -8  -1   -0.03    0.14
   3  -8  -1    0.33    0.15
  -3   8   1    0.21    0.22
  -3   8   1    0.16    0.13
  -3   8   1    0.35    0.21
  -3   8   1    0.36    0.15
   2  -8  -1    2.06    0.27
   2  -8  -1    2.58    0.33
   2  -8  -1    1.75    0.22
   2  -8  -1    1.58    0.26
  -2   8   1    1.87    0.40
  -2   8   1    1.81    0.23
  -2   8   1    2.08    0.36
  -2   8   1    1.96    0.25
   1  -8  -1    2.82    0.28
   1  -8  -1    2.97    0.34
   1  -8  -1    3.45    0.29
  -1   8   1    3.08    0.43
  -1   8   1    2.61    0.29
  -1   8   1    2.64    0.38
  -1   8   1    2.49    0.33
  -1   8   1    3.33    0.31
   0  -8  -1   35.23    2.37
   0  -8  -1   29.45    2.41
   0  -8  -1   29.96    2.35
   0   8   1   30.86    2.35
   0   8   1   35.79    2.37
   0   8   1   27.30    2.40
   0   8   1   26.57    2.46
  -1  -8  -1   17.67    1.44
  -1  -8  -1   20.60    1.47
   1   8   1   20.40    1.46
   1   8   1   16.75    1.51
   1   8   1   17.92    1.43
   1   8   1   21.51    1.51
   1   8   1   14.92    1.53
  -2  -8  -1    5.17    0.47
  -2  -8  -1    6.15    0.51
   2   8   1    4.89    0.57
   2   8   1    4.91    0.46
   2   8   1    5.86    0.56
   2   8   1    5.58    0.51
  -3  -8  -1   -0.05    0.15
  -3  -8  -1   -0.19    0.21
  -3  -8  -1   -0.15    0.14
   3   8   1    0.01    0.21
   3   8   1   -0.02    0.20
   3   8   1    0.08    0.13
   3   8   1    0.19    0.18
  -4  -8  -1    1.90    0.31
  -4  -8  -1    1.02    0.33
   4   8   1    1.41    0.33
   4   8   1    0.86    0.29
   4   8   1    1.45    0.21
   4   8   1    2.16    0.33
  -5  -8  -1    0.36    0.24
  -5  -8  -1    0.13    0.31
   5   8   1    0.18    0.16
   5   8   1    0.48    0.25
   5   8   1    0.36    0.29
   6   8   1    0.04    0.27
   6   8   1   -0.22    0.18
   6   8   1    0.31    0.32
   7   8   1    0.46    0.36
   7   8   1    0.24    0.35
   7   8   1    0.06    0.23
   9  -9  -1    0.35    0.76
   9  -9  -1    0.44    0.30
  -9   9   1    0.21    0.39
   8  -9  -1    0.39    0.27
   8  -9  -1   -0.16    0.31
  -8   9   1    0.32    0.37
  -8   9   1    0.01    0.20
   7  -9  -1    2.79    0.43
   7  -9  -1    2.41    0.59
  -7   9   1    1.95    0.52
  -7   9   1    1.90    0.39
   6  -9  -1    7.19    0.85
  -6   9   1    7.87    0.70
  -6   9   1    6.86    0.82
   5  -9  -1    1.57    0.40
  -5   9   1    0.75    0.31
  -5   9   1    0.95    0.24
   4  -9  -1    0.13    0.17
   4  -9  -1    0.03    0.17
  -4   9   1   -0.10    0.18
  -4   9   1    0.04    0.13
   3  -9  -1    1.05    0.22
   3  -9  -1    0.92    0.30
   3  -9  -1    0.57    0.19
  -3   9   1    0.66    0.20
  -3   9   1    0.70    0.19
  -3   9   1    0.41    0.26
   2  -9  -1    5.60    0.43
   2  -9  -1    4.75    0.45
   2  -9  -1    5.92    0.58
   2  -9  -1    4.64    0.45
   2  -9  -1    4.74    0.46
  -2   9   1    4.87    0.56
  -2   9   1    4.75    0.48
  -2   9   1    5.34    0.47
   1  -9  -1   11.78    0.83
   1  -9  -1    9.86    0.84
  -1   9   1    7.72    0.97
  -1   9   1    8.82    0.87
  -1   9   1   10.76    0.92
  -1   9   1   10.85    0.83
  -1   9   1   11.17    0.86
   0  -9  -1   27.95    2.30
   0  -9  -1   32.43    2.29
   0   9   1   30.00    2.35
   0   9   1   27.79    2.27
   0   9   1   30.88    2.30
  -1  -9  -1    1.13    0.20
  -1  -9  -1    0.92    0.21
  -1  -9  -1    2.17    0.40
   1   9   1    0.75    0.17
   1   9   1    1.06    0.22
   1   9   1    0.23    0.24
   1   9   1    0.82    0.26
  -2  -9  -1   13.24    1.02
  -2  -9  -1   11.20    0.93
   2   9   1    9.63    0.87
   2   9   1   10.91    0.93
   2   9   1   10.78    0.97
  -3  -9  -1    1.23    0.25
  -3  -9  -1    1.94    0.29
  -3  -9  -1    1.94    0.37
   3   9   1    1.28    0.22
   3   9   1    1.15    0.36
   3   9   1    1.72    0.32
   3   9   1    1.70    0.35
  -4  -9  -1    1.84    0.32
  -4  -9  -1    0.96    0.38
   4   9   1    0.56    0.34
   4   9   1    1.96    0.36
   4   9   1    1.59    0.24
  -5  -9  -1    0.93    0.31
   5   9   1    0.75    0.33
   5   9   1    0.85    0.33
   5   9   1    0.98    0.20
   6   9   1    0.35    0.41
   6   9   1    0.51    0.34
   6   9   1    0.48    0.22
   9 -10  -1   -0.30    0.39
   9 -10  -1   -0.19    0.27
  -9  10   1    0.21    0.51
  -9  10   1    0.27    0.28
   8 -10  -1    1.16    0.34
   8 -10  -1    1.03    0.49
  -8  10   1    0.11    0.39
  -8  10   1    0.63    0.32
   7 -10  -1   -0.12    0.22
   7 -10  -1    0.19    0.29
  -7  10   1    0.37    0.37
  -7  10   1   -0.09    0.20
   6 -10  -1    2.14    0.50
   6 -10  -1    2.62    0.42
  -6  10   1    2.09    0.38
  -6  10   1    1.69    0.48
   5 -10  -1    7.17    0.78
   5 -10  -1    6.61    0.64
  -5  10   1    6.48    0.63
  -5  10   1    6.69    0.79
   4 -10  -1    5.13    0.61
   4 -10  -1    4.38    0.48
  -4  10   1    4.20    0.62
  -4  10   1    5.21    0.49
   3 -10  -1    0.10    0.15
   3 -10  -1    0.03    0.16
   3 -10  -1   -0.09    0.17
  -3  10   1   -0.07    0.16
  -3  10   1   -0.24    0.13
  -3  10   1   -0.41    0.25
   2 -10  -1    2.24    0.30
   2 -10  -1    3.34    0.44
   2 -10  -1    2.76    0.34
  -2  10   1    2.16    0.43
  -2  10   1    2.67    0.34
  -2  10   1    2.75    0.38
   1 -10  -1    0.57    0.25
   1 -10  -1    0.27    0.19
   1 -10  -1    0.20    0.14
  -1  10   1    0.33    0.21
  -1  10   1   -0.18    0.20
  -1  10   1   -0.14    0.12
  -1  10   1    0.36    0.18
   0 -10  -1    1.95    0.27
   0  10   1    2.23    0.39
   0  10   1    2.88    0.35
   0  10   1    1.53    0.36
  -1 -10  -1   -0.13    0.15
  -1 -10  -1   -0.36    0.25
  -1 -10  -1   -0.13    0.18
   1  10   1    0.01    0.16
   1  10   1   -0.45    0.20
  -2 -10  -1    0.56    0.21
  -2 -10  -1   -0.06    0.25
  -2 -10  -1    0.19    0.24
   2  10   1    0.37    0.21
   2  10   1    0.31    0.15
   2  10   1   -0.15    0.24
  -3 -10  -1    0.11    0.29
  -3 -10  -1    0.39    0.21
   3  10   1    0.25    0.30
   3  10   1    0.10    0.15
   3  10   1   -0.13    0.19
  -4 -10  -1    1.26    0.32
  -4 -10  -1    0.60    0.40
   4  10   1    1.10    0.39
   4  10   1    0.95    0.21
   4  10   1    1.13    0.32
   5  10   1    1.36    0.36
   5  10   1    1.58    0.46
   5  10   1    0.50    0.22
   8 -11  -1    0.10    0.37
   8 -11  -1    0.14    0.29
  -8  11   1    0.12    0.31
   7 -11  -1    0.55    0.25
   7 -11  -1    0.52    0.40
  -7  11   1   -0.40    0.35
  -7  11   1    0.22    0.30
   6 -11  -1    1.16    0.39
   6 -11  -1    1.15    0.29
  -6  11   1    1.15    0.40
  -6  11   1    1.01    0.31
   5 -11  -1    0.15    0.25
   5 -11  -1    0.03    0.20
  -5  11   1    0.04    0.19
  -5  11   1    0.04    0.29
   4 -11  -1   -0.19    0.17
   4 -11  -1   -0.16    0.24
  -4  11   1   -0.04    0.26
  -4  11   1   -0.02    0.18
   3 -11  -1    0.00    0.20
   3 -11  -1    0.14    0.20
   3 -11  -1   -0.20    0.14
  -3  11   1   -0.09    0.20
  -3  11   1   -0.14    0.16
  -3  11   1   -0.27    0.27
   2 -11  -1    3.49    0.50
  -2  11   1    1.61    0.45
  -2  11   1    3.04    0.43
  -2  11   1    2.59    0.37
   1 -11  -1    6.93    0.54
  -1  11   1    5.98    0.55
  -1  11   1    4.45    0.63
  -1  11   1    5.51    0.58
  -1  11   1    5.37    0.66
   0 -11  -1    2.95    0.36
   0  11   1    3.28    0.41
   0  11   1    2.73    0.33
   0  11   1    2.24    0.43
  -1 -11  -1    0.28    0.35
  -1 -11  -1    0.56    0.21
   1  11   1   -0.12    0.24
   1  11   1    0.22    0.16
   1  11   1    0.00    0.20
  -2 -11  -1    4.01    0.49
  -2 -11  -1    4.95    0.63
   2  11   1    3.60    0.42
   2  11   1    4.21    0.49
   2  11   1    3.82    0.58
  -3 -11  -1    5.89    0.59
  -3 -11  -1    4.99    0.70
   3  11   1    5.12    0.57
   3  11   1    4.53    0.47
   3  11   1    4.69    0.67
  -4 -11  -1    0.43    0.44
   4  11   1    0.86    0.39
   4  11   1    0.11    0.37
   4  11   1    0.77    0.21
   7 -12  -1    0.10    0.27
   7 -12  -1    0.40    0.32
  -7  12   1    0.25    0.26
  -7  12   1    0.40    0.56
   6 -12  -1   -0.12    0.25
   6 -12  -1   -0.11    0.33
  -6  12   1    0.05    0.26
  -6  12   1    0.02    0.36
   5 -12  -1    0.40    0.33
   5 -12  -1    0.29    0.23
  -5  12   1    0.24    0.24
  -5  12   1    0.10    0.34
   4 -12  -1    2.03    0.49
   4 -12  -1    1.67    0.29
  -4  12   1    1.30    0.40
  -4  12   1    1.61    0.31
   3 -12  -1    0.50    0.17
   3 -12  -1    0.38    0.32
  -3  12   1    0.68    0.38
  -3  12   1    0.39    0.23
   2 -12  -1   -0.01    0.27
  -2  12   1   -0.08    0.26
  -2  12   1    0.26    0.20
  -2  12   1   -0.01    0.23
  -1  12   1    1.94    0.32
  -1  12   1    1.74    0.42
  -1  12   1    2.31    0.40
   0 -12  -1   22.61    1.57
   0  12   1   19.43    1.59
   0  12   1   17.41    1.66
   0  12   1   18.19    1.55
   1  12   1    5.09    0.69
   1  12   1    5.75    0.63
   1  12   1    5.40    0.53
  -2 -12  -1    0.86    0.30
  -2 -12  -1    0.59    0.37
   2  12   1    0.88    0.31
   2  12   1    0.34    0.22
  -3 -12  -1    0.26    0.41
   3  12   1   -0.43    0.33
   3  12   1   -0.01    0.40
   3  12   1   -0.07    0.21
   6 -13  -1    0.82    0.29
   6 -13  -1    0.16    0.33
  -6  13   1    0.56    0.47
  -6  13   1    0.61    0.28
   5 -13  -1    1.82    0.61
   5 -13  -1    1.58    0.31
  -5  13   1    1.76    0.35
   4 -13  -1   -0.12    0.32
   4 -13  -1   -0.31    0.19
  -4  13   1    0.46    0.42
  -4  13   1    0.51    0.23
   3 -13  -1    6.76    0.78
  -3  13   1    4.34    0.53
  -3  13   1    4.20    0.78
  -2  13   1   10.58    1.00
  -2  13   1   10.65    1.12
  -2  13   1   11.38    0.95
  -1  13   1    2.63    0.63
  -1  13   1    2.94    0.39
  -1  13   1    2.58    0.46
   0 -13  -1   -0.06    0.43
   0  13   1    0.27    0.44
   0  13   1   -0.27    0.26
   0  13   1    0.11    0.23
  -1 -13  -1    0.18    0.41
   1  13   1    0.69    0.32
   1  13   1    0.58    0.25
   1  13   1   -0.20    0.32
   3 -14  -1   -0.17    0.39
  -3  14   1    0.22    0.44
  -3  14   1   -0.02    0.25
   2 -14  -1    2.07    0.59
  -2  14   1    0.81    0.41
  -2  14   1    0.13    0.43
  -2  14   1    0.71    0.30
  -2  14  -2    0.68    0.42
  -2  14  -2    0.55    0.42
   2 -14   2    0.78    0.40
   2  13  -2    3.22    0.46
   2  13  -2    3.63    0.49
   2  13  -2    3.39    0.62
  -2 -13   2    5.34    0.64
  -2 -13   2    3.60    0.54
   1  13  -2    0.49    0.28
   1  13  -2   -0.27    0.21
   1  13  -2    0.13    0.32
  -1 -13   2   -0.14    0.29
  -1 -13   2   -0.15    0.39
   0  13  -2   -0.28    0.24
   0  13  -2    0.19    0.36
   0  13  -2    0.13    0.21
   0 -13   2   -0.53    0.35
   0 -13   2   -0.13    0.26
  -1  13  -2   -0.09    0.22
  -1  13  -2    0.11    0.34
   1 -13   2   -0.43    0.21
   1 -13   2   -0.17    0.31
  -2  13  -2   -0.16    0.35
  -2  13  -2   -0.18    0.23
   2 -13   2    0.07    0.28
  -3  13  -2    0.45    0.41
  -3  13  -2   -0.32    0.23
   3 -13   2    0.34    0.31
  -4  13  -2    0.86    0.31
  -4  13  -2    0.30    0.40
   4 -13   2    1.23    0.41
  -5  13  -2    0.96    0.48
  -5  13  -2    0.81    0.33
   5 -13   2    0.88    0.42
   3  12  -2    0.38    0.38
   3  12  -2    0.42    0.28
   3  12  -2    0.40    0.23
  -3 -12   2    0.46    0.32
   2  12  -2    1.89    0.44
   2  12  -2    1.04    0.28
   2  12  -2    1.78    0.36
  -2 -12   2    1.74    0.37
  -2 -12   2    2.55    0.46
   1  12  -2    0.51    0.22
   1  12  -2    0.10    0.19
   1  12  -2    0.16    0.30
  -1 -12   2    0.22    0.37
  -1 -12   2    0.22    0.25
   0  12  -2   -0.03    0.27
   0  12  -2    0.77    0.24
   0  12  -2    0.79    0.22
   0 -12   2    1.56    0.38
   0 -12   2    0.76    0.27
  -1  12  -2    0.60    0.46
  -1  12  -2    0.92    0.24
  -1  12  -2    1.17    0.26
  -1  12  -2    0.70    0.35
   1 -12   2    1.11    0.36
   1 -12   2    1.16    0.27
  -2  12  -2   -0.13    0.31
  -2  12  -2    0.20    0.18
   2 -12   2   -0.27    0.22
   2 -12   2    0.34    0.22
   2 -12   2   -0.33    0.17
  -3  12  -2    1.19    0.30
  -3  12  -2    0.98    0.43
   3 -12   2    1.06    0.38
  -4  12  -2    7.26    0.94
  -4  12  -2    9.11    0.82
   4 -12   2    9.90    0.99
  -5  12  -2    2.54    0.60
  -5  12  -2    3.32    0.47
   5 -12   2    2.84    0.58
  -6  12  -2    0.13    0.39
  -6  12  -2    0.03    0.22
  -7  12  -2   -0.33    0.24
  -7  12  -2    0.23    0.41
   7 -12   2   -0.29    0.35
   4  11  -2    1.72    0.39
   4  11  -2    2.28    0.62
   4  11  -2    2.13    0.32
  -4 -11   2    2.32    0.40
   3  11  -2    0.36    0.18
   3  11  -2    0.77    0.28
   3  11  -2    0.33    0.30
  -3 -11   2    0.63    0.28
   2  11  -2    0.30    0.18
   2  11  -2    0.42    0.31
   2  11  -2   -0.19    0.19
  -2 -11   2    0.43    0.30
  -2 -11   2    0.14    0.20
   1  11  -2    0.75    0.21
   1  11  -2    0.94    0.22
   1  11  -2    0.65    0.31
  -1 -11   2    1.00    0.36
  -1 -11   2    0.51    0.24
   0  11  -2    1.56    0.31
   0  11  -2    1.24    0.51
   0  11  -2    1.77    0.39
   0  11  -2    1.63    0.27
   0 -11   2    2.05    0.40
   0 -11   2    1.82    0.31
  -1  11  -2    9.79    1.01
  -1  11  -2   11.01    0.90
  -1  11  -2    8.45    0.96
  -1  11  -2   11.29    0.99
   1 -11   2   12.34    0.96
  -2  11  -2   19.13    1.65
  -2  11  -2   16.25    1.57
  -2  11  -2   20.40    1.56
   2 -11   2   18.02    1.55
   2 -11   2   24.51    1.72
  -3  11  -2    5.28    0.74
  -3  11  -2    6.77    0.62
   3 -11   2    7.26    0.76
  -4  11  -2   -0.06    0.30
  -4  11  -2    0.53    0.24
   4 -11   2    0.61    0.33
  -5  11  -2    0.36    0.22
  -5  11  -2    0.67    0.37
   5 -11   2    0.77    0.36
  -6  11  -2    6.03    0.85
  -6  11  -2    6.82    0.69
   6 -11   2    7.15    0.89
  -7  11  -2    3.67    0.74
  -7  11  -2    3.16    0.67
   7 -11   2    4.89    1.34
   5  10  -2    0.02    0.27
   5  10  -2    0.05    0.19
  -5 -10   2    0.37    0.30
   4  10  -2    0.65    0.25
   4  10  -2    0.12    0.19
   4  10  -2    0.09    0.29
  -4 -10   2    0.31    0.27
   3  10  -2    1.26    0.27
   3  10  -2    1.13    0.32
   3  10  -2    0.88    0.22
  -3 -10   2    0.47    0.26
   2  10  -2    2.33    0.32
   2  10  -2    2.08    0.47
   2  10  -2    3.03    0.43
   2  10  -2    3.14    0.36
  -2 -10   2    3.76    0.48
  -2 -10   2    2.76    0.39
   1  10  -2    8.09    0.72
   1  10  -2    5.13    0.81
   1  10  -2    6.76    0.62
   1  10  -2    7.85    0.64
  -1 -10   2    8.54    0.70
   0  10  -2    9.15    1.02
   0  10  -2   12.97    0.95
   0  10  -2   11.22    0.94
   0  10  -2   12.56    1.03
  -1  10  -2    1.69    0.36
  -1  10  -2    2.17    0.39
  -1  10  -2    1.98    0.39
  -1  10  -2    1.90    0.28
  -1  10  -2    2.42    0.29
   1 -10   2    2.38    0.36
   1 -10   2    2.04    0.26
   1 -10   2    2.67    0.33
  -2  10  -2    0.80    0.26
  -2  10  -2    0.62    0.28
  -2  10  -2    1.35    0.24
   2 -10   2    1.50    0.36
   2 -10   2    1.13    0.22
   2 -10   2    1.44    0.22
  -3  10  -2    0.33    0.18
  -3  10  -2    0.66    0.30
   3 -10   2    0.46    0.21
   3 -10   2    0.45    0.24
  -4  10  -2    0.08    0.16
  -4  10  -2   -0.06    0.27
   4 -10   2   -0.03    0.21
  -5  10  -2    1.33    0.33
  -5  10  -2    1.59    0.44
   5 -10   2    1.72    0.48
  -6  10  -2    0.82    0.26
  -6  10  -2    0.46    0.36
   6 -10   2    1.07    0.40
  -7  10  -2   -0.02    0.24
  -7  10  -2   -0.15    0.34
   7 -10   2    0.03    0.34
  -8  10  -2   -0.26    0.35
  -8  10  -2    0.20    0.23
   8 -10   2    0.01    0.41
   6   9  -2   -0.15    0.56
   6   9  -2    0.22    0.39
   6   9  -2    0.60    0.22
  -6  -9   2    0.03    0.42
   5   9  -2   -0.03    0.19
   5   9  -2    0.29    0.28
   5   9  -2    0.00    0.26
  -5  -9   2    0.45    0.27
   4   9  -2    0.23    0.24
   4   9  -2    0.59    0.18
   4   9  -2    0.97    0.31
  -4  -9   2    0.63    0.26
   3   9  -2    3.61    0.45
   3   9  -2    3.67    0.41
   3   9  -2    4.97    0.51
  -3  -9   2    4.17    0.48
  -3  -9   2    4.33    0.47
   2   9  -2    2.25    0.27
   2   9  -2    2.15    0.35
   2   9  -2    1.92    0.40
   2   9  -2    2.23    0.31
  -2  -9   2    2.36    0.34
   1   9  -2    3.11    0.47
   1   9  -2    3.08    0.34
   1   9  -2    3.71    0.35
   1   9  -2    3.34    0.50
   1   9  -2    3.70    0.57
   1   9  -2    4.05    0.43
  -1  -9   2    3.41    0.42
   0   9  -2    0.12    0.12
   0   9  -2    0.46    0.12
   0   9  -2   -0.11    0.16
   0   9  -2    0.18    0.23
   0   9  -2    0.04    0.23
   0  -9   2   -0.02    0.13
   0  -9   2    0.31    0.16
   0  -9   2    0.16    0.17
  -1   9  -2    2.37    0.38
  -1   9  -2    2.23    0.35
  -1   9  -2    2.26    0.27
   1  -9   2    2.80    0.36
   1  -9   2    1.99    0.26
   1  -9   2    2.24    0.28
  -2   9  -2   -0.17    0.20
  -2   9  -2    0.22    0.15
  -2   9  -2   -0.05    0.13
   2  -9   2    0.09    0.13
   2  -9   2    0.30    0.15
  -3   9  -2   -0.04    0.16
  -3   9  -2   -0.16    0.23
   3  -9   2    0.20    0.18
   3  -9   2    0.21    0.19
  -4   9  -2    3.65    0.54
  -4   9  -2    4.28    0.45
   4  -9   2    4.35    0.59
  -5   9  -2    6.43    0.76
  -5   9  -2    7.56    0.68
   5  -9   2    7.53    0.85
  -6   9  -2    1.80    0.44
  -6   9  -2    2.41    0.40
   6  -9   2    1.82    0.47
  -7   9  -2    0.58    0.39
  -7   9  -2    0.49    0.26
   7  -9   2    0.71    0.39
  -8   9  -2    0.24    0.27
  -8   9  -2    0.32    0.36
   8  -9   2    0.12    0.38
  -9   9  -2    0.81    0.31
  -9   9  -2    0.64    0.52
   9  -9   2    0.28    0.43
   7   8  -2    0.29    0.35
   7   8  -2    0.30    0.23
  -7  -8   2    0.18    0.31
   6   8  -2    1.14    0.39
   6   8  -2    0.69    0.26
  -6  -8   2    1.29    0.31
   5   8  -2    0.82    0.21
   5   8  -2    0.52    0.27
  -5  -8   2    1.38    0.28
   4   8  -2    0.31    0.25
   4   8  -2    0.14    0.18
  -4  -8   2    0.54    0.20
   3   8  -2    0.08    0.20
   3   8  -2    0.03    0.17
   3   8  -2   -0.11    0.14
  -3  -8   2   -0.08    0.15
  -3  -8   2   -0.04    0.16
   2   8  -2    1.46    0.30
   2   8  -2    1.45    0.40
   2   8  -2    2.02    0.31
   2   8  -2    1.53    0.22
  -2  -8   2    1.88    0.28
  -2  -8   2    1.61    0.26
   1   8  -2    4.65    0.38
   1   8  -2    3.63    0.46
   1   8  -2    4.88    0.46
   1   8  -2    4.03    0.49
   1   8  -2    4.15    0.38
   1   8  -2    3.67    0.49
  -1  -8   2    3.56    0.45
  -1  -8   2    4.14    0.39
  -1  -8   2    3.95    0.42
   0   8  -2    2.62    0.37
   0   8  -2    1.53    0.21
   0   8  -2    2.56    0.33
   0   8  -2    2.25    0.34
   0   8  -2    1.99    0.38
   0   8  -2    2.13    0.26
   0  -8   2    2.12    0.30
   0  -8   2    2.01    0.25
   0  -8   2    2.17    0.29
   0  -8   2    1.80    0.30
  -1   8  -2    4.70    0.45
  -1   8  -2    3.65    0.42
  -1   8  -2    4.22    0.38
   1  -8   2    3.84    0.41
   1  -8   2    4.01    0.40
   1  -8   2    3.86    0.38
   1  -8   2    4.28    0.48
   1  -8   2    4.16    0.38
  -2   8  -2   32.03    2.41
  -2   8  -2   28.72    2.42
  -2   8  -2   30.99    2.47
   2  -8   2   31.22    2.42
   2  -8   2   31.03    2.46
   2  -8   2   34.63    2.42
   2  -8   2   33.34    2.54
   2  -8   2   29.63    2.40
  -3   8  -2   56.58    4.55
  -3   8  -2   62.11    4.50
   3  -8   2   61.10    4.49
   3  -8   2   61.24    4.73
   3  -8   2   54.52    4.54
  -4   8  -2    4.86    0.58
  -4   8  -2    5.64    0.52
   4  -8   2    4.54    0.52
   4  -8   2    5.61    0.51
   4  -8   2    5.43    0.67
  -5   8  -2    9.54    0.97
  -5   8  -2   10.64    0.89
   5  -8   2   10.75    1.08
  -6   8  -2    1.86    0.41
  -6   8  -2    2.32    0.34
   6  -8   2    1.75    0.47
  -7   8  -2    0.83    0.27
  -7   8  -2    0.89    0.34
   7  -8   2    0.78    0.37
  -8   8  -2    0.28    0.31
  -8   8  -2    0.41    0.23
   8  -8   2    0.59    0.45
  -9   8  -2    0.20    0.41
  -9   8  -2   -0.17    0.28
   9  -8   2    0.62    0.47
   8   7  -2    0.60    0.28
   8   7  -2    0.33    0.36
  -8  -7   2    0.15    0.32
   7   7  -2    0.22    0.22
   7   7  -2    0.09    0.30
  -7  -7   2    0.19    0.25
   6   7  -2   -0.05    0.28
   6   7  -2    0.13    0.19
  -6  -7   2    0.49    0.22
   5   7  -2    2.76    0.47
   5   7  -2    3.31    0.41
  -5  -7   2    4.37    0.46
   4   7  -2   19.06    1.41
  -4  -7   2   18.21    1.38
  -4  -7   2   14.03    1.32
   3   7  -2   22.31    2.04
   3   7  -2   28.30    1.98
   3   7  -2   25.36    1.92
  -3  -7   2   22.43    1.93
  -3  -7   2   25.90    1.97
   2   7  -2    6.25    0.51
   2   7  -2    5.42    0.56
   2   7  -2    7.45    0.57
   2   7  -2    5.59    0.63
   2   7  -2    5.17    0.59
  -2  -7   2    5.61    0.52
  -2  -7   2    6.65    0.57
   1   7  -2    4.11    0.49
   1   7  -2    6.12    0.48
   1   7  -2    5.06    0.51
   1   7  -2    4.79    0.42
   1   7  -2    4.71    0.50
  -1  -7   2    4.73    0.46
  -1  -7   2    4.94    0.43
   0   7  -2   12.81    1.01
   0   7  -2   12.39    1.07
   0   7  -2   13.27    1.01
   0   7  -2   11.62    1.06
   0  -7   2   11.60    1.05
   0  -7   2   15.13    1.10
   0  -7   2   13.71    1.06
   0  -7   2   13.22    1.02
  -1   7  -2   58.20    4.41
  -1   7  -2   61.13    4.44
  -1   7  -2   50.58    4.44
  -1   7  -2   60.58    4.45
   1  -7   2   55.62    4.41
   1  -7   2   61.10    4.51
   1  -7   2   60.56    4.44
   1  -7   2   59.35    4.42
   1  -7   2   59.66    4.44
  -2   7  -2   77.52    5.98
  -2   7  -2   76.28    5.97
  -2   7  -2   77.89    5.94
   2  -7   2   85.74    5.95
   2  -7   2   75.08    5.95
   2  -7   2   78.70    6.06
   2  -7   2   82.60    5.95
   2  -7   2   76.84    5.93
  -3   7  -2    4.21    0.49
  -3   7  -2    4.38    0.44
   3  -7   2    4.60    0.42
   3  -7   2    4.43    0.46
   3  -7   2    5.52    0.45
   3  -7   2    4.50    0.56
  -4   7  -2   45.63    3.97
   4  -7   2   52.88    3.89
   4  -7   2   49.38    3.94
   4  -7   2   57.26    3.92
  -5   7  -2    0.46    0.21
  -5   7  -2    0.28    0.23
   5  -7   2    0.82    0.23
   5  -7   2    0.58    0.35
  -6   7  -2    9.56    0.99
  -6   7  -2   10.85    0.92
   6  -7   2   11.72    1.17
  -7   7  -2    0.09    0.17
  -7   7  -2    0.35    0.28
   7  -7   2   -0.08    0.28
  -8   7  -2    3.53    0.51
  -8   7  -2    2.77    0.58
   8  -7   2    3.62    0.79
  -9   7  -2    0.68    0.42
   9  -7   2    0.44    0.46
   8   6  -2    0.43    0.43
   8   6  -2    0.01    0.22
  -8  -6   2    0.40    0.44
   7   6  -2    2.81    0.42
   7   6  -2    3.91    0.55
  -7  -6   2    4.25    0.49
   6   6  -2   18.81    1.53
   6   6  -2   17.58    1.61
  -6  -6   2   21.57    1.58
   5   6  -2    1.86    0.27
   5   6  -2    1.51    0.34
  -5  -6   2    2.01    0.30
   4   6  -2   14.05    1.05
   4   6  -2   13.86    1.12
  -4  -6   2   14.36    1.11
  -4  -6   2   10.82    1.07
   3   6  -2   14.28    1.31
   3   6  -2   13.07    1.39
   3   6  -2   17.82    1.29
   3   6  -2   16.54    1.23
  -3  -6   2   15.29    1.23
  -3  -6   2   15.92    1.27
   2   6  -2   12.63    1.12
   2   6  -2   14.55    1.08
   2   6  -2   15.34    1.12
   2   6  -2   13.59    1.18
   2   6  -2   12.79    1.15
  -2  -6   2   13.41    1.08
  -2  -6   2   14.50    1.13
   1   6  -2   50.86    4.18
   1   6  -2   48.22    4.13
   1   6  -2   57.12    4.08
   1   6  -2   53.85    4.16
  -1  -6   2   56.21    4.09
  -1  -6   2   58.68    4.13
   0   6  -2   31.87    2.72
   0   6  -2   37.85    2.74
   0   6  -2   38.43    2.78
   0   6  -2   36.56    2.72
   0   6  -2   31.49    2.76
   0  -6   2   33.37    2.75
   0  -6   2   40.30    2.80
   0  -6   2   37.41    2.73
   0  -6   2   37.00    2.76
   0  -6   2   36.24    2.72
  -1   6  -2   11.36    1.01
  -1   6  -2   12.78    1.00
  -1   6  -2   13.11    0.98
  -1   6  -2   12.97    1.02
   1  -6   2   12.20    0.99
   1  -6   2   12.84    1.01
   1  -6   2   12.54    0.98
   1  -6   2   12.67    1.00
   1  -6   2   12.87    1.07
  -2   6  -2    4.68    0.40
  -2   6  -2    4.09    0.44
  -2   6  -2    4.78    0.42
   2  -6   2    4.00    0.41
   2  -6   2    4.96    0.39
   2  -6   2    4.98    0.41
   2  -6   2    4.37    0.40
   2  -6   2    4.32    0.50
  -3   6  -2    1.33    0.26
  -3   6  -2    1.58    0.23
   3  -6   2    1.36    0.23
   3  -6   2    0.88    0.28
   3  -6   2    1.08    0.17
   3  -6   2    1.65    0.22
  -4   6  -2   17.23    1.60
  -4   6  -2   21.16    1.57
   4  -6   2   20.49    1.73
   4  -6   2   21.42    1.57
   4  -6   2   19.11    1.53
  -5   6  -2   10.56    1.07
  -5   6  -2   12.44    1.02
   5  -6   2   13.58    1.22
   5  -6   2   12.81    1.06
   5  -6   2   11.85    1.03
   5  -6   2   13.01    1.03
  -6   6  -2   -0.06    0.23
  -6   6  -2   -0.11    0.15
   6  -6   2   -0.12    0.23
   6  -6   2    0.13    0.28
  -7   6  -2    0.73    0.25
  -7   6  -2    0.58    0.28
   7  -6   2    0.74    0.36
  -8   6  -2    4.03    0.66
  -8   6  -2    2.61    0.41
   8  -6   2    3.45    0.76
  -9   6  -2   -0.04    0.34
   9  -6   2   -0.33    0.35
  10  -6   2   -0.34    0.45
   9   5  -2    0.74    0.29
   9   5  -2    0.49    0.37
  -9  -5   2   -0.15    0.30
   8   5  -2    1.22    0.32
   8   5  -2    0.90    0.39
  -8  -5   2    2.43    0.38
   7   5  -2   -0.04    0.19
   7   5  -2   -0.27    0.23
  -7  -5   2    0.43    0.22
   6   5  -2    1.85    0.28
   6   5  -2    1.98    0.40
  -6  -5   2    1.84    0.31
   5   5  -2    3.02    0.43
   5   5  -2    3.66    0.36
  -5  -5   2    4.05    0.42
   4   5  -2   10.62    1.02
   4   5  -2   12.60    0.94
   4   5  -2   10.49    1.05
   4   5  -2   11.40    0.99
  -4  -5   2   12.73    0.98
  -4  -5   2   11.72    0.93
   3   5  -2    2.65    0.39
   3   5  -2    2.84    0.26
   3   5  -2    2.44    0.40
   3   5  -2    2.67    0.31
  -3  -5   2    2.64    0.30
  -3  -5   2    2.37    0.25
   2   5  -2   64.49    4.52
   2   5  -2   57.59    4.57
   2   5  -2   62.14    4.49
   2   5  -2   56.12    4.51
   2   5  -2   53.60    4.54
  -2  -5   2   62.40    4.53
  -2  -5   2   60.78    4.49
   1   5  -2    0.03    0.08
   1   5  -2    0.17    0.10
   1   5  -2    0.11    0.09
   1   5  -2    0.11    0.10
   1   5  -2    0.11    0.08
  -1  -5   2    0.04    0.08
  -1  -5   2    0.09    0.07
  -1  -5   2    0.01    0.08
  -1  -5   2    0.13    0.10
   0   5  -2  270.96   19.75
   0   5  -2  275.49   19.72
   0   5  -2  235.29   19.80
   0   5  -2  243.07   19.75
   0  -5   2  266.76   19.71
   0  -5   2  254.23   19.74
   0  -5   2  285.21   19.77
   0  -5   2  271.98   19.75
   0  -5   2  271.44   19.71
  -1   5  -2   22.30    1.72
  -1   5  -2   22.01    1.73
  -1   5  -2   23.67    1.74
  -1   5  -2   20.00    1.74
   1  -5   2   22.84    1.75
   1  -5   2   22.97    1.72
   1  -5   2   25.30    1.74
   1  -5   2   21.86    1.74
   1  -5   2   21.57    1.80
  -2   5  -2    0.24    0.10
  -2   5  -2    0.29    0.10
  -2   5  -2    0.27    0.08
   2  -5   2    0.29    0.10
   2  -5   2    0.41    0.17
   2  -5   2    0.38    0.11
   2  -5   2    0.17    0.08
   2  -5   2    0.15    0.07
  -3   5  -2    1.26    0.18
  -3   5  -2    1.04    0.22
  -3   5  -2    0.96    0.19
   3  -5   2    1.44    0.33
   3  -5   2    1.15    0.14
   3  -5   2    1.56    0.22
   3  -5   2    1.22    0.19
  -4   5  -2   14.25    1.06
  -4   5  -2   11.49    1.09
   4  -5   2   13.34    1.21
   4  -5   2   13.38    1.06
   4  -5   2   12.87    1.07
   4  -5   2   13.45    1.03
  -5   5  -2    6.64    0.57
   5  -5   2    6.88    0.75
   5  -5   2    6.51    0.60
   5  -5   2    5.84    0.59
   5  -5   2    6.11    0.54
  -6   5  -2    4.13    0.60
  -6   5  -2    4.16    0.43
   6  -5   2    3.68    0.70
  -7   5  -2    0.46    0.19
  -7   5  -2   -0.04    0.21
   7  -5   2   -0.14    0.35
  -8   5  -2   -0.19    0.26
   8  -5   2    0.39    0.30
   9  -5   2   -0.22    0.35
  10  -5   2   -0.15    0.48
   9   4  -2    0.48    0.29
   9   4  -2    0.30    0.38
  -9  -4   2   -0.06    0.27
   8   4  -2    0.34    0.25
   8   4  -2    0.20    0.28
  -8  -4   2    0.64    0.27
   7   4  -2    0.49    0.20
   7   4  -2    0.24    0.26
  -7  -4   2    1.06    0.24
   6   4  -2    0.54    0.19
   6   4  -2    0.23    0.25
  -6  -4   2    0.50    0.18
   5   4  -2    1.34    0.22
   5   4  -2    0.80    0.32
   5   4  -2    1.63    0.47
   5   4  -2    0.84    0.27
   4   4  -2    0.33    0.16
   4   4  -2    0.39    0.19
   4   4  -2    0.50    0.23
   4   4  -2    0.67    0.14
  -4  -4   2    0.24    0.13
   3   4  -2    0.76    0.22
   3   4  -2    1.40    0.18
   3   4  -2    1.00    0.21
   3   4  -2    1.18    0.28
  -3  -4   2    1.18    0.20
  -3  -4   2    1.43    0.17
   2   4  -2   13.51    1.13
   2   4  -2   13.78    1.09
   2   4  -2   15.17    1.06
   2   4  -2   12.26    1.10
  -2  -4   2   13.43    1.10
  -2  -4   2   13.78    1.06
   1   4  -2    0.69    0.13
   1   4  -2    0.90    0.16
  -1  -4   2    0.89    0.15
   0   4  -2   38.30    2.71
   0   4  -2   36.68    2.74
   0   4  -2   31.50    2.76
   0   4  -2   33.30    2.74
   0   4  -2   36.95    2.72
   0  -4   2   36.98    2.72
   0  -4   2   37.03    2.75
   0  -4   2   37.07    2.77
   0  -4   2   34.66    2.74
   0  -4   2   37.30    2.71
  -1   4  -2   31.82    2.56
  -1   4  -2   36.36    2.56
  -1   4  -2   33.24    2.55
  -1   4  -2   33.95    2.54
   1  -4   2   34.29    2.53
   1  -4   2   33.80    2.55
   1  -4   2   31.83    2.61
   1  -4   2   33.38    2.56
  -2   4  -2   70.17    5.44
  -2   4  -2   74.21    5.44
  -2   4  -2   72.99    5.46
  -2   4  -2   67.19    5.46
   2  -4   2   75.48    5.43
   2  -4   2   69.19    5.45
   2  -4   2   68.11    5.53
   2  -4   2   80.86    5.44
   2  -4   2   72.76    5.45
  -3   4  -2   43.65    3.20
  -3   4  -2   43.07    3.22
   3  -4   2   43.23    3.18
   3  -4   2   40.12    3.21
   3  -4   2   40.44    3.32
  -4   4  -2    1.76    0.30
  -4   4  -2    1.85    0.25
   4  -4   2    1.70    0.26
   4  -4   2    1.48    0.24
   4  -4   2    1.96    0.43
   4  -4   2    1.83    0.19
  -5   4  -2    1.30    0.29
  -5   4  -2    1.52    0.23
   5  -4   2    1.04    0.20
   5  -4   2    1.03    0.32
   5  -4   2    1.31    0.24
   5  -4   2    1.46    0.28
  -6   4  -2    3.27    0.42
  -6   4  -2    3.29    0.47
   6  -4   2    4.30    0.60
   6  -4   2    4.97    0.87
   6  -4   2    3.77    0.37
   6  -4   2    3.50    0.37
  -7   4  -2    3.89    0.43
   7  -4   2    4.16    0.42
   7  -4   2    4.04    0.62
   7  -4   2    3.67    0.40
   8  -4   2    1.26    0.43
   8  -4   2    2.46    0.35
   8  -4   2    1.71    0.32
   9  -4   2    0.71    0.47
   9  -4   2    1.24    0.33
  10  -4   2   -0.11    0.43
  10  -4   2    0.89    0.60
   9   3  -2   -0.02    0.34
   9   3  -2   -0.24    0.25
   9   3  -2   -0.32    0.19
  -9  -3   2   -0.18    0.23
   8   3  -2    0.71    0.20
   8   3  -2    0.49    0.30
   8   3  -2    0.78    0.36
   8   3  -2    1.19    0.27
  -8  -3   2    1.48    0.29
   7   3  -2   -0.41    0.22
   7   3  -2    0.01    0.18
   7   3  -2    0.11    0.18
   7   3  -2    0.23    0.13
  -7  -3   2    0.20    0.19
   6   3  -2    0.34    0.14
   6   3  -2    0.16    0.11
   6   3  -2   -0.50    0.22
   6   3  -2   -0.08    0.14
  -6  -3   2    0.18    0.14
   5   3  -2    6.43    0.51
   5   3  -2    4.55    0.62
   5   3  -2    5.37    0.66
   5   3  -2    5.09    0.59
  -5  -3   2    6.76    0.54
   4   3  -2   10.01    0.92
   4   3  -2   10.18    0.88
   4   3  -2    8.68    0.86
   4   3  -2   11.14    0.82
  -4  -3   2   11.13    0.85
   3   3  -2    4.01    0.33
   3   3  -2    2.94    0.35
   3   3  -2    3.42    0.36
   3   3  -2    4.07    0.41
  -3  -3   2    3.91    0.36
  -3  -3   2    3.86    0.32
   2   3  -2   16.24    1.14
   2   3  -2   13.34    1.16
   2   3  -2   14.88    1.20
   2   3  -2   13.38    1.17
  -2  -3   2   15.67    1.14
  -2  -3   2   15.38    1.17
   1   3  -2   64.61    5.14
   1   3  -2   69.78    5.17
   1   3  -2   63.55    5.15
   1   3  -2   71.83    5.12
   1   3  -2   70.81    5.12
  -1  -3   2   68.74    5.11
  -1  -3   2   68.66    5.12
  -1  -3   2   68.87    5.16
   0   3  -2    3.37    0.30
   0   3  -2    4.12    0.29
   0   3  -2    3.44    0.31
   0   3  -2    3.42    0.28
   0   3  -2    3.29    0.29
   0  -3   2    3.41    0.29
   0  -3   2    3.59    0.31
   0  -3   2    3.39    0.28
   0  -3   2    3.26    0.32
   0  -3   2    3.45    0.29
  -1   3  -2    9.21    0.70
  -1   3  -2    9.04    0.72
  -1   3  -2    8.12    0.71
   1  -3   2    9.20    0.70
   1  -3   2    8.48    0.72
   1  -3   2    9.05    0.71
   1  -3   2    8.28    0.76
   1  -3   2   10.59    0.71
  -2   3  -2    0.10    0.06
  -2   3  -2    0.08    0.05
  -2   3  -2    0.09    0.06
   2  -3   2    0.03    0.05
   2  -3   2    0.07    0.06
   2  -3   2    0.02    0.05
  -3   3  -2   67.77    4.93
  -3   3  -2   67.62    4.91
  -3   3  -2   59.39    4.93
   3  -3   2   69.14    4.91
   3  -3   2   65.90    4.93
   3  -3   2   65.76    4.90
   3  -3   2   60.88    4.92
  -4   3  -2    1.90    0.21
   4  -3   2    1.88    0.18
   4  -3   2    1.80    0.19
   4  -3   2    1.98    0.21
   4  -3   2    1.71    0.23
   4  -3   2    2.02    0.37
   4  -3   2    1.76    0.24
  -5   3  -2   28.26    2.39
  -5   3  -2   30.26    2.33
   5  -3   2   31.24    2.30
   5  -3   2   34.61    2.33
   5  -3   2   30.03    2.35
   5  -3   2   28.78    2.35
   5  -3   2   29.13    2.49
   5  -3   2   29.32    2.31
  -6   3  -2    0.55    0.25
  -6   3  -2    0.33    0.16
   6  -3   2    0.22    0.29
   6  -3   2    0.75    0.17
   6  -3   2    0.77    0.28
   6  -3   2    0.89    0.16
   6  -3   2    0.40    0.25
   6  -3   2    0.63    0.18
   6  -3   2    0.38    0.19
   7  -3   2    0.28    0.29
   7  -3   2    1.01    0.35
   7  -3   2    0.51    0.19
   7  -3   2    0.32    0.19
   7  -3   2    0.55    0.34
   8  -3   2    2.27    0.52
   8  -3   2    1.42    0.33
   8  -3   2    1.98    0.35
   8  -3   2    1.65    0.46
   9  -3   2   -0.04    0.22
   9  -3   2   -0.37    0.33
  10  -3   2   -0.09    0.34
  10  -3   2    0.37    0.31
  10  -3   2    0.13    0.48
  10   2  -2   -0.26    0.31
  10   2  -2    0.25    0.38
  10   2  -2   -0.33    0.25
   9   2  -2   -0.04    0.20
   9   2  -2    0.35    0.28
   9   2  -2    0.13    0.32
  -9  -2   2    0.22    0.22
   8   2  -2    0.08    0.20
   8   2  -2    0.06    0.27
  -8  -2   2    0.59    0.22
   7   2  -2    1.94    0.34
   7   2  -2    2.03    0.29
   7   2  -2    1.87    0.27
   7   2  -2    2.10    0.33
   7   2  -2    2.31    0.34
  -7  -2   2    2.08    0.30
   6   2  -2    7.70    0.61
   6   2  -2    5.75    0.65
   6   2  -2    6.77    0.76
   6   2  -2    5.95    0.81
   6   2  -2    7.74    0.60
   6   2  -2    6.97    0.63
   6   2  -2    7.87    0.85
   6   2  -2    7.00    0.70
  -6  -2   2    7.97    0.64
   5   2  -2    8.72    0.82
   5   2  -2   10.30    0.77
   5   2  -2    9.32    0.75
   5   2  -2    8.91    0.90
   5   2  -2    7.91    0.86
  -5  -2   2   11.28    0.92
  -5  -2   2   10.17    0.79
   4   2  -2   11.87    1.06
   4   2  -2   10.84    1.09
   4   2  -2   13.32    1.02
   4   2  -2   13.19    1.00
   4   2  -2   12.96    1.13
  -4  -2   2   15.25    1.14
  -4  -2   2   13.90    1.04
   3   2  -2    4.41    0.33
   3   2  -2    3.85    0.34
   3   2  -2    3.67    0.41
   3   2  -2    3.79    0.38
  -3  -2   2    4.08    0.37
  -3  -2   2    4.03    0.43
   2   2  -2    0.78    0.08
   2   2  -2    0.75    0.10
   2   2  -2    0.70    0.13
   2   2  -2    0.73    0.16
  -2  -2   2    0.70    0.08
  -2  -2   2    1.04    0.18
  -2  -2   2    0.94    0.14
  -2  -2   2    0.77    0.09
   1   2  -2   14.68    1.21
   1   2  -2   14.70    1.21
   1   2  -2   17.40    1.18
   1   2  -2   15.29    1.18
  -1  -2   2   17.32    1.22
  -1  -2   2   16.37    1.21
  -1  -2   2   14.34    1.18
  -1  -2   2   14.65    1.17
   0   2  -2   79.75    5.89
   0   2  -2   76.24    5.90
   0   2  -2   75.87    5.92
   0   2  -2   86.21    5.90
   0  -2   2   79.10    5.92
   0  -2   2   84.89    5.91
   0  -2   2   78.28    5.89
   0  -2   2   71.50    5.90
   0  -2   2   77.57    5.90
  -1   2  -2   88.57    6.39
  -1   2  -2   82.70    6.40
  -1   2  -2   83.67    6.40
   1  -2   2   83.96    6.41
   1  -2   2   88.84    6.39
   1  -2   2   84.68    6.40
  -2   2  -2   24.88    1.87
  -2   2  -2   24.66    1.89
   2  -2   2   25.15    1.88
   2  -2   2   24.63    1.87
   2  -2   2   24.30    1.89
  -3   2  -2   39.36    3.02
  -3   2  -2   40.57    3.05
   3  -2   2   36.64    3.12
   3  -2   2   44.97    3.03
   3  -2   2   39.28    3.04
   3  -2   2   38.83    3.01
  -4   2  -2   31.20    2.43
   4  -2   2   30.45    2.42
   4  -2   2   34.70    2.41
   4  -2   2   31.52    2.45
   4  -2   2   30.62    2.55
   4  -2   2   32.26    2.46
  -5   2  -2    0.67    0.20
  -5   2  -2    0.36    0.14
   5  -2   2    0.37    0.24
   5  -2   2    0.45    0.13
   5  -2   2    0.53    0.13
   5  -2   2    0.20    0.17
   5  -2   2    0.39    0.19
   5  -2   2    0.71    0.19
   6  -2   2   24.31    2.21
   6  -2   2   26.53    2.04
   6  -2   2   26.88    2.12
   6  -2   2   27.14    2.08
   6  -2   2   26.72    2.04
   7  -2   2    4.53    0.65
   8  -2   2    0.30    0.28
   9  -2   2    0.22    0.30
  10  -2   2    0.34    0.48
  10  -2   2    0.42    0.31
  10  -2   2   -0.23    0.32
  10   1  -2   -0.31    0.26
  10   1  -2    0.13    0.31
   9   1  -2    0.56    0.27
   9   1  -2    1.45    0.81
   9   1  -2    0.61    0.30
   9   1  -2    0.61    0.25
   8   1  -2    3.73    0.57
   8   1  -2    4.76    0.48
   8   1  -2    5.31    0.51
   8   1  -2    5.28    0.65
  -8  -1   2    5.05    0.51
   7   1  -2    0.05    0.14
   7   1  -2    0.12    0.15
   7   1  -2   -0.03    0.18
   7   1  -2   -0.67    0.23
   7   1  -2    0.38    0.24
   7   1  -2   -0.02    0.17
   6   1  -2    8.58    0.88
   6   1  -2    8.25    0.91
   6   1  -2    9.67    0.75
   6   1  -2    7.60    0.80
   6   1  -2    8.32    0.80
   6   1  -2    8.84    0.76
   6   1  -2    8.81    0.74
   6   1  -2    9.28    0.81
  -6  -1   2    9.64    0.76
  -6  -1   2   11.69    0.93
   5   1  -2    4.46    0.44
   5   1  -2    3.78    0.43
   5   1  -2    4.51    0.39
   5   1  -2    3.87    0.49
   5   1  -2    3.94    0.53
   5   1  -2    4.11    0.43
   5   1  -2    4.69    0.39
  -5  -1   2    4.83    0.41
  -5  -1   2    4.93    0.51
   4   1  -2   40.74    3.32
   4   1  -2   40.06    3.27
   4   1  -2   44.14    3.23
   4   1  -2   43.11    3.34
   4   1  -2   38.08    3.26
   4   1  -2   44.84    3.23
  -4  -1   2   47.35    3.34
  -4  -1   2   44.59    3.25
   3   1  -2   50.66    3.44
   3   1  -2   45.63    3.44
   3   1  -2   41.92    3.50
   3   1  -2   46.53    3.53
  -3  -1   2   43.37    3.46
  -3  -1   2   46.09    3.51
   2   1  -2  246.32   19.07
   2   1  -2  250.77   19.09
  -2  -1   2  253.62   19.04
  -2  -1   2  263.06   19.07
  -2  -1   2  261.77   19.10
   1   1  -2  141.04   10.49
   1   1  -2  133.89   10.49
  -1  -1   2  140.80   10.50
  -1  -1   2  144.87   10.49
   0   1  -2  105.44    7.22
   0   1  -2   95.26    7.23
   0   1  -2   89.23    7.22
   0   1  -2   97.46    7.24
   0  -1   2   97.80    7.21
   0  -1   2   99.28    7.24
   0  -1   2   89.66    7.22
   0  -1   2   98.03    7.21
  -1   1  -2   91.67    7.42
  -1   1  -2  109.29    7.38
  -1   1  -2  101.41    7.37
  -1   1  -2   96.96    7.38
   1  -1   2   99.72    7.37
   1  -1   2   96.86    7.42
   1  -1   2   94.91    7.38
   1  -1   2   97.79    7.38
  -2   1  -2   14.80    1.15
  -2   1  -2   15.09    1.17
   2  -1   2   13.98    1.22
   2  -1   2   17.29    1.17
   2  -1   2   15.11    1.16
   2  -1   2   14.26    1.14
  -3   1  -2   40.84    3.00
  -3   1  -2   40.20    3.03
  -3   1  -2   40.03    3.05
   3  -1   2   39.14    3.10
   3  -1   2   41.76    3.02
   3  -1   2   35.55    3.03
   3  -1   2   36.52    3.01
   3  -1   2   41.67    3.04
   3  -1   2   42.42    3.00
  -4   1  -2   10.94    0.82
   4  -1   2   10.92    0.81
   4  -1   2    9.95    0.93
   4  -1   2   10.60    0.84
   4  -1   2    8.90    0.86
   4  -1   2   10.43    0.81
   4  -1   2    9.63    0.86
   5  -1   2    5.72    0.48
   5  -1   2    4.89    0.55
   5  -1   2    5.37    0.61
   5  -1   2    5.42    0.47
   5  -1   2    5.48    0.50
   5  -1   2    5.42    0.55
   6  -1   2    7.58    0.73
   6  -1   2    7.54    0.66
   6  -1   2    6.44    0.73
   6  -1   2    8.22    0.66
   6  -1   2    6.53    0.72
   7  -1   2    0.84    0.39
   7  -1   2    0.82    0.26
   7  -1   2    1.15    0.38
   9  -1   2    0.57    0.34
   9  -1   2    0.81    0.34
  10  -1   2    1.32    0.36
  10  -1   2    0.26    0.32
  10  -1   2    1.22    0.49
  10   0  -2    0.35    0.38
  10   0  -2    0.40    0.31
  10   0  -2    0.78    0.31
   9   0  -2    0.87    0.53
   9   0  -2   -0.31    0.21
   9   0  -2   -0.03    0.26
   9   0  -2    0.12    0.20
   8   0  -2    0.15    0.18
   8   0  -2    0.09    0.20
   8   0  -2   -0.06    0.19
   8   0  -2    0.33    0.38
  -8   0   2    0.18    0.16
   7   0  -2   -0.33    0.21
   7   0  -2    0.21    0.16
   7   0  -2    0.00    0.27
   7   0  -2    0.07    0.16
   7   0  -2    0.11    0.17
   7   0  -2   -0.10    0.16
  -7   0   2    0.09    0.27
  -7   0   2    0.05    0.13
   6   0  -2    0.19    0.17
   6   0  -2   -0.11    0.12
   6   0  -2    0.04    0.28
   6   0  -2    0.07    0.23
   6   0  -2    0.24    0.16
   6   0  -2   -0.07    0.15
   6   0  -2    0.02    0.12
  -6   0   2   -0.05    0.19
  -6   0   2    0.08    0.12
   5   0  -2    1.53    0.28
   5   0  -2    1.64    0.34
   5   0  -2    1.65    0.36
   5   0  -2    2.00    0.37
   5   0  -2    1.79    0.24
   5   0  -2    1.63    0.27
   5   0  -2    1.68    0.24
  -5   0   2    1.57    0.22
  -5   0   2    2.13    0.37
   4   0  -2   27.76    2.30
   4   0  -2   31.67    2.36
   4   0  -2   27.08    2.33
   4   0  -2   29.92    2.29
   4   0  -2   30.45    2.26
  -4   0   2   31.09    2.34
  -4   0   2   30.44    2.27
   3   0  -2  343.36   26.55
   3   0  -2  371.46   26.53
   3   0  -2  338.05   26.56
   3   0  -2  348.74   26.64
   3   0  -2  351.42   26.62
  -3   0   2  365.22   26.54
  -3   0   2  358.47   26.59
  -3   0   2  365.79   26.60
   1   0  -2  116.74    9.08
   1   0  -2  123.46    9.08
   1   0  -2  123.93    9.09
  -1   0   2  123.89    9.09
  -1   0   2  125.60    9.08
  -1   0   2  114.37    9.09
  -1   0  -2   17.85    1.39
  -1   0  -2   17.26    1.44
  -1   0  -2   17.95    1.40
   1   0   2   18.48    1.40
   1   0   2   18.03    1.43
   1   0   2   21.33    1.40
   1   0   2   18.31    1.39
  -2   0  -2   55.48    4.40
  -2   0  -2   57.47    4.35
  -2   0  -2   57.99    4.33
   2   0   2   61.35    4.34
   2   0   2   59.81    4.40
   2   0   2   58.10    4.34
   2   0   2   54.42    4.33
  -3   0  -2   20.26    1.50
  -3   0  -2   17.30    1.56
   3   0   2   21.00    1.57
   3   0   2   18.45    1.56
   3   0   2   19.91    1.49
   3   0   2   19.64    1.50
   3   0   2   19.40    1.48
   4   0   2   16.27    1.48
   4   0   2   18.44    1.41
   4   0   2   19.62    1.43
   4   0   2   19.49    1.44
   4   0   2   18.64    1.48
   4   0   2   17.60    1.51
   5   0   2    3.54    0.43
   5   0   2    3.84    0.36
   5   0   2    3.92    0.48
   5   0   2    3.57    0.38
   5   0   2    3.52    0.34
   5   0   2    3.73    0.46
   6   0   2    4.90    0.45
   6   0   2    4.18    0.63
   6   0   2    4.67    0.52
   6   0   2    4.47    0.62
   6   0   2    5.33    0.50
   7   0   2    5.27    0.71
   7   0   2    3.69    0.51
   9   0   2    2.37    0.37
   9   0   2    1.03    0.42
   9   0   2    1.78    0.37
  10  -1  -2    0.56    0.33
  10  -1  -2    0.79    0.41
  10  -1  -2    0.81    0.30
   9  -1  -2    0.03    0.24
   9  -1  -2   -0.03    0.21
   9  -1  -2   -0.30    0.28
   8  -1  -2    1.83    0.49
   8  -1  -2    1.10    0.27
   8  -1  -2    0.48    0.30
   8  -1  -2    1.06    0.34
   7  -1  -2    2.57    0.36
   7  -1  -2    1.69    0.36
   7  -1  -2    2.94    0.39
   7  -1  -2    2.31    0.45
   7  -1  -2    2.32    0.35
   7  -1  -2    2.86    0.52
  -7   1   2    3.47    0.52
  -7   1   2    2.48    0.28
   6  -1  -2    2.43    0.42
   6  -1  -2    2.46    0.30
   6  -1  -2    3.12    0.60
   6  -1  -2    2.05    0.28
   6  -1  -2    2.42    0.33
   6  -1  -2    2.05    0.36
   6  -1  -2    3.48    0.50
  -6   1   2    2.24    0.26
  -6   1   2    3.12    0.47
   5  -1  -2    8.01    0.65
   5  -1  -2    7.60    0.73
   5  -1  -2    7.75    0.72
   5  -1  -2    7.16    0.75
   5  -1  -2    7.74    0.66
   5  -1  -2    7.70    0.67
  -5   1   2    8.56    0.64
  -5   1   2    8.05    0.73
  -5   1   2    8.29    0.76
   4  -1  -2  124.67    9.11
   4  -1  -2  119.24    9.16
   4  -1  -2  118.11    9.18
   4  -1  -2  116.09    9.16
   4  -1  -2  121.68    9.12
   4  -1  -2  124.64    9.11
  -4   1   2  128.54    9.10
  -4   1   2  120.27    9.17
  -4   1   2  119.70    9.19
   3  -1  -2    1.32    0.16
   3  -1  -2    1.16    0.18
   3  -1  -2    1.19    0.15
   3  -1  -2    1.21    0.20
  -3   1   2    1.53    0.23
  -3   1   2    1.67    0.15
  -3   1   2    1.45    0.24
   2  -1  -2  788.39   60.81
   1  -1  -2  216.05   17.02
   1  -1  -2  245.38   17.02
   1  -1  -2  219.40   17.03
  -1   1   2  250.51   17.03
  -1   1   2  207.90   17.03
   0  -1  -2  284.81   21.27
  -1  -1  -2   12.74    0.93
  -1  -1  -2   11.19    0.95
   1   1   2   11.19    0.91
   1   1   2   11.92    0.92
   1   1   2   13.15    0.95
   1   1   2   12.34    0.92
  -2  -1  -2    2.32    0.21
  -2  -1  -2    2.19    0.26
   2   1   2    2.47    0.21
   2   1   2    2.47    0.20
   2   1   2    2.21    0.25
   2   1   2    2.50    0.21
  -3  -1  -2    2.28    0.31
   3   1   2    2.67    0.25
   3   1   2    2.81    0.24
   3   1   2    3.04    0.31
   3   1   2    2.38    0.31
   3   1   2    2.71    0.26
  -4  -1  -2    3.07    0.41
   4   1   2    3.92    0.43
   4   1   2    3.75    0.35
   4   1   2    3.86    0.42
   4   1   2    3.66    0.40
   4   1   2    3.38    0.33
   4   1   2    3.92    0.34
   5   1   2   -0.13    0.18
   5   1   2    0.16    0.15
   5   1   2   -0.21    0.12
   5   1   2   -0.07    0.10
   5   1   2    0.24    0.23
   5   1   2    0.17    0.21
   6   1   2    6.08    0.61
   6   1   2    7.01    0.70
   6   1   2    5.01    0.68
   6   1   2    5.69    0.73
   6   1   2    6.30    0.59
   6   1   2    7.05    0.57
   7   1   2    3.52    0.48
   7   1   2    3.89    0.44
   7   1   2    3.94    0.61
   8   1   2    1.56    0.30
   8   1   2    2.06    0.30
   8   1   2    1.00    0.36
   9   1   2    0.01    0.29
   9   1   2    0.13    0.29
   9   1   2   -0.05    0.25
  10  -2  -2    0.07    0.29
  10  -2  -2    0.19    0.40
   9  -2  -2    1.04    0.27
   9  -2  -2    0.77    0.34
   9  -2  -2    1.01    0.41
   8  -2  -2    3.91    0.69
   8  -2  -2    3.08    0.55
   8  -2  -2    3.95    0.49
   8  -2  -2    3.33    0.42
  -8   2   2    4.66    0.64
   7  -2  -2    5.03    0.49
   7  -2  -2    4.82    0.50
   7  -2  -2    5.31    0.64
   7  -2  -2    4.68    0.58
   7  -2  -2    5.23    0.69
  -7   2   2    5.46    0.59
   6  -2  -2    3.55    0.34
   6  -2  -2    2.71    0.35
   6  -2  -2    2.81    0.35
   6  -2  -2    3.23    0.43
   6  -2  -2    3.61    0.44
  -6   2   2    3.74    0.43
  -6   2   2    3.11    0.52
  -6   2   2    3.40    0.30
   5  -2  -2    7.21    0.60
   5  -2  -2    6.03    0.67
   5  -2  -2    6.92    0.61
   5  -2  -2    7.05    0.60
   5  -2  -2    7.40    0.69
   5  -2  -2    6.59    0.65
  -5   2   2    8.02    0.67
  -5   2   2    7.65    0.57
  -5   2   2    7.41    0.70
   4  -2  -2    9.21    0.72
   4  -2  -2    8.65    0.76
   4  -2  -2    8.94    0.72
   4  -2  -2   10.12    0.80
   4  -2  -2    8.81    0.73
   4  -2  -2    8.49    0.78
  -4   2   2    8.34    0.79
  -4   2   2    9.43    0.78
   3  -2  -2   36.75    2.66
   3  -2  -2   36.40    2.71
   3  -2  -2   35.66    2.66
   3  -2  -2   35.11    2.71
   3  -2  -2   33.45    2.68
  -3   2   2   35.67    2.70
  -3   2   2   37.21    2.66
  -3   2   2   32.16    2.71
  -3   2   2   33.62    2.71
   2  -2  -2   27.60    2.04
   2  -2  -2   26.00    2.02
   2  -2  -2   27.53    2.00
   2  -2  -2   27.54    2.00
   2  -2  -2   26.25    2.03
  -2   2   2   24.76    2.03
  -2   2   2   24.99    2.04
  -2   2   2   28.08    2.00
  -2   2   2   24.84    2.02
   1  -2  -2  141.23   10.42
   1  -2  -2  140.40   10.42
   1  -2  -2  137.08   10.40
   1  -2  -2  142.79   10.41
  -1   2   2  141.41   10.44
  -1   2   2  131.57   10.43
  -1   2   2  161.58   10.41
  -1   2   2  134.70   10.42
  -1   2   2  138.08   10.41
  -1   2   2  124.39   10.41
   0  -2  -2  295.96   21.01
   0   2   2  266.74   21.00
  -1  -2  -2  285.68   21.02
   1   2   2  276.64   21.00
  -2  -2  -2  111.68    8.50
   2   2   2  117.52    8.46
   2   2   2  102.93    8.46
   2   2   2  119.27    8.43
  -3  -2  -2   31.51    2.68
   3   2   2   34.59    2.61
   3   2   2   34.80    2.60
   3   2   2   36.12    2.64
   3   2   2   35.94    2.61
   3   2   2   30.60    2.63
   3   2   2   38.06    2.66
  -4  -2  -2   11.29    1.07
   4   2   2   13.87    1.08
   4   2   2   12.29    1.02
   4   2   2   10.87    1.01
   4   2   2   13.25    1.05
   4   2   2   12.86    1.08
   4   2   2   13.44    0.97
   4   2   2   12.36    0.98
  -5  -2  -2    5.24    0.60
   5   2   2    6.10    0.48
   5   2   2    5.96    0.50
   5   2   2    4.69    0.54
   5   2   2    5.13    0.64
   5   2   2    5.65    0.61
   5   2   2    5.79    0.51
   5   2   2    6.00    0.55
   5   2   2    6.61    0.59
   6   2   2    4.05    0.43
   6   2   2    4.95    0.53
   6   2   2    4.78    0.42
   6   2   2    4.12    0.64
   6   2   2    3.80    0.69
   6   2   2    4.38    0.45
   7   2   2    3.02    0.59
   7   2   2    2.30    0.37
   7   2   2    2.53    0.44
   7   2   2    2.51    0.33
   8   2   2    0.08    0.28
   8   2   2    0.03    0.23
   8   2   2    0.17    0.20
   9   2   2    0.07    0.33
   9   2   2    0.13    0.28
   9   2   2   -0.15    0.25
  10  -3  -2    0.24    0.28
  10  -3  -2   -0.08    0.37
   9  -3  -2    0.30    0.29
   9  -3  -2    0.41    0.24
   8  -3  -2    0.10    0.19
   8  -3  -2    0.22    0.25
  -8   3   2    0.09    0.23
  -8   3   2   -0.21    0.23
   7  -3  -2    0.80    0.23
   7  -3  -2    0.66    0.27
   7  -3  -2    0.98    0.40
   7  -3  -2    1.08    0.22
  -7   3   2    1.21    0.38
  -7   3   2    0.92    0.29
   6  -3  -2    4.86    0.45
   6  -3  -2    4.71    0.41
   6  -3  -2    4.61    0.54
   6  -3  -2    3.99    0.49
   6  -3  -2    4.76    0.55
   6  -3  -2    3.02    0.43
  -6   3   2    4.54    0.50
  -6   3   2    4.52    0.53
   5  -3  -2    1.18    0.17
   5  -3  -2    0.97    0.20
   5  -3  -2    0.77    0.25
   5  -3  -2    1.16    0.28
   5  -3  -2    0.95    0.22
  -5   3   2    0.57    0.24
  -5   3   2    0.78    0.22
   4  -3  -2   54.44    4.05
   4  -3  -2   52.72    4.08
   4  -3  -2   55.94    4.05
   4  -3  -2   53.49    4.11
   4  -3  -2   56.35    4.14
  -4   3   2   49.43    4.11
  -4   3   2   53.48    4.09
  -4   3   2   57.97    4.06
  -4   3   2   48.40    4.13
   3  -3  -2   19.53    1.56
   3  -3  -2   20.11    1.53
   3  -3  -2   19.45    1.54
   3  -3  -2   20.31    1.52
   3  -3  -2   22.41    1.60
  -3   3   2   20.68    1.53
  -3   3   2   18.15    1.57
  -3   3   2   18.77    1.59
  -3   3   2   19.30    1.55
   2  -3  -2   34.90    2.67
   2  -3  -2   36.88    2.69
   2  -3  -2   38.08    2.71
   2  -3  -2   35.86    2.65
   2  -3  -2   35.26    2.66
  -2   3   2   35.83    2.66
  -2   3   2   33.80    2.70
  -2   3   2   33.00    2.68
  -2   3   2   33.53    2.71
   1  -3  -2    0.57    0.07
   1  -3  -2    0.79    0.12
   1  -3  -2    0.92    0.11
   1  -3  -2    0.58    0.07
   1  -3  -2    0.92    0.12
  -1   3   2    0.55    0.07
  -1   3   2    0.57    0.12
  -1   3   2    0.61    0.11
  -1   3   2    0.69    0.07
  -1   3   2    0.92    0.13
   0  -3  -2    2.25    0.19
   0  -3  -2    2.04    0.16
   0  -3  -2    1.67    0.17
   0   3   2    1.95    0.20
   0   3   2    2.02    0.18
   0   3   2    1.87    0.19
   0   3   2    1.73    0.17
  -1  -3  -2   42.58    3.17
  -1  -3  -2   36.84    3.15
   1   3   2   42.68    3.21
   1   3   2   44.77    3.18
   1   3   2   42.15    3.17
   1   3   2   43.87    3.15
  -2  -3  -2  290.79   19.94
  -2  -3  -2  268.55   19.98
   2   3   2  262.61   19.91
   2   3   2  262.65   19.94
   2   3   2  243.06   19.93
   2   3   2  273.14   19.95
  -3  -3  -2   10.10    0.74
  -3  -3  -2    8.17    0.79
   3   3   2    9.28    0.71
   3   3   2    8.65    0.75
   3   3   2    8.83    0.75
  -4  -3  -2    0.19    0.15
  -4  -3  -2    0.50    0.14
   4   3   2    0.45    0.23
   4   3   2    0.13    0.14
   4   3   2    0.40    0.14
   4   3   2    0.50    0.12
   4   3   2    0.57    0.18
  -5  -3  -2    2.49    0.41
   5   3   2    3.32    0.52
   5   3   2    3.24    0.33
   5   3   2    3.21    0.46
   5   3   2    3.06    0.39
   5   3   2    3.92    0.42
   5   3   2    3.64    0.33
   6   3   2    0.57    0.18
   6   3   2    0.09    0.15
   6   3   2    0.58    0.25
   6   3   2    0.17    0.20
   7   3   2    1.16    0.34
   7   3   2    0.24    0.27
   7   3   2    0.20    0.24
   8   3   2    0.56    0.25
   8   3   2    0.07    0.29
   9   3   2    0.14    0.34
   9   3   2    0.03    0.27
  10  -4  -2   -0.18    0.25
  10  -4  -2    0.39    0.39
   9  -4  -2   -0.08    0.27
   9  -4  -2    0.06    0.23
  -9   4   2   -0.43    0.25
   8  -4  -2    0.61    0.30
   8  -4  -2    0.46    0.25
   8  -4  -2    1.26    0.42
  -8   4   2    0.82    0.36
   7  -4  -2    1.00    0.31
   7  -4  -2    1.61    0.30
  -7   4   2    1.54    0.34
  -7   4   2    0.74    0.32
   6  -4  -2    0.77    0.26
   6  -4  -2    0.97    0.31
   6  -4  -2    0.32    0.20
   6  -4  -2    1.02    0.18
   6  -4  -2    0.66    0.20
  -6   4   2    0.90    0.26
  -6   4   2    0.61    0.25
   5  -4  -2    8.59    0.69
   5  -4  -2    8.64    0.80
   5  -4  -2    8.54    0.77
   5  -4  -2    8.02    0.73
  -5   4   2    8.48    0.70
  -5   4   2    7.54    0.77
  -5   4   2    8.43    0.74
   4  -4  -2   96.18    7.13
   4  -4  -2   95.77    7.10
   4  -4  -2   95.15    7.16
   4  -4  -2  101.06    7.21
  -4   4   2   84.43    7.20
  -4   4   2   89.12    7.17
  -4   4   2   93.93    7.14
  -4   4   2  100.51    7.11
   3  -4  -2   57.55    4.18
   3  -4  -2   55.92    4.17
   3  -4  -2   56.01    4.20
   3  -4  -2   56.13    4.16
   3  -4  -2   59.04    4.25
  -3   4   2   51.91    4.22
  -3   4   2   51.46    4.25
  -3   4   2   51.23    4.19
  -3   4   2   57.90    4.17
   2  -4  -2    5.52    0.51
   2  -4  -2    5.85    0.48
   2  -4  -2    5.55    0.45
   2  -4  -2    6.10    0.46
  -2   4   2    5.24    0.52
  -2   4   2    5.32    0.45
  -2   4   2    5.08    0.47
  -2   4   2    5.59    0.51
   1  -4  -2   30.46    1.98
   1  -4  -2   26.43    1.95
   1  -4  -2   23.82    1.95
   1  -4  -2   28.43    1.96
  -1   4   2   26.28    1.98
  -1   4   2   24.59    1.96
  -1   4   2   25.08    1.96
  -1   4   2   24.86    1.99
  -1   4   2   23.11    2.01
   0  -4  -2   64.17    5.71
   0  -4  -2   72.51    5.69
   0  -4  -2   76.08    5.70
   0  -4  -2   82.08    5.73
   0   4   2   73.68    5.69
   0   4   2   73.17    5.72
   0   4   2   82.02    5.71
   0   4   2   75.45    5.75
   0   4   2   86.25    5.73
  -1  -4  -2   17.05    1.34
  -1  -4  -2   16.17    1.32
   1   4   2   16.99    1.35
   1   4   2   16.69    1.31
   1   4   2   17.84    1.34
   1   4   2   20.00    1.35
  -2  -4  -2    1.31    0.20
  -2  -4  -2    1.49    0.18
  -2  -4  -2    1.44    0.24
  -2  -4  -2    1.38    0.14
   2   4   2    1.24    0.17
   2   4   2    1.88    0.24
   2   4   2    1.21    0.14
   2   4   2    1.90    0.20
  -3  -4  -2   -0.09    0.11
  -3  -4  -2    0.27    0.11
   3   4   2    0.19    0.11
   3   4   2    0.28    0.15
   3   4   2    0.35    0.14
   3   4   2    0.00    0.11
   3   4   2    0.20    0.07
  -4  -4  -2    7.60    0.59
  -4  -4  -2    6.23    0.65
   4   4   2    6.12    0.71
   4   4   2    6.83    0.61
   4   4   2    6.02    0.62
   4   4   2    6.85    0.55
  -5  -4  -2    1.78    0.40
   5   4   2    2.42    0.29
   5   4   2    2.69    0.39
   5   4   2    2.43    0.27
   5   4   2    2.52    0.40
   6   4   2    0.41    0.32
   6   4   2    0.13    0.16
   6   4   2    0.32    0.23
   6   4   2    0.25    0.21
   7   4   2    0.39    0.36
   7   4   2    0.76    0.21
   7   4   2    0.49    0.26
   8   4   2   -0.05    0.27
   8   4   2   -0.04    0.29
   8   4   2    0.29    0.23
  10  -5  -2   -0.12    0.27
  10  -5  -2    0.30    0.42
   9  -5  -2   -0.11    0.30
   9  -5  -2    0.06    0.25
  -9   5   2    0.28    0.28
  -9   5   2   -0.33    0.29
   8  -5  -2   -0.11    0.21
   8  -5  -2    0.30    0.37
   8  -5  -2    0.03    0.23
  -8   5   2    0.06    0.22
  -8   5   2    0.01    0.27
   7  -5  -2    3.46    0.49
   7  -5  -2    3.26    0.42
   7  -5  -2    2.39    0.50
  -7   5   2    2.58    0.50
  -7   5   2    3.92    0.52
   6  -5  -2    7.45    0.69
   6  -5  -2    7.95    0.76
   6  -5  -2    7.64    0.79
   6  -5  -2    8.44    0.82
   6  -5  -2    7.41    0.70
  -6   5   2    6.74    0.78
  -6   5   2    7.85    0.73
  -6   5   2    8.01    0.68
   5  -5  -2   15.76    1.36
   5  -5  -2   15.85    1.34
   5  -5  -2   17.89    1.42
   5  -5  -2   17.44    1.39
   5  -5  -2   16.41    1.30
  -5   5   2   15.74    1.32
  -5   5   2   16.42    1.29
  -5   5   2   14.29    1.36
   4  -5  -2   92.50    6.58
   4  -5  -2   89.29    6.54
   4  -5  -2   93.26    6.65
   4  -5  -2   88.87    6.53
  -4   5   2   82.19    6.56
  -4   5   2   82.42    6.61
  -4   5   2   91.09    6.54
  -4   5   2   74.77    6.64
   3  -5  -2    7.87    0.67
   3  -5  -2    8.25    0.72
   3  -5  -2    7.89    0.62
   3  -5  -2    8.86    0.66
  -3   5   2    6.90    0.65
  -3   5   2    7.83    0.70
  -3   5   2    6.74    0.72
  -3   5   2    7.80    0.64
   2  -5  -2  317.19   21.66
   2  -5  -2  330.76   21.61
   2  -5  -2  304.50   21.60
   2  -5  -2  294.06   21.58
   2  -5  -2  264.49   21.58
  -2   5   2  248.61   21.66
  -2   5   2  284.09   21.64
  -2   5   2  283.52   21.59
  -2   5   2  273.15   21.61
   1  -5  -2    1.82    0.24
   1  -5  -2    1.28    0.16
   1  -5  -2    1.42    0.20
   1  -5  -2    1.39    0.15
   1  -5  -2    1.77    0.19
  -1   5   2    1.65    0.23
  -1   5   2    1.65    0.27
  -1   5   2    1.24    0.17
  -1   5   2    1.27    0.17
  -1   5   2    1.43    0.25
   0  -5  -2    4.03    0.35
   0  -5  -2    3.43    0.32
   0  -5  -2    4.37    0.31
   0   5   2    3.40    0.31
   0   5   2    3.60    0.34
   0   5   2    3.18    0.37
   0   5   2    3.88    0.33
   0   5   2    4.04    0.36
  -1  -5  -2    0.18    0.08
  -1  -5  -2    0.06    0.09
  -1  -5  -2    0.11    0.05
  -1  -5  -2    0.23    0.15
   1   5   2    0.08    0.05
   1   5   2    0.08    0.09
   1   5   2    0.04    0.10
   1   5   2    0.16    0.09
   1   5   2    0.01    0.07
  -2  -5  -2   11.30    0.90
  -2  -5  -2   11.28    0.86
  -2  -5  -2    9.75    0.82
   2   5   2   11.47    0.87
   2   5   2   10.24    0.82
   2   5   2   10.31    0.88
   2   5   2   10.59    0.86
  -3  -5  -2    7.21    0.74
  -3  -5  -2    8.94    0.68
   3   5   2    7.62    0.68
   3   5   2    7.42    0.71
   3   5   2    8.10    0.63
   3   5   2    8.51    0.70
  -4  -5  -2    3.49    0.37
  -4  -5  -2    3.08    0.43
   4   5   2    3.97    0.40
   4   5   2    3.13    0.37
   4   5   2    2.89    0.31
  -5  -5  -2   -0.02    0.19
   5   5   2    0.31    0.14
   5   5   2    0.19    0.18
   5   5   2    0.11    0.19
   5   5   2   -0.25    0.21
  -6  -5  -2    0.24    0.27
   6   5   2    0.22    0.30
   6   5   2    0.55    0.18
   6   5   2    0.48    0.26
   6   5   2    0.53    0.22
   6   5   2    0.52    0.26
   7   5   2    1.72    0.35
   7   5   2    1.45    0.28
   7   5   2    1.59    0.36
   7   5   2    0.53    0.67
   8   5   2    0.02    0.34
   8   5   2    0.38    0.24
   8   5   2   -0.03    0.50
  10  -6  -2    0.73    0.58
  10  -6  -2    0.95    0.46
 -10   6   2    0.36    0.41
   9  -6  -2   -0.12    0.32
   9  -6  -2   -0.03    0.23
  -9   6   2    0.26    0.40
  -9   6   2   -0.48    0.31
   8  -6  -2    0.01    0.23
   8  -6  -2    0.11    0.29
   8  -6  -2   -0.02    0.35
  -8   6   2    0.45    0.27
  -8   6   2    0.01    0.26
   7  -6  -2    0.15    0.24
   7  -6  -2    0.66    0.25
   7  -6  -2    0.10    0.21
  -7   6   2    0.07    0.25
  -7   6   2    0.64    0.24
  -7   6   2    0.20    0.19
   6  -6  -2    0.98    0.22
   6  -6  -2    0.30    0.23
   6  -6  -2    0.91    0.28
  -6   6   2    0.82    0.26
  -6   6   2    0.93    0.21
  -6   6   2    1.07    0.32
   5  -6  -2    3.19    0.33
   5  -6  -2    3.64    0.47
   5  -6  -2    3.25    0.35
   5  -6  -2    3.71    0.43
   5  -6  -2    3.43    0.39
  -5   6   2    3.09    0.37
  -5   6   2    3.46    0.36
  -5   6   2    3.01    0.43
   4  -6  -2   22.23    1.73
   4  -6  -2   22.26    1.68
   4  -6  -2   24.00    1.74
   4  -6  -2   22.91    1.68
   4  -6  -2   23.71    1.81
  -4   6   2   18.49    1.80
  -4   6   2   22.70    1.70
  -4   6   2   19.99    1.77
  -4   6   2   19.59    1.72
   3  -6  -2    3.11    0.26
   3  -6  -2    2.70    0.28
   3  -6  -2    2.86    0.27
   3  -6  -2    2.75    0.30
   3  -6  -2    3.06    0.37
   3  -6  -2    3.43    0.33
  -3   6   2    2.54    0.35
  -3   6   2    2.61    0.28
  -3   6   2    2.42    0.30
  -3   6   2    2.32    0.36
   2  -6  -2    0.26    0.12
   2  -6  -2    0.37    0.10
   2  -6  -2    0.29    0.09
   2  -6  -2    0.41    0.12
   2  -6  -2    0.32    0.09
   2  -6  -2    0.24    0.09
  -2   6   2    0.20    0.16
  -2   6   2    0.26    0.13
  -2   6   2    0.32    0.10
  -2   6   2    0.32    0.16
   1  -6  -2   10.94    0.97
   1  -6  -2   12.51    0.96
   1  -6  -2   13.22    0.97
   1  -6  -2   12.61    0.98
   1  -6  -2   12.21    0.96
   1  -6  -2   13.87    1.01
  -1   6   2   12.91    0.97
  -1   6   2   13.14    1.03
  -1   6   2   12.98    1.00
  -1   6   2   10.87    1.05
   0  -6  -2   10.22    0.85
   0  -6  -2   11.48    0.87
   0  -6  -2   11.68    0.90
   0   6   2   12.29    0.88
   0   6   2   10.65    0.85
   0   6   2   10.23    0.89
   0   6   2   12.14    0.91
   0   6   2    9.76    0.93
  -1  -6  -2   34.16    2.74
  -1  -6  -2   38.77    2.77
   1   6   2   35.57    2.74
   1   6   2   33.58    2.80
   1   6   2   33.12    2.81
   1   6   2   38.94    2.77
   1   6   2   40.58    2.79
  -2  -6  -2   42.38    3.13
  -2  -6  -2   44.87    3.19
  -2  -6  -2   39.31    3.10
   2   6   2   36.44    3.17
   2   6   2   45.27    3.15
   2   6   2   38.49    3.09
   2   6   2   39.75    3.16
   2   6   2   42.52    3.14
  -3  -6  -2   -0.04    0.17
   3   6   2   -0.02    0.19
   3   6   2    0.01    0.17
   3   6   2   -0.16    0.14
   3   6   2    0.26    0.10
   3   6   2    0.26    0.16
  -4  -6  -2   26.43    2.47
  -4  -6  -2   31.16    2.41
   4   6   2   33.56    2.43
   4   6   2   31.32    2.42
   4   6   2   30.29    2.36
   4   6   2   33.41    2.44
  -5  -6  -2    8.59    0.99
   5   6   2   10.82    0.94
   5   6   2   11.23    0.86
   5   6   2   11.26    0.96
   5   6   2   11.51    0.94
  -6  -6  -2    0.05    0.29
   6   6   2    0.35    0.17
   6   6   2   -0.24    0.28
   6   6   2    0.37    0.27
   6   6   2    0.19    0.23
   6   6   2    0.10    0.25
   7   6   2    0.00    0.20
   7   6   2   -0.39    0.27
   7   6   2    0.08    0.26
   8   6   2   -0.28    0.35
   8   6   2   -0.09    0.29
   8   6   2   -0.33    0.25
  10  -7  -2    1.24    0.34
  10  -7  -2    1.21    0.51
 -10   7   2    1.08    0.64
   9  -7  -2    0.15    0.25
   9  -7  -2    0.24    0.36
  -9   7   2   -0.28    0.36
   8  -7  -2   -0.10    0.23
   8  -7  -2    0.25    0.30
  -8   7   2    0.19    0.30
   7  -7  -2    0.98    0.24
   7  -7  -2    0.18    0.26
   7  -7  -2    0.14    0.24
  -7   7   2    0.25    0.28
  -7   7   2    0.01    0.17
   6  -7  -2    0.12    0.21
   6  -7  -2    0.61    0.40
   6  -7  -2    0.66    0.19
  -6   7   2    0.39    0.19
  -6   7   2    0.63    0.27
  -6   7   2    0.46    0.21
   5  -7  -2    0.53    0.19
   5  -7  -2    0.52    0.21
   5  -7  -2    0.43    0.19
   5  -7  -2    0.64    0.16
   5  -7  -2    0.75    0.29
   5  -7  -2   -0.03    0.36
  -5   7   2    0.78    0.19
  -5   7   2    0.77    0.28
   4  -7  -2    3.29    0.36
   4  -7  -2    3.13    0.41
   4  -7  -2    2.93    0.27
   4  -7  -2    2.86    0.33
   4  -7  -2    2.31    0.32
   4  -7  -2    2.10    0.30
  -4   7   2    2.74    0.44
  -4   7   2    2.23    0.31
  -4   7   2    2.79    0.30
  -4   7   2    2.35    0.45
   3  -7  -2    5.78    0.48
   3  -7  -2    5.57    0.51
   3  -7  -2    5.06    0.49
   3  -7  -2    6.37    0.60
   3  -7  -2    5.99    0.47
  -3   7   2    5.53    0.58
  -3   7   2    5.24    0.52
  -3   7   2    5.83    0.50
   2  -7  -2   58.26    4.53
   2  -7  -2   60.33    4.55
   2  -7  -2   58.42    4.52
   2  -7  -2   62.59    4.52
   2  -7  -2   68.80    4.57
  -2   7   2   58.42    4.56
  -2   7   2   60.69    4.61
  -2   7   2   61.60    4.54
  -2   7   2   51.37    4.64
   1  -7  -2   78.48    5.63
   1  -7  -2   72.77    5.62
   1  -7  -2   80.82    5.67
  -1   7   2   63.94    5.73
  -1   7   2   68.65    5.65
  -1   7   2   77.89    5.70
  -1   7   2   74.95    5.63
  -1   7   2   81.54    5.66
   0  -7  -2    4.12    0.34
   0  -7  -2    3.48    0.31
   0   7   2    3.39    0.32
   0   7   2    3.82    0.36
   0   7   2    3.65    0.40
   0   7   2    3.41    0.42
   0   7   2    2.88    0.36
  -1  -7  -2    2.88    0.41
  -1  -7  -2    4.10    0.34
   1   7   2    4.07    0.40
   1   7   2    4.33    0.43
   1   7   2    3.39    0.43
   1   7   2    3.81    0.34
  -2  -7  -2   32.57    2.54
  -2  -7  -2   34.95    2.58
   2   7   2   29.10    2.61
   2   7   2   32.48    2.53
   2   7   2   29.08    2.62
   2   7   2   39.50    2.72
   2   7   2   39.10    2.65
  -3  -7  -2   21.50    1.87
  -3  -7  -2   24.87    1.81
  -3  -7  -2   21.70    1.76
   3   7   2   25.64    1.82
   3   7   2   26.27    1.84
   3   7   2   21.62    1.75
   3   7   2   20.50    1.83
  -4  -7  -2    3.48    0.51
  -4  -7  -2    3.87    0.45
   4   7   2    4.54    0.47
   4   7   2    5.03    0.50
   4   7   2    3.99    0.37
   4   7   2    3.44    0.46
  -5  -7  -2    0.15    0.25
   5   7   2    0.52    0.25
   5   7   2    0.70    0.29
   5   7   2    0.52    0.17
   5   7   2    0.14    0.26
   6   7   2    0.58    0.28
   6   7   2   -0.04    0.34
   6   7   2    1.00    0.33
   6   7   2    0.80    0.21
   7   7   2    0.47    0.31
   7   7   2    0.86    0.42
   7   7   2    0.08    0.21
  10  -8  -2    0.32    0.28
  10  -8  -2   -0.59    0.37
 -10   8   2    0.24    0.43
   9  -8  -2    1.52    0.35
   9  -8  -2    1.56    0.46
  -9   8   2    0.78    0.44
   8  -8  -2    0.12    0.24
   8  -8  -2    0.20    0.32
  -8   8   2   -0.03    0.27
  -8   8   2    0.16    0.26
   7  -8  -2    1.75    0.33
   7  -8  -2    1.39    0.43
  -7   8   2    1.89    0.34
  -7   8   2    1.33    0.42
   6  -8  -2    2.75    0.39
   6  -8  -2    2.76    0.55
  -6   8   2    2.62    0.39
  -6   8   2    1.82    0.46
   5  -8  -2    8.19    0.88
   5  -8  -2    9.23    0.71
   5  -8  -2    8.73    0.76
  -5   8   2    8.50    0.78
  -5   8   2    8.05    0.86
  -5   8   2    9.26    0.77
   4  -8  -2    3.99    0.43
   4  -8  -2    3.22    0.40
   4  -8  -2    4.19    0.52
   4  -8  -2    4.49    0.39
   4  -8  -2    4.62    0.37
  -4   8   2    4.16    0.46
  -4   8   2    3.81    0.51
  -4   8   2    3.92    0.42
   3  -8  -2    0.17    0.13
   3  -8  -2    0.04    0.13
   3  -8  -2    0.33    0.18
   3  -8  -2    0.13    0.10
  -3   8   2    0.40    0.18
  -3   8   2    0.02    0.19
  -3   8   2   -0.02    0.12
  -3   8   2    0.20    0.23
   2  -8  -2   10.03    0.80
   2  -8  -2   10.52    0.80
   2  -8  -2   10.96    0.85
   2  -8  -2   10.23    0.82
  -2   8   2    8.06    0.95
  -2   8   2   10.94    0.82
  -2   8   2   10.45    0.85
  -2   8   2    8.93    0.94
  -2   8   2    8.83    0.81
   1  -8  -2   35.16    2.58
   1  -8  -2   32.42    2.52
   1  -8  -2   37.60    2.53
  -1   8   2   28.79    2.67
  -1   8   2   33.98    2.54
  -1   8   2   29.15    2.67
  -1   8   2   30.90    2.57
  -1   8   2   36.75    2.57
   0  -8  -2   48.71    3.93
   0  -8  -2   47.79    4.02
   0  -8  -2   57.27    3.95
   0   8   2   58.14    4.02
   0   8   2   50.83    3.93
   0   8   2   45.69    3.98
   0   8   2   56.42    3.96
  -1  -8  -2    0.66    0.29
  -1  -8  -2    0.41    0.15
  -1  -8  -2    0.12    0.12
   1   8   2    0.08    0.12
   1   8   2    0.15    0.20
   1   8   2    0.22    0.20
   1   8   2   -0.09    0.21
  -2  -8  -2    5.91    0.61
  -2  -8  -2    5.87    0.52
  -2  -8  -2    4.94    0.47
   2   8   2    4.85    0.45
   2   8   2    5.77    0.52
  -3  -8  -2    3.11    0.46
  -3  -8  -2    3.41    0.45
  -3  -8  -2    2.54    0.30
   3   8   2    2.73    0.29
   3   8   2    2.38    0.40
   3   8   2    2.99    0.42
   3   8   2    3.11    0.38
  -4  -8  -2    1.93    0.34
  -4  -8  -2    2.21    0.44
   4   8   2    2.51    0.39
   4   8   2    1.59    0.34
   4   8   2    2.29    0.36
   4   8   2    1.92    0.24
   5   8   2   -0.12    0.14
   5   8   2    0.40    0.28
   5   8   2   -0.33    0.33
   5   8   2    0.29    0.24
  -6  -8  -2    0.18    0.42
   6   8   2    0.17    0.34
   6   8   2    0.23    0.19
   6   8   2    0.45    0.35
   9  -9  -2    0.25    0.69
   9  -9  -2    0.53    0.28
  -9   9   2    0.24    0.47
   8  -9  -2    0.71    0.36
   8  -9  -2    0.70    0.29
  -8   9   2    0.43    0.41
  -8   9   2    1.03    0.31
   7  -9  -2    2.35    0.38
   7  -9  -2    1.50    0.41
  -7   9   2    1.70    0.31
  -7   9   2    1.19    0.42
   6  -9  -2    0.60    0.26
   6  -9  -2    0.71    0.29
  -6   9   2    1.36    0.41
  -6   9   2    1.12    0.27
   5  -9  -2    2.11    0.44
   5  -9  -2    3.29    0.42
  -5   9   2    2.62    0.53
  -5   9   2    3.35    0.42
   4  -9  -2    0.12    0.19
   4  -9  -2   -0.07    0.16
   4  -9  -2    0.07    0.17
   4  -9  -2   -0.02    0.11
  -4   9   2   -0.22    0.15
  -4   9   2    0.05    0.21
  -4   9   2    0.29    0.14
   3  -9  -2    7.02    0.66
   3  -9  -2    8.60    0.77
   3  -9  -2    8.04    0.63
   3  -9  -2    7.48    0.64
  -3   9   2    7.62    0.77
  -3   9   2    6.79    0.68
  -3   9   2    7.17    0.72
   2  -9  -2    2.11    0.35
   2  -9  -2    1.86    0.25
   2  -9  -2    1.62    0.21
   2  -9  -2    1.22    0.21
  -2   9   2    1.51    0.26
  -2   9   2    1.28    0.23
  -2   9   2    1.48    0.29
  -2   9   2    0.97    0.34
   1  -9  -2    4.92    0.43
  -1   9   2    4.68    0.66
  -1   9   2    4.48    0.54
  -1   9   2    5.43    0.49
  -1   9   2    4.27    0.49
  -1   9   2    4.80    0.44
   0  -9  -2    0.58    0.15
   0  -9  -2    0.13    0.12
   0   9   2    0.23    0.24
   0   9   2    0.67    0.37
   0   9   2    0.33    0.24
   0   9   2    0.36    0.14
   0   9   2    0.25    0.23
  -1  -9  -2    6.23    0.54
  -1  -9  -2    8.00    0.58
   1   9   2    6.80    0.58
   1   9   2    4.30    0.66
   1   9   2    5.62    0.53
   1   9   2    6.46    0.64
  -2  -9  -2    6.12    0.54
  -2  -9  -2    6.54    0.82
  -2  -9  -2    7.22    0.59
   2   9   2    5.96    0.58
   2   9   2    4.53    0.65
   2   9   2    6.39    0.62
   2   9   2    5.78    0.51
  -3  -9  -2    0.56    0.22
  -3  -9  -2    0.87    0.25
  -3  -9  -2    0.17    0.29
   3   9   2    0.24    0.33
   3   9   2    0.80    0.24
   3   9   2    1.00    0.32
   3   9   2    0.68    0.15
  -4  -9  -2   -0.43    0.29
   4   9   2    0.21    0.24
   4   9   2    0.17    0.28
   4   9   2    0.04    0.14
  -5  -9  -2    0.70    0.41
   5   9   2    0.12    0.18
   5   9   2    0.50    0.34
   5   9   2    0.45    0.31
   6   9   2    1.21    0.38
   6   9   2    1.51    0.45
   6   9   2    1.18    0.25
   9 -10  -2    0.08    0.26
   9 -10  -2   -0.13    0.40
  -9  10   2   -0.26    0.43
   8 -10  -2    0.26    0.28
   8 -10  -2    0.66    0.38
  -8  10   2    0.63    0.43
  -8  10   2    0.15    0.26
   7 -10  -2   -0.01    0.20
   7 -10  -2    0.16    0.26
  -7  10   2    0.25    0.24
  -7  10   2    0.26    0.30
   6 -10  -2   -0.01    0.24
   6 -10  -2    0.05    0.21
  -6  10   2    0.23    0.20
  -6  10   2    0.10    0.31
   5 -10  -2    0.78    0.31
   5 -10  -2    0.42    0.21
  -5  10   2    0.46    0.30
  -5  10   2    0.50    0.19
   4 -10  -2    1.98    0.30
   4 -10  -2    2.24    0.45
  -4  10   2    2.18    0.31
  -4  10   2    1.52    0.41
  -4  10   2    1.63    0.33
   3 -10  -2    2.15    0.39
   3 -10  -2    1.84    0.25
  -3  10   2    1.99    0.31
  -3  10   2    2.17    0.38
  -3  10   2    2.03    0.45
  -2  10   2    4.06    0.55
  -2  10   2    4.94    0.43
  -2  10   2    4.36    0.48
  -2  10   2    3.84    0.46
  -1  10   2    6.06    0.52
  -1  10   2    5.19    0.63
  -1  10   2    5.40    0.58
  -1  10   2    6.04    0.57
   0 -10  -2    0.91    0.20
   0  10   2    1.07    0.32
   0  10   2    1.10    0.21
   0  10   2    1.08    0.33
   0  10   2    1.51    0.27
  -1 -10  -2    0.25    0.18
  -1 -10  -2    0.08    0.28
  -1 -10  -2    0.25    0.18
   1  10   2   -0.13    0.13
   1  10   2   -0.11    0.24
   1  10   2   -0.03    0.18
  -2 -10  -2    7.15    0.75
  -2 -10  -2    6.47    0.62
  -2 -10  -2    7.51    0.65
   2  10   2    6.83    0.65
   2  10   2    6.78    0.72
   2  10   2    6.25    0.58
  -3 -10  -2    3.57    0.50
  -3 -10  -2    4.60    0.65
   3  10   2    4.92    0.60
   3  10   2    5.30    0.54
  -4 -10  -2    0.22    0.40
   4  10   2    0.23    0.27
   4  10   2    0.60    0.19
   4  10   2    0.13    0.31
  -5 -10  -2    0.07    0.45
   5  10   2    0.34    0.31
   5  10   2    0.02    0.41
   5  10   2   -0.10    0.18
   8 -11  -2    0.31    0.31
   8 -11  -2    0.56    0.38
  -8  11   2    0.36    0.51
  -8  11   2    0.24    0.27
   7 -11  -2    0.97    0.38
   7 -11  -2    0.92    0.28
  -7  11   2    0.41    0.27
  -7  11   2    0.66    0.48
   6 -11  -2    1.47    0.32
   6 -11  -2    1.84    0.49
  -6  11   2    2.11    0.58
  -6  11   2    1.54    0.34
   5 -11  -2    0.40    0.26
   5 -11  -2   -0.02    0.17
  -5  11   2    0.07    0.30
  -5  11   2    0.33    0.21
   4 -11  -2    3.85    0.43
   4 -11  -2    5.37    0.61
  -4  11   2    4.42    0.71
  -4  11   2    3.90    0.45
  -4  11   2    4.53    0.59
   3 -11  -2   11.88    1.07
   3 -11  -2   13.56    1.04
  -3  11   2   13.11    1.08
  -3  11   2   12.63    1.11
  -3  11   2   13.06    1.22
  -2  11   2    6.90    0.78
  -2  11   2    7.68    0.65
  -2  11   2    6.67    0.68
  -2  11   2    7.36    0.70
   1 -11  -2    1.13    0.40
  -1  11   2    0.32    0.26
  -1  11   2    0.83    0.20
  -1  11   2    0.37    0.29
  -1  11   2    0.71    0.32
   0 -11  -2    0.56    0.35
   0  11   2    0.12    0.25
   0  11   2    0.02    0.20
   0  11   2   -0.15    0.14
  -1 -11  -2    2.48    0.48
   1  11   2    1.51    0.25
   1  11   2    1.33    0.38
   1  11   2    1.82    0.34
  -2 -11  -2    2.54    0.52
   2  11   2    1.97    0.43
   2  11   2    2.81    0.33
   2  11   2    3.23    0.43
  -3 -11  -2    0.38    0.36
   3  11   2    0.24    0.18
   3  11   2    0.11    0.29
   3  11   2    0.25    0.33
  -4 -11  -2    0.16    0.46
   4  11   2    0.09    0.36
   4  11   2    0.05    0.20
   4  11   2    0.24    0.30
   7 -12  -2    0.14    0.26
   7 -12  -2    0.35    0.34
  -7  12   2   -0.03    0.26
  -7  12   2   -0.06    0.45
   6 -12  -2    2.75    0.43
   6 -12  -2    2.52    0.58
  -6  12   2    2.61    0.42
  -6  12   2    3.45    0.72
   5 -12  -2    2.85    0.54
   5 -12  -2    2.71    0.39
  -5  12   2    3.31    0.46
  -5  12   2    3.22    0.65
   4 -12  -2    1.80    0.30
   4 -12  -2    2.75    0.52
  -4  12   2    1.65    0.49
  -4  12   2    1.96    0.34
   3 -12  -2    0.13    0.16
   3 -12  -2   -0.09    0.31
  -3  12   2    0.04    0.19
  -3  12   2   -0.22    0.25
  -3  12   2    0.49    0.35
   2 -12  -2    0.11    0.33
  -2  12   2    0.00    0.20
  -2  12   2    0.24    0.32
  -2  12   2   -0.11    0.29
  -2  12   2    0.34    0.25
  -1  12   2    0.06    0.21
  -1  12   2   -0.28    0.34
  -1  12   2   -0.04    0.24
   0 -12  -2    1.19    0.48
   0  12   2    0.11    0.33
   0  12   2    0.39    0.22
   0  12   2    0.14    0.29
  -1 -12  -2    0.49    0.40
   1  12   2    0.61    0.36
   1  12   2    0.53    0.21
   1  12   2    0.56    0.30
  -2 -12  -2    0.81    0.40
   2  12   2    0.44    0.21
   2  12   2    0.23    0.35
   2  12   2    0.10    0.29
  -3 -12  -2    0.64    0.45
   3  12   2    0.36    0.23
   3  12   2    0.25    0.30
   3  12   2   -0.17    0.36
   6 -13  -2    0.50    0.28
   6 -13  -2    1.23    0.45
  -6  13   2    0.95    0.57
  -6  13   2    0.97    0.33
   5 -13  -2    0.15    0.36
   5 -13  -2   -0.07    0.21
  -5  13   2    0.20    0.24
  -5  13   2    0.21    0.45
   4 -13  -2    0.67    0.21
   4 -13  -2    1.18    0.43
  -4  13   2    0.22    0.25
   3 -13  -2    0.59    0.38
  -3  13   2   -0.30    0.41
  -3  13   2    0.80    0.34
  -3  13   2    0.10    0.23
   2 -13  -2    0.20    0.46
  -2  13   2    0.13    0.29
  -2  13   2    0.01    0.37
  -2  13   2    0.17    0.22
   1 -13  -2   -0.65    0.42
  -1  13   2   -0.08    0.21
  -1  13   2    0.40    0.32
   0 -13  -2    0.69    0.48
   0  13   2    0.82    0.25
   0  13   2    0.67    0.33
   0  13   2    0.57    0.39
  -1 -13  -2    5.43    0.73
   1  13   2    3.77    0.64
   1  13   2    3.41    0.56
   1  13   2    2.90    0.41
   2  13  -3   -0.02    0.35
   2  13  -3   -0.28    0.22
   2  13  -3   -0.16    0.28
  -2 -13   3   -0.03    0.32
  -2 -13   3   -0.03    0.35
   1  13  -3    0.13    0.23
   1  13  -3    0.09    0.36
   1  13  -3    0.66    0.30
  -1 -13   3    0.77    0.44
  -1 -13   3   -0.31    0.30
   0  13  -3    3.80    0.48
   0  13  -3    3.69    0.45
   0  13  -3    2.67    0.54
   0 -13   3    4.82    0.68
   0 -13   3    3.37    0.50
  -1  13  -3   10.66    0.96
  -1  13  -3    9.85    1.08
   1 -13   3   12.21    0.98
  -2  13  -3    2.36    0.56
  -2  13  -3    2.65    0.43
   2 -13   3    3.05    0.38
   2 -13   3    2.77    0.52
  -3  13  -3    0.09    0.28
  -3  13  -3   -0.07    0.35
   3 -13   3    0.86    0.40
  -4  13  -3    1.45    0.54
  -4  13  -3    1.47    0.56
   4 -13   3    1.96    0.49
  -5  13  -3    3.54    0.49
  -5  13  -3    3.00    0.64
   5 -13   3    3.44    0.66
   3  12  -3    1.29    0.29
   3  12  -3    1.45    0.34
   3  12  -3    0.83    0.37
  -3 -12   3    1.13    0.37
   2  12  -3    6.18    0.60
   2  12  -3    5.61    0.72
   2  12  -3    5.05    0.56
  -2 -12   3    5.26    0.66
  -2 -12   3    7.73    0.86
   1  12  -3    4.67    0.50
   1  12  -3    4.95    0.50
   1  12  -3    4.40    0.63
  -1 -12   3    5.32    0.59
   0  12  -3    0.46    0.20
   0  12  -3    0.28    0.30
   0  12  -3    0.49    0.22
   0 -12   3    0.25    0.25
   0 -12   3    0.72    0.30
  -1  12  -3    1.93    0.33
  -1  12  -3    1.97    0.46
   1 -12   3    2.85    0.40
   1 -12   3    2.61    0.47
  -2  12  -3    4.94    0.71
  -2  12  -3    6.33    0.60
  -2  12  -3    4.56    0.68
   2 -12   3    7.46    0.75
  -3  12  -3    9.82    1.04
  -3  12  -3    9.93    0.92
   3 -12   3   11.45    1.07
  -4  12  -3   -0.15    0.23
  -4  12  -3   -0.14    0.33
   4 -12   3    0.18    0.29
  -5  12  -3    2.32    0.43
  -5  12  -3    2.35    0.56
   5 -12   3    2.56    0.61
  -6  12  -3    0.45    0.29
  -6  12  -3    0.61    0.44
   6 -12   3    0.93    0.43
   4  11  -3    4.80    0.59
   4  11  -3    5.03    0.96
   4  11  -3    4.71    0.52
  -4 -11   3    5.67    0.65
   3  11  -3    2.17    0.33
   3  11  -3    2.75    0.47
   3  11  -3    2.35    0.39
  -3 -11   3    2.70    0.43
   2  11  -3    1.43    0.27
   2  11  -3    1.21    0.27
   2  11  -3    1.16    0.34
  -2 -11   3    1.11    0.28
  -2 -11   3    1.62    0.38
   1  11  -3    1.20    0.24
   1  11  -3    0.91    0.33
   1  11  -3    1.06    0.24
  -1 -11   3    1.19    0.29
  -1 -11   3    2.73    0.48
   0  11  -3    3.37    0.42
   0  11  -3    4.25    0.42
   0  11  -3    3.43    0.51
   0  11  -3    4.13    0.64
   0 -11   3    5.20    0.49
  -1  11  -3    2.42    0.33
  -1  11  -3    1.85    0.41
  -1  11  -3    1.96    0.41
   1 -11   3    1.99    0.28
   1 -11   3    3.81    0.42
  -2  11  -3    0.35    0.20
  -2  11  -3    0.55    0.32
  -2  11  -3    0.73    0.34
   2 -11   3    0.68    0.18
   2 -11   3    0.77    0.28
   2 -11   3    0.35    0.20
  -3  11  -3   -0.20    0.16
  -3  11  -3   -0.11    0.27
   3 -11   3   -0.09    0.20
  -4  11  -3    0.31    0.23
  -4  11  -3    0.41    0.34
   4 -11   3    0.61    0.33
  -5  11  -3    1.03    0.42
  -5  11  -3    1.44    0.34
   5 -11   3    1.32    0.45
  -6  11  -3    0.19    0.37
  -6  11  -3    0.42    0.25
   6 -11   3   -0.09    0.36
  -7  11  -3    0.15    0.36
  -7  11  -3    0.29    0.24
   7 -11   3   -0.04    0.36
   5  10  -3   -0.01    0.19
   5  10  -3   -0.02    0.54
   5  10  -3   -0.01    0.28
  -5 -10   3    0.25    0.28
   4  10  -3    0.08    0.28
   4  10  -3    0.24    0.19
   4  10  -3   -0.14    0.22
  -4 -10   3   -0.22    0.22
   3  10  -3    0.20    0.19
   3  10  -3    0.18    0.26
   3  10  -3    0.09    0.16
  -3 -10   3    0.15    0.25
   2  10  -3    2.13    0.30
   2  10  -3    2.65    0.33
   2  10  -3    2.42    0.40
  -2 -10   3    2.50    0.38
   1  10  -3    5.08    0.71
   1  10  -3    6.12    0.60
   1  10  -3    5.40    0.56
   1  10  -3    4.11    0.46
  -1 -10   3    5.18    0.53
   0  10  -3   -0.02    0.12
   0  10  -3   -0.16    0.25
   0  10  -3    0.03    0.11
   0  10  -3    0.04    0.29
   0  10  -3   -0.17    0.18
   0 -10   3    0.24    0.18
   0 -10   3    0.08    0.18
  -1  10  -3   -0.09    0.20
  -1  10  -3    0.58    0.25
  -1  10  -3    0.53    0.19
   1 -10   3    0.59    0.22
   1 -10   3    0.50    0.16
   1 -10   3    0.46    0.19
  -2  10  -3    7.42    0.65
  -2  10  -3    6.74    0.74
  -2  10  -3    6.91    0.70
   2 -10   3    8.55    0.66
   2 -10   3    8.54    0.80
   2 -10   3    6.38    0.65
  -3  10  -3    0.29    0.28
  -3  10  -3    0.44    0.18
   3 -10   3    0.57    0.30
  -4  10  -3    0.68    0.29
  -4  10  -3    0.21    0.20
   4 -10   3    0.43    0.31
  -5  10  -3    6.01    0.76
  -5  10  -3    7.49    0.67
   5 -10   3    6.53    0.84
  -6  10  -3    3.49    0.48
  -6  10  -3    3.39    0.62
   6 -10   3    3.39    0.70
  -7  10  -3   -0.11    0.22
  -7  10  -3    0.10    0.37
   7 -10   3   -0.06    0.31
  -8  10  -3    0.44    0.26
  -8  10  -3    0.22    0.41
   8 -10   3    0.07    0.40
   6   9  -3    0.13    0.21
   5   9  -3    0.64    0.23
   5   9  -3    0.27    0.30
  -5  -9   3    0.50    0.25
   4   9  -3    2.56    0.36
   4   9  -3    3.35    0.49
  -4  -9   3    2.99    0.44
   3   9  -3    0.68    0.24
   3   9  -3    0.57    0.17
  -3  -9   3    0.59    0.23
   2   9  -3    4.40    0.38
   2   9  -3    3.21    0.39
  -2  -9   3    3.40    0.42
   1   9  -3    1.81    0.31
   1   9  -3    1.52    0.24
   1   9  -3    1.88    0.25
  -1  -9   3    2.50    0.31
  -1  -9   3    1.46    0.28
   0   9  -3    5.11    0.49
   0   9  -3    4.49    0.56
   0   9  -3    5.88    0.48
   0   9  -3    6.14    0.57
   0   9  -3    4.92    0.58
   0  -9   3    5.53    0.48
   0  -9   3    7.01    0.59
   0  -9   3    5.55    0.54
  -1   9  -3   12.73    1.06
  -1   9  -3   12.31    1.00
  -1   9  -3   10.74    1.05
   1  -9   3   13.51    1.03
   1  -9   3   11.66    0.99
   1  -9   3   13.45    1.11
  -2   9  -3   12.92    1.15
  -2   9  -3   12.93    1.10
  -2   9  -3   13.50    1.07
   2  -9   3   12.47    1.08
   2  -9   3   11.97    1.10
   2  -9   3   14.57    1.08
   2  -9   3   14.76    1.35
  -3   9  -3    6.90    0.64
  -3   9  -3    6.79    0.72
   3  -9   3    7.96    0.80
   3  -9   3    6.86    0.65
  -4   9  -3   14.91    1.19
  -4   9  -3   12.79    1.26
   4  -9   3   15.66    1.38
  -5   9  -3    0.04    0.24
  -5   9  -3   -0.27    0.16
   5  -9   3   -0.04    0.19
  -6   9  -3    0.06    0.18
  -6   9  -3    0.15    0.27
   6  -9   3    0.21    0.32
  -7   9  -3    0.03    0.21
  -7   9  -3   -0.16    0.26
   7  -9   3    0.11    0.35
  -8   9  -3    0.08    0.32
  -8   9  -3    0.26    0.38
   8  -9   3    0.10    0.77
   7   8  -3    0.13    0.33
   7   8  -3   -0.02    0.24
  -7  -8   3    0.45    0.32
   6   8  -3    1.26    0.29
   6   8  -3    1.31    0.38
  -6  -8   3    2.03    0.36
   5   8  -3    0.78    0.31
   5   8  -3    0.78    0.23
  -5  -8   3    1.25    0.29
   4   8  -3    2.51    0.33
   4   8  -3    3.29    0.43
  -4  -8   3    2.70    0.41
   3   8  -3    0.07    0.17
   3   8  -3   -0.14    0.13
  -3  -8   3   -0.13    0.14
   2   8  -3    2.55    0.44
   2   8  -3    3.59    0.38
  -2  -8   3    2.52    0.32
  -2  -8   3    2.23    0.36
   1   8  -3    1.85    0.37
   1   8  -3    1.72    0.22
   1   8  -3    2.76    0.48
   1   8  -3    1.68    0.21
   1   8  -3    1.28    0.32
  -1  -8   3    1.70    0.30
  -1  -8   3    1.60    0.30
  -1  -8   3    2.36    0.29
  -1  -8   3    1.95    0.26
   0   8  -3    3.58    0.37
   0   8  -3    2.70    0.28
   0   8  -3    2.72    0.36
   0   8  -3    3.06    0.29
   0   8  -3    2.30    0.39
   0  -8   3    2.91    0.30
   0  -8   3    2.77    0.34
   0  -8   3    2.26    0.34
   0  -8   3    3.00    0.37
  -1   8  -3   22.30    1.70
  -1   8  -3   23.48    1.68
  -1   8  -3   18.48    1.69
  -1   8  -3   20.61    1.64
   1  -8   3   22.85    1.69
   1  -8   3   22.94    1.76
   1  -8   3   19.19    1.70
   1  -8   3   20.87    1.65
   1  -8   3   20.59    1.65
  -2   8  -3    0.30    0.16
  -2   8  -3   -0.41    0.22
   2  -8   3    0.10    0.17
   2  -8   3    0.23    0.14
   2  -8   3    0.20    0.16
   2  -8   3    0.24    0.16
  -3   8  -3    0.63    0.18
  -3   8  -3    0.75    0.27
   3  -8   3    0.71    0.43
   3  -8   3    0.36    0.18
  -4   8  -3    5.33    0.50
  -4   8  -3    4.54    0.54
   4  -8   3    5.05    0.65
   4  -8   3    4.72    0.48
  -5   8  -3   -0.19    0.39
  -5   8  -3    0.25    0.17
   5  -8   3    0.58    0.19
   5  -8   3    0.14    0.28
  -6   8  -3    2.42    0.38
   6  -8   3    2.01    0.52
  -7   8  -3   -0.26    0.18
   7  -8   3    0.14    0.34
  -8   8  -3   -0.02    0.25
   8  -8   3   -0.09    0.36
  -9   8  -3    0.23    0.25
   9  -8   3   -0.27    0.40
   8   7  -3   -0.02    0.23
   8   7  -3   -0.02    0.36
  -8  -7   3    0.24    0.31
   7   7  -3   -0.01    0.23
   7   7  -3   -0.07    0.28
  -7  -7   3    0.51    0.25
   6   7  -3    0.99    0.33
   6   7  -3    1.15    0.26
  -6  -7   3    0.98    0.28
   5   7  -3    2.95    0.48
   5   7  -3    2.92    0.39
  -5  -7   3    4.29    0.46
   4   7  -3    9.62    0.82
   4   7  -3   10.39    0.89
  -4  -7   3    9.84    0.88
   3   7  -3   -0.09    0.24
   3   7  -3    0.06    0.11
   3   7  -3    0.31    0.17
  -3  -7   3   -0.01    0.13
  -3  -7   3   -0.13    0.13
   2   7  -3    0.46    0.12
   2   7  -3    0.57    0.19
   2   7  -3    0.32    0.21
   2   7  -3    0.32    0.20
  -2  -7   3    0.52    0.18
   1   7  -3    0.68    0.22
   1   7  -3    0.84    0.23
   1   7  -3    0.68    0.13
   1   7  -3    0.85    0.20
  -1  -7   3    0.50    0.18
  -1  -7   3    0.99    0.20
  -1  -7   3    0.84    0.16
  -1  -7   3    0.73    0.20
   0   7  -3   19.34    1.44
   0   7  -3   16.80    1.43
   0   7  -3   15.42    1.49
   0   7  -3   19.97    1.46
   0   7  -3   22.26    1.48
   0   7  -3   17.02    1.49
   0  -7   3   18.67    1.45
   0  -7   3   20.67    1.53
   0  -7   3   19.05    1.44
   0  -7   3   19.43    1.49
   0  -7   3   16.88    1.48
  -1   7  -3    0.51    0.19
  -1   7  -3    0.32    0.15
  -1   7  -3    0.72    0.16
  -1   7  -3    0.41    0.13
   1  -7   3    0.59    0.13
   1  -7   3    0.72    0.17
   1  -7   3    0.64    0.18
   1  -7   3    0.79    0.16
   1  -7   3    0.57    0.17
  -2   7  -3    2.10    0.30
  -2   7  -3    2.36    0.33
  -2   7  -3    1.91    0.27
  -2   7  -3    2.16    0.29
   2  -7   3    2.00    0.38
   2  -7   3    1.56    0.26
   2  -7   3    2.19    0.29
   2  -7   3    1.80    0.24
  -3   7  -3   21.00    1.70
  -3   7  -3   19.96    1.75
  -3   7  -3   23.39    1.73
   3  -7   3   19.99    1.71
   3  -7   3   20.76    1.67
   3  -7   3   23.86    1.70
   3  -7   3   22.94    1.86
  -4   7  -3   58.91    4.36
  -4   7  -3   51.65    4.40
   4  -7   3   63.46    4.35
   4  -7   3   52.42    4.37
   4  -7   3   59.64    4.56
  -5   7  -3   68.28    5.04
  -5   7  -3   58.59    5.09
   5  -7   3   69.51    5.28
   5  -7   3   68.89    5.07
  -6   7  -3    0.12    0.17
   6  -7   3   -0.04    0.30
   6  -7   3    0.51    0.24
  -7   7  -3    0.49    0.28
  -7   7  -3    0.77    0.26
   7  -7   3    0.28    0.33
  -8   7  -3    0.81    0.29
   8  -7   3    0.27    0.40
   8   6  -3    0.42    0.25
   8   6  -3    0.36    0.36
  -8  -6   3    0.78    0.28
   7   6  -3    3.10    0.55
   7   6  -3    2.77    0.41
  -7  -6   3    3.91    0.47
   6   6  -3    8.65    0.77
   6   6  -3    8.11    0.86
  -6  -6   3   10.06    0.83
   5   6  -3    0.80    0.27
   5   6  -3    0.53    0.18
  -5  -6   3    0.66    0.21
   4   6  -3    4.59    0.50
   4   6  -3    5.38    0.45
  -4  -6   3    4.90    0.49
  -4  -6   3    4.56    0.44
   3   6  -3    6.78    0.60
   3   6  -3    6.01    0.64
   3   6  -3    6.89    0.55
  -3  -6   3    6.23    0.55
  -3  -6   3    6.12    0.59
   2   6  -3    2.98    0.42
   2   6  -3    3.93    0.37
   2   6  -3    3.43    0.41
   2   6  -3    3.63    0.33
  -2  -6   3    3.37    0.34
  -2  -6   3    4.22    0.39
   1   6  -3    1.01    0.15
   1   6  -3    0.88    0.17
   1   6  -3    0.70    0.18
   1   6  -3    0.69    0.21
  -1  -6   3    1.16    0.17
  -1  -6   3    0.59    0.16
  -1  -6   3    0.88    0.15
  -1  -6   3    0.92    0.19
   0   6  -3   17.85    1.36
   0   6  -3   20.13    1.38
   0   6  -3   16.52    1.43
   0   6  -3   17.98    1.37
   0   6  -3   15.81    1.40
   0  -6   3   17.60    1.36
   0  -6   3   15.89    1.38
   0  -6   3   17.28    1.36
   0  -6   3   18.18    1.41
   0  -6   3   19.10    1.44
  -1   6  -3    2.20    0.24
  -1   6  -3    1.85    0.25
  -1   6  -3    2.14    0.22
  -1   6  -3    2.10    0.26
   1  -6   3    2.23    0.26
   1  -6   3    2.72    0.25
   1  -6   3    2.27    0.31
   1  -6   3    2.13    0.23
   1  -6   3    2.04    0.22
  -2   6  -3   26.03    1.95
  -2   6  -3   24.76    1.92
  -2   6  -3   24.13    1.95
   2  -6   3   24.93    1.94
   2  -6   3   28.09    1.93
   2  -6   3   24.38    2.04
   2  -6   3   23.81    1.94
   2  -6   3   24.09    1.91
  -3   6  -3   41.13    3.05
  -3   6  -3   40.55    3.07
  -3   6  -3   36.65    3.07
  -3   6  -3   41.32    3.03
   3  -6   3   39.21    3.02
   3  -6   3   44.89    3.04
   3  -6   3   38.85    3.19
   3  -6   3   37.83    3.06
   3  -6   3   38.20    3.04
  -4   6  -3    2.24    0.31
  -4   6  -3    1.74    0.35
   4  -6   3    2.16    0.30
   4  -6   3    1.78    0.42
   4  -6   3    1.90    0.24
   4  -6   3    1.91    0.30
  -5   6  -3    7.02    0.80
  -5   6  -3    9.51    0.76
   5  -6   3    9.33    0.96
  -6   6  -3   17.94    1.38
  -6   6  -3   15.48    1.44
   6  -6   3   17.10    1.62
  -7   6  -3    3.11    0.40
   7  -6   3    3.38    0.71
  -8   6  -3    0.18    0.19
   8  -6   3    0.01    0.32
   9  -6   3    0.26    0.45
   9   5  -3    1.01    0.33
   9   5  -3    0.46    0.40
  -9  -5   3    0.62    0.35
   8   5  -3    1.13    0.30
   8   5  -3    1.32    0.44
  -8  -5   3    2.52    0.37
   7   5  -3    0.06    0.20
   7   5  -3    0.33    0.30
  -7  -5   3    0.69    0.24
   6   5  -3    0.39    0.18
   6   5  -3    0.46    0.26
  -6  -5   3    0.76    0.23
   5   5  -3    0.15    0.17
   5   5  -3    0.01    0.16
  -5  -5   3    0.25    0.18
   4   5  -3   10.56    0.93
   4   5  -3   11.94    0.87
   4   5  -3    9.52    0.99
   4   5  -3    9.83    0.96
  -4  -5   3   10.96    0.92
  -4  -5   3   10.97    0.87
   3   5  -3    1.11    0.17
   3   5  -3    1.51    0.25
   3   5  -3    0.81    0.27
   3   5  -3    0.95    0.25
  -3  -5   3    0.79    0.15
  -3  -5   3    0.95    0.20
   2   5  -3   49.49    3.63
   2   5  -3   44.11    3.66
   2   5  -3   50.31    3.60
   2   5  -3   42.95    3.67
  -2  -5   3   50.78    3.66
  -2  -5   3   48.13    3.61
   1   5  -3   60.24    4.28
   1   5  -3   49.43    4.30
   1   5  -3   52.61    4.31
   1   5  -3   57.12    4.25
   1   5  -3   56.22    4.26
  -1  -5   3   54.52    4.26
  -1  -5   3   63.52    4.29
  -1  -5   3   58.23    4.31
   0   5  -3  139.39   11.23
   0   5  -3  154.44   11.19
   0   5  -3  157.01   11.20
   0   5  -3  141.06   11.22
   0  -5   3  154.44   11.23
   0  -5   3  152.44   11.26
   0  -5   3  151.45   11.19
   0  -5   3  138.03   11.21
   0  -5   3  157.54   11.19
  -1   5  -3    5.37    0.43
  -1   5  -3    4.71    0.44
  -1   5  -3    4.89    0.45
   1  -5   3    5.04    0.52
   1  -5   3    5.63    0.44
   1  -5   3    5.24    0.43
   1  -5   3    5.33    0.44
   1  -5   3    5.09    0.46
  -2   5  -3   12.06    0.96
  -2   5  -3   11.91    0.94
  -2   5  -3   11.55    0.96
  -2   5  -3   11.32    0.95
   2  -5   3   12.04    0.93
   2  -5   3   12.80    0.96
   2  -5   3   11.82    1.05
   2  -5   3   11.96    0.96
  -3   5  -3   12.60    1.17
  -3   5  -3   15.17    1.15
  -3   5  -3   14.97    1.17
   3  -5   3   14.63    1.16
   3  -5   3   14.79    1.16
   3  -5   3   13.17    1.27
   3  -5   3   16.09    1.14
   3  -5   3   14.40    1.13
  -4   5  -3    8.53    0.82
  -4   5  -3   10.24    0.79
  -4   5  -3   10.02    0.82
   4  -5   3    9.02    0.76
   4  -5   3   10.16    0.82
   4  -5   3    8.98    0.94
   5  -5   3    1.78    0.32
   5  -5   3    1.40    0.40
   5  -5   3    1.61    0.22
  -6   5  -3    1.31    0.27
   6  -5   3    1.31    0.43
   6  -5   3    1.22    0.31
   6  -5   3    1.53    0.20
  -7   5  -3    1.65    0.28
   7  -5   3    1.03    0.37
   7  -5   3    0.97    0.35
   8  -5   3    0.07    0.33
   9  -5   3    1.26    0.47
   9   4  -3   -0.18    0.25
   9   4  -3   -0.17    0.37
  -9  -4   3    0.04    0.27
   8   4  -3    0.82    0.34
   8   4  -3    1.10    0.27
  -8  -4   3    1.48    0.31
   7   4  -3   -0.05    0.18
   7   4  -3   -0.27    0.24
  -7  -4   3    0.37    0.20
   6   4  -3    0.03    0.14
   6   4  -3   -0.29    0.20
  -6  -4   3    0.46    0.18
   5   4  -3    0.05    0.26
   5   4  -3    0.31    0.22
   5   4  -3   -0.17    0.17
   5   4  -3    0.07    0.12
   4   4  -3    1.50    0.28
   4   4  -3    1.78    0.35
   4   4  -3    1.64    0.22
   4   4  -3    1.55    0.28
  -4  -4   3    1.26    0.19
  -4  -4   3    1.37    0.24
   3   4  -3   58.32    4.86
   3   4  -3   60.10    4.84
   3   4  -3   60.87    4.89
   3   4  -3   70.46    4.81
  -3  -4   3   63.19    4.80
  -3  -4   3   69.52    4.86
   2   4  -3  273.87   21.51
   2   4  -3  278.14   21.47
   2   4  -3  263.38   21.49
   2   4  -3  304.11   21.45
  -2  -4   3  308.34   21.43
  -2  -4   3  285.89   21.45
  -2  -4   3  294.90   21.49
   1   4  -3    9.49    0.73
   1   4  -3    8.30    0.77
   1   4  -3    9.65    0.75
   1   4  -3    8.85    0.77
   1   4  -3    9.70    0.73
  -1  -4   3    9.72    0.75
  -1  -4   3    9.32    0.73
  -1  -4   3    8.93    0.72
  -1  -4   3    9.54    0.78
   0   4  -3    6.87    0.56
   0   4  -3    6.60    0.58
   0   4  -3    7.19    0.57
   0  -4   3    6.41    0.57
   0  -4   3    7.44    0.56
   0  -4   3    8.26    0.61
   0  -4   3    7.19    0.56
   0  -4   3    7.00    0.62
  -1   4  -3    1.28    0.15
  -1   4  -3    0.75    0.16
  -1   4  -3    1.17    0.16
  -1   4  -3    1.07    0.16
   1  -4   3    0.79    0.19
   1  -4   3    1.01    0.13
   1  -4   3    1.21    0.16
   1  -4   3    1.18    0.18
   1  -4   3    0.87    0.12
  -2   4  -3   27.31    2.01
  -2   4  -3   27.10    1.99
  -2   4  -3   25.78    1.99
   2  -4   3   24.91    2.00
   2  -4   3   23.93    2.09
   2  -4   3   27.08    1.97
   2  -4   3   25.81    2.01
  -3   4  -3   11.41    0.87
  -3   4  -3   10.72    0.89
   3  -4   3   10.35    0.88
   3  -4   3   11.02    0.88
   3  -4   3   10.65    0.85
  -4   4  -3    8.34    0.71
  -4   4  -3    8.00    0.68
   4  -4   3    8.38    0.68
   4  -4   3    8.55    0.71
   4  -4   3    7.96    0.66
   4  -4   3    7.85    0.83
  -5   4  -3    0.26    0.16
   5  -4   3    0.33    0.19
   5  -4   3    0.15    0.20
   5  -4   3    0.55    0.12
   5  -4   3    0.49    0.15
   5  -4   3    0.50    0.30
  -6   4  -3    0.41    0.17
   6  -4   3    0.37    0.12
   6  -4   3    0.58    0.17
   6  -4   3    0.23    0.27
  -7   4  -3    1.92    0.33
   7  -4   3    1.96    0.51
   7  -4   3    2.80    0.36
   7  -4   3    2.11    0.30
   8  -4   3    1.00    0.28
   8  -4   3    1.05    0.44
   8  -4   3    1.46    0.31
   9  -4   3    1.46    0.52
   9  -4   3    1.31    0.33
  10  -4   3    0.02    0.33
   9   3  -3    0.13    0.31
   9   3  -3    0.08    0.26
   9   3  -3   -0.07    0.19
  -9  -3   3   -0.20    0.23
   8   3  -3   -0.24    0.26
   8   3  -3    0.28    0.29
   8   3  -3    0.25    0.16
   8   3  -3    0.10    0.21
  -8  -3   3    0.14    0.22
   7   3  -3    0.55    0.21
   7   3  -3    0.75    0.15
   7   3  -3    0.58    0.20
  -7  -3   3    0.84    0.23
   6   3  -3    1.86    0.41
   6   3  -3    1.27    0.18
  -6  -3   3    1.59    0.26
   5   3  -3    1.05    0.33
   5   3  -3    1.55    0.38
   5   3  -3    1.25    0.16
   5   3  -3    1.17    0.19
   5   3  -3    1.04    0.27
  -5  -3   3    1.93    0.38
  -5  -3   3    1.38    0.23
   4   3  -3    2.35    0.33
   4   3  -3    2.29    0.39
   4   3  -3    2.00    0.23
   4   3  -3    1.95    0.19
  -4  -3   3    2.06    0.28
  -4  -3   3    2.73    0.41
   3   3  -3    0.46    0.11
   3   3  -3    0.68    0.19
   3   3  -3    0.21    0.14
   3   3  -3    0.79    0.09
   3   3  -3    0.58    0.16
  -3  -3   3    0.67    0.15
  -3  -3   3    0.59    0.09
  -3  -3   3    0.71    0.12
  -3  -3   3    0.56    0.19
   2   3  -3    5.72    0.43
   2   3  -3    5.11    0.48
   2   3  -3    4.31    0.45
   2   3  -3    5.16    0.50
   2   3  -3    5.46    0.44
  -2  -3   3    5.35    0.44
  -2  -3   3    4.87    0.47
  -2  -3   3    6.36    0.52
  -2  -3   3    5.82    0.42
   1   3  -3   18.77    1.60
   1   3  -3   19.51    1.62
   1   3  -3   21.42    1.59
   1   3  -3   21.00    1.66
   1   3  -3   21.47    1.59
  -1  -3   3   24.00    1.64
  -1  -3   3   20.90    1.58
  -1  -3   3   20.87    1.63
   0   3  -3    0.91    0.10
   0   3  -3    0.51    0.09
   0   3  -3    0.55    0.12
   0  -3   3    0.58    0.10
   0  -3   3    0.66    0.13
   0  -3   3    1.05    0.14
   0  -3   3    0.61    0.10
   0  -3   3    0.64    0.08
  -1   3  -3   17.91    1.41
  -1   3  -3   19.29    1.40
  -1   3  -3   17.80    1.42
   1  -3   3   17.80    1.41
   1  -3   3   18.48    1.40
   1  -3   3   18.84    1.43
  -2   3  -3  151.59   11.75
  -2   3  -3  160.95   11.73
  -2   3  -3  160.41   11.73
   2  -3   3  153.37   11.74
   2  -3   3  158.42   11.72
   2  -3   3  155.52   11.75
  -3   3  -3   47.83    3.68
  -3   3  -3   50.89    3.66
   3  -3   3   48.77    3.64
   3  -3   3   44.84    3.77
   3  -3   3   46.57    3.67
   3  -3   3   50.79    3.67
  -4   3  -3    2.23    0.22
  -4   3  -3    1.85    0.24
   4  -3   3    1.69    0.19
   4  -3   3    1.49    0.24
   4  -3   3    2.46    0.47
   4  -3   3    1.78    0.22
  -5   3  -3    1.37    0.22
   5  -3   3    1.30    0.30
   5  -3   3    1.53    0.19
   5  -3   3    1.18    0.23
   5  -3   3    1.30    0.20
  -6   3  -3    0.31    0.17
   6  -3   3    0.48    0.16
   6  -3   3    0.24    0.16
   6  -3   3    0.43    0.24
   6  -3   3    0.21    0.14
   7  -3   3    1.53    0.39
   7  -3   3    0.91    0.27
   7  -3   3    1.00    0.25
   8  -3   3    1.30    0.45
   8  -3   3    2.28    0.56
   8  -3   3    1.60    0.36
   9  -3   3   -0.22    0.32
   9  -3   3   -0.13    0.24
  10  -3   3   -0.05    0.51
  10  -3   3    0.42    0.34
  10  -3   3   -0.16    0.22
  10   2  -3   -0.44    0.30
  10   2  -3   -0.08    0.25
  10   2  -3   -0.58    0.39
   9   2  -3   -0.61    0.20
   9   2  -3    0.20    0.28
  -9  -2   3   -0.05    0.21
   8   2  -3    0.78    0.23
   8   2  -3    0.78    0.25
  -8  -2   3    1.15    0.25
   7   2  -3    0.25    0.20
   7   2  -3    0.10    0.17
   7   2  -3    0.35    0.15
  -7  -2   3    0.16    0.17
   6   2  -3   11.60    0.90
   6   2  -3   11.20    0.92
   6   2  -3    9.12    1.14
   6   2  -3   10.52    0.99
  -6  -2   3   12.88    1.10
  -6  -2   3   11.86    0.95
   5   2  -3    6.39    0.72
   5   2  -3    7.70    0.59
   5   2  -3    7.67    0.62
   5   2  -3    7.25    0.76
   5   2  -3    6.63    0.67
  -5  -2   3    7.42    0.64
  -5  -2   3    7.95    0.75
   4   2  -3   15.53    1.33
   4   2  -3   15.28    1.39
   4   2  -3   17.04    1.29
   4   2  -3   14.79    1.37
   4   2  -3   17.86    1.27
  -4  -2   3   16.48    1.32
  -4  -2   3   18.86    1.41
   3   2  -3   23.07    1.89
   3   2  -3   23.68    1.92
   3   2  -3   25.52    1.85
   3   2  -3   24.47    1.83
  -3  -2   3   24.25    1.85
  -3  -2   3   22.80    1.84
  -3  -2   3   24.12    1.88
  -3  -2   3   26.68    1.94
   2   2  -3   28.05    2.04
   2   2  -3   24.05    2.09
   2   2  -3   26.86    2.03
  -2  -2   3   27.67    2.10
  -2  -2   3   27.33    2.03
  -2  -2   3   27.70    2.08
   1   2  -3   19.61    1.42
   1   2  -3   17.96    1.46
   1   2  -3   16.99    1.45
   1   2  -3   19.82    1.42
  -1  -2   3   19.14    1.46
  -1  -2   3   18.58    1.41
  -1  -2   3   19.04    1.42
  -1  -2   3   18.56    1.46
   0  -2   3  702.31   55.38
  -1   2  -3   40.08    2.99
  -1   2  -3   41.11    2.97
  -1   2  -3   38.59    2.99
   1  -2   3   38.39    3.00
   1  -2   3   38.34    3.05
   1  -2   3   41.33    2.97
   1  -2   3   38.96    2.99
  -2   2  -3  212.20   15.28
  -2   2  -3  202.01   15.30
   2  -2   3  195.74   15.37
   2  -2   3  201.91   15.30
   2  -2   3  204.79   15.30
   2  -2   3  209.76   15.27
  -3   2  -3  127.39    9.77
  -3   2  -3  132.18    9.74
   3  -2   3  136.71    9.76
   3  -2   3  129.87    9.76
   3  -2   3  125.94    9.73
   3  -2   3  135.08    9.76
   3  -2   3  123.21    9.85
  -4   2  -3   18.48    1.46
  -4   2  -3   18.25    1.43
   4  -2   3   17.54    1.45
   4  -2   3   21.12    1.45
   4  -2   3   19.00    1.42
   4  -2   3   17.31    1.56
   4  -2   3   17.72    1.42
   4  -2   3   17.94    1.46
  -5   2  -3    3.95    0.36
   5  -2   3    3.70    0.39
   5  -2   3    4.03    0.35
   5  -2   3    3.24    0.53
   5  -2   3    3.25    0.41
   5  -2   3    3.93    0.35
   5  -2   3    3.60    0.42
   6  -2   3    0.86    0.29
   6  -2   3    1.04    0.20
   6  -2   3    0.64    0.22
   6  -2   3    0.66    0.37
   6  -2   3    0.76    0.19
   7  -2   3    0.74    0.69
   7  -2   3    0.91    0.24
   9  -2   3    0.13    0.28
   9  -2   3    0.09    0.30
  10  -2   3    0.58    0.34
  10  -2   3    0.08    0.47
  10  -2   3    0.15    0.36
  10  -2   3    0.46    0.24
  10   1  -3    0.13    0.27
  10   1  -3    0.13    0.32
   9   1  -3    0.23    0.24
   9   1  -3    0.12    0.22
  -9  -1   3    0.20    0.21
   8   1  -3    3.05    0.40
   8   1  -3    2.97    0.46
   8   1  -3    3.89    0.43
  -8  -1   3    3.87    0.42
   7   1  -3    3.12    0.33
   7   1  -3    2.98    0.36
   7   1  -3    2.60    0.44
   7   1  -3    2.96    0.39
  -7  -1   3    4.13    0.64
  -7  -1   3    3.13    0.48
   6   1  -3   19.95    1.79
   6   1  -3   17.37    1.70
   6   1  -3   21.99    1.59
   6   1  -3   19.38    1.62
   6   1  -3   17.91    1.64
   6   1  -3   20.57    1.57
   6   1  -3   19.58    1.75
  -6  -1   3   22.00    1.60
  -6  -1   3   23.77    1.75
   5   1  -3    3.72    0.51
   5   1  -3    3.89    0.54
   5   1  -3    4.42    0.42
   5   1  -3    4.35    0.39
   5   1  -3    4.30    0.44
   5   1  -3    4.83    0.38
  -5  -1   3    4.06    0.40
  -5  -1   3    4.08    0.49
   4   1  -3   89.01    6.67
   4   1  -3   84.17    6.76
   4   1  -3   80.54    6.71
   4   1  -3   96.64    6.67
   4   1  -3   88.25    6.78
  -4  -1   3   93.02    6.77
  -4  -1   3   90.41    6.70
   3   1  -3   75.48    5.80
   3   1  -3   81.44    5.73
   3   1  -3   72.41    5.80
   3   1  -3   78.89    5.83
   3   1  -3   78.34    5.74
  -3  -1   3   70.79    5.74
  -3  -1   3   75.89    5.81
  -3  -1   3   79.07    5.77
   2   1  -3   19.05    1.43
   2   1  -3   19.65    1.44
   2   1  -3   18.50    1.47
   2   1  -3   16.73    1.48
   2   1  -3   20.38    1.50
  -2  -1   3   19.21    1.43
  -2  -1   3   18.79    1.49
  -2  -1   3   19.15    1.44
  -2  -1   3   18.63    1.47
   1   1  -3    2.56    0.24
   1   1  -3    2.46    0.23
   1   1  -3    2.66    0.25
   1   1  -3    2.56    0.22
   1   1  -3    2.70    0.22
  -1  -1   3    2.46    0.25
  -1  -1   3    2.73    0.21
  -1  -1   3    2.65    0.22
  -1  -1   3    2.45    0.25
  -1  -1   3    2.70    0.22
   0   1  -3   41.53    3.24
   0   1  -3   43.55    3.23
   0   1  -3   43.61    3.24
   0   1  -3   43.52    3.28
   0   1  -3   43.76    3.26
   0  -1   3   43.41    3.23
   0  -1   3   44.45    3.24
   0  -1   3   45.30    3.27
   0  -1   3   40.22    3.26
   0  -1   3   41.81    3.26
  -1   1  -3    0.09    0.04
  -1   1  -3    0.20    0.10
  -1   1  -3    0.06    0.05
  -1   1  -3    0.07    0.05
   1  -1   3    0.05    0.06
   1  -1   3    0.11    0.04
   1  -1   3    0.13    0.04
   1  -1   3    0.01    0.06
  -2   1  -3   19.42    1.68
  -2   1  -3   20.10    1.62
  -2   1  -3   20.78    1.60
   2  -1   3   22.26    1.62
   2  -1   3   21.22    1.62
   2  -1   3   20.13    1.59
   2  -1   3   23.28    1.59
  -3   1  -3    2.32    0.22
  -3   1  -3    2.04    0.24
   3  -1   3    2.25    0.23
   3  -1   3    2.06    0.31
   3  -1   3    2.40    0.25
  -4   1  -3    0.69    0.13
  -4   1  -3    0.61    0.16
   4  -1   3    0.78    0.13
   4  -1   3    0.51    0.14
   4  -1   3    0.50    0.17
   4  -1   3    0.39    0.11
   4  -1   3    0.71    0.25
   5  -1   3    5.14    0.48
   5  -1   3    4.44    0.51
   5  -1   3    4.83    0.61
   5  -1   3    5.06    0.45
   5  -1   3    5.36    0.44
   6  -1   3    1.71    0.35
   6  -1   3    0.51    0.29
   6  -1   3    1.68    0.43
   6  -1   3    1.55    0.28
   7  -1   3    0.80    0.40
   9  -1   3    0.97    0.41
  10   0  -3    0.38    0.37
  10   0  -3    0.89    0.30
  10   0  -3    0.65    0.34
   9   0  -3    0.70    0.24
   9   0  -3    0.31    0.27
   9   0  -3   -0.02    0.26
  -9   0   3    0.61    0.22
   8   0  -3    0.12    0.18
   8   0  -3    0.09    0.20
   8   0  -3    0.30    0.21
   8   0  -3    0.89    0.36
  -8   0   3    0.09    0.25
  -8   0   3    0.27    0.18
   7   0  -3    0.65    0.21
   7   0  -3    0.59    0.22
   7   0  -3    0.57    0.30
   7   0  -3    0.80    0.18
  -7   0   3    1.06    0.34
  -7   0   3    0.57    0.16
   6   0  -3    0.98    0.24
   6   0  -3    0.61    0.22
   6   0  -3    0.73    0.20
   6   0  -3    0.80    0.17
   6   0  -3    0.93    0.56
   6   0  -3    1.00    0.23
   6   0  -3    0.85    0.19
   6   0  -3    1.30    0.36
  -6   0   3    0.97    0.18
  -6   0   3    1.29    0.32
   5   0  -3   19.58    1.62
   5   0  -3   18.64    1.53
   5   0  -3   20.77    1.50
   5   0  -3   18.54    1.54
   5   0  -3   18.04    1.59
  -5   0   3   20.02    1.51
  -5   0   3   19.39    1.60
   4   0  -3  115.29    8.94
   4   0  -3  129.23    8.85
   4   0  -3  111.89    8.92
   4   0  -3  112.96    8.87
   4   0  -3  116.47    8.88
  -4   0   3  118.59    8.93
  -4   0   3  121.65    8.86
   3   0  -3   30.45    2.38
   3   0  -3   31.01    2.32
   3   0  -3   33.68    2.31
   3   0  -3   29.40    2.37
   3   0  -3   30.26    2.34
  -3   0   3   29.16    2.37
  -3   0   3   29.40    2.31
  -3   0   3   31.55    2.39
  -3   0   3   32.45    2.34
  -3   0   3   28.34    2.33
   2   0  -3   37.74    2.75
   2   0  -3   34.90    2.77
   2   0  -3   39.29    2.72
   2   0  -3   40.79    2.72
   2   0  -3   33.25    2.76
  -2   0   3   34.27    2.72
  -2   0   3   34.30    2.77
  -2   0   3   34.40    2.73
  -2   0   3   36.44    2.77
  -2   0   3   36.31    2.75
   1   0  -3   50.17    3.64
   1   0  -3   50.90    3.64
   1   0  -3   50.03    3.67
   1   0  -3   45.83    3.67
  -1   0   3   47.96    3.64
  -1   0   3   49.20    3.64
  -1   0   3   51.40    3.69
  -1   0   3   47.62    3.67
  -1   0   3   44.54    3.67
   0   0  -3    3.03    0.25
   0   0  -3    3.04    0.26
   0   0  -3    3.37    0.28
   0   0  -3    3.06    0.29
   0   0  -3    3.37    0.26
   0   0   3    3.47    0.29
   0   0   3    3.19    0.25
   0   0   3    3.08    0.27
   0   0   3    3.14    0.28
   0   0   3    3.17    0.26
  -1   0  -3    6.98    0.62
  -1   0  -3    7.31    0.56
  -1   0  -3    7.00    0.55
  -1   0  -3    7.02    0.57
   1   0   3    8.10    0.57
   1   0   3    6.78    0.57
   1   0   3    7.21    0.55
   1   0   3    7.27    0.61
   1   0   3    7.94    0.59
  -2   0  -3    2.03    0.25
  -2   0  -3    1.98    0.20
  -2   0  -3    1.97    0.17
   2   0   3    1.93    0.19
   2   0   3    2.09    0.18
   2   0   3    1.93    0.17
  -3   0  -3    1.74    0.31
  -3   0  -3    1.46    0.20
   3   0   3    1.62    0.16
   3   0   3    1.62    0.19
   3   0   3    1.75    0.18
   3   0   3    1.77    0.27
  -4   0  -3   77.69    5.75
   4   0   3   74.63    5.78
   4   0   3   71.57    5.71
   4   0   3   78.10    5.73
   4   0   3   77.76    5.74
   4   0   3   76.69    5.83
   5   0   3   24.81    1.95
   5   0   3   25.98    2.09
   5   0   3   24.55    2.04
   5   0   3   25.27    1.98
   5   0   3   27.70    1.99
   5   0   3   24.61    2.04
   6   0   3    0.30    0.29
   6   0   3   -0.16    0.26
   6   0   3   -0.06    0.17
   6   0   3   -0.22    0.24
   6   0   3    0.11    0.15
   7   0   3    4.66    0.51
   9   0   3    0.51    0.28
   9   0   3    0.24    0.24
   9   0   3    0.14    0.32
  10  -1  -3   -0.10    0.27
  10  -1  -3   -0.07    0.26
  10  -1  -3    0.50    0.36
   9  -1  -3   -0.03    0.30
   9  -1  -3   -0.39    0.19
   9  -1  -3   -0.02    0.23
   9  -1  -3   -0.21    0.56
   8  -1  -3    0.33    0.28
   8  -1  -3    0.61    0.39
   8  -1  -3    0.06    0.17
   8  -1  -3   -0.22    0.18
  -8   1   3    0.05    0.26
  -8   1   3    0.01    0.16
   7  -1  -3    0.04    0.32
   7  -1  -3    0.18    0.20
   7  -1  -3    0.17    0.18
   7  -1  -3    0.07    0.20
   7  -1  -3    0.61    0.27
  -7   1   3    0.07    0.11
   6  -1  -3    0.00    0.25
   6  -1  -3    0.39    0.16
   6  -1  -3   -0.07    0.24
   6  -1  -3    0.46    0.19
   6  -1  -3    0.02    0.15
   6  -1  -3    0.37    0.15
  -6   1   3    0.29    0.13
  -6   1   3    0.34    0.21
   5  -1  -3   28.17    2.33
   5  -1  -3   28.47    2.31
   5  -1  -3   30.82    2.26
   5  -1  -3   28.27    2.27
   5  -1  -3   28.91    2.35
   5  -1  -3   31.05    2.26
  -5   1   3   29.69    2.34
  -5   1   3   29.50    2.25
  -5   1   3   29.85    2.36
   4  -1  -3  198.19   16.17
   4  -1  -3  214.52   16.16
   4  -1  -3  212.15   16.13
   4  -1  -3  208.90   16.19
   4  -1  -3  228.55   16.12
   4  -1  -3  222.45   16.12
  -4   1   3  210.51   16.18
  -4   1   3  219.20   16.21
  -4   1   3  224.62   16.12
   3  -1  -3    6.23    0.48
   3  -1  -3    6.25    0.50
   3  -1  -3    5.78    0.53
   3  -1  -3    6.10    0.49
  -3   1   3    5.34    0.52
  -3   1   3    5.42    0.51
  -3   1   3    5.43    0.48
  -3   1   3    5.83    0.54
  -3   1   3    6.08    0.48
   2  -1  -3  295.51   21.03
   2  -1  -3  285.08   21.06
   2  -1  -3  276.13   21.05
  -2   1   3  263.94   21.05
  -2   1   3  270.41   21.06
  -2   1   3  286.43   21.04
  -2   1   3  271.92   21.02
  -2   1   3  302.34   21.03
   1  -1  -3   11.36    0.80
   1  -1  -3   10.19    0.80
   1  -1  -3   10.56    0.78
   1  -1  -3   10.13    0.80
  -1   1   3    9.79    0.81
  -1   1   3   10.41    0.78
  -1   1   3   10.27    0.80
  -1   1   3    9.37    0.81
   0  -1  -3    2.23    0.20
   0  -1  -3    2.75    0.21
   0  -1  -3    2.36    0.23
   0   1   3    2.39    0.22
   0   1   3    2.44    0.21
   0   1   3    2.30    0.19
  -1  -1  -3   43.01    3.49
  -1  -1  -3   45.08    3.54
  -1  -1  -3   44.99    3.49
   1   1   3   49.45    3.52
   1   1   3   53.27    3.49
   1   1   3   43.02    3.48
  -2  -1  -3  141.42   10.66
  -2  -1  -3  130.94   10.72
   2   1   3  146.38   10.65
   2   1   3  131.09   10.63
   2   1   3  144.40   10.65
   2   1   3  140.13   10.65
   2   1   3  162.91   10.75
  -3  -1  -3    6.90    0.56
  -3  -1  -3    5.90    0.63
   3   1   3    7.36    0.63
   3   1   3    5.98    0.55
   3   1   3    7.42    0.56
   3   1   3    6.71    0.54
   3   1   3    7.24    0.58
  -4  -1  -3    0.15    0.15
   4   1   3    0.34    0.13
   4   1   3    0.09    0.10
   4   1   3    0.08    0.12
   4   1   3    0.25    0.16
   4   1   3    0.35    0.17
   4   1   3    0.24    0.11
   5   1   3    0.19    0.14
   5   1   3    0.21    0.24
   5   1   3    0.19    0.21
   5   1   3    0.07    0.12
   5   1   3   -0.19    0.24
   5   1   3    0.13    0.23
   5   1   3   -0.11    0.15
   6   1   3    5.12    0.65
   6   1   3    6.65    0.70
   6   1   3    5.32    0.69
   6   1   3    4.24    0.56
   6   1   3    6.00    0.51
   6   1   3    6.60    0.56
   7   1   3    5.21    0.53
   7   1   3    4.05    0.58
   7   1   3    7.12    0.58
   7   1   3    5.65    0.59
   8   1   3    0.37    0.28
   8   1   3    0.01    0.21
   9   1   3    0.14    0.29
   9   1   3    0.02    0.25
   9   1   3    0.32    0.33
   9   1   3   -0.04    0.27
  10  -2  -3    0.17    0.30
  10  -2  -3    0.12    0.35
  10  -2  -3   -0.05    0.25
   9  -2  -3    0.12    0.27
   9  -2  -3    0.02    0.21
   9  -2  -3    0.74    0.41
  -9   2   3    0.11    0.32
   8  -2  -3   -0.15    0.17
   8  -2  -3   -0.12    0.39
   8  -2  -3   -0.01    0.15
  -8   2   3    0.15    0.25
   7  -2  -3    0.20    0.15
   7  -2  -3    0.54    0.26
   7  -2  -3    0.32    0.21
   7  -2  -3    0.36    0.32
  -7   2   3    0.88    0.33
  -7   2   3    0.54    0.14
  -7   2   3    0.59    0.27
   6  -2  -3    2.67    0.32
   6  -2  -3    2.37    0.37
   6  -2  -3    4.16    0.58
   6  -2  -3    2.69    0.31
   6  -2  -3    2.77    0.33
   6  -2  -3    3.69    0.50
  -6   2   3    3.56    0.50
  -6   2   3    2.62    0.49
  -6   2   3    2.49    0.27
   5  -2  -3    1.40    0.33
   5  -2  -3    1.19    0.20
   5  -2  -3    1.32    0.25
   5  -2  -3    1.23    0.20
   5  -2  -3    1.32    0.20
   5  -2  -3    1.22    0.28
  -5   2   3    1.35    0.29
  -5   2   3    1.40    0.32
  -5   2   3    1.39    0.17
   4  -2  -3    2.25    0.24
   4  -2  -3    2.07    0.23
   4  -2  -3    1.87    0.27
   4  -2  -3    2.20    0.30
   4  -2  -3    2.73    0.29
  -4   2   3    2.42    0.21
  -4   2   3    2.21    0.36
  -4   2   3    1.73    0.28
  -4   2   3    2.25    0.29
   3  -2  -3    5.69    0.54
   3  -2  -3    6.17    0.48
   3  -2  -3    5.62    0.47
   3  -2  -3    6.45    0.52
   3  -2  -3    5.71    0.53
  -3   2   3    5.55    0.53
  -3   2   3    5.65    0.53
  -3   2   3    5.80    0.52
   2  -2  -3   91.54    6.65
   2  -2  -3   94.58    6.65
   2  -2  -3   89.17    6.67
   2  -2  -3   87.87    6.68
   2  -2  -3  101.76    6.65
  -2   2   3   87.31    6.69
  -2   2   3   82.61    6.65
  -2   2   3   82.78    6.68
  -2   2   3   80.92    6.68
   1  -2  -3  426.24   32.66
  -1   2   3  449.38   32.68
   0  -2  -3    2.63    0.24
   0  -2  -3    3.86    0.30
   0  -2  -3    3.47    0.26
   0  -2  -3    3.31    0.26
   0   2   3    3.03    0.27
   0   2   3    2.63    0.24
   0   2   3    2.90    0.27
  -1  -2  -3   40.32    3.28
   1   2   3   45.25    3.24
   1   2   3   43.75    3.25
   1   2   3   45.37    3.25
   1   2   3   40.71    3.23
  -2  -2  -3  202.43   15.80
  -2  -2  -3  213.94   15.74
   2   2   3  219.99   15.75
   2   2   3  218.74   15.74
   2   2   3  207.83   15.73
   2   2   3  200.49   15.74
  -3  -2  -3    5.28    0.55
  -3  -2  -3    5.40    0.46
   3   2   3    5.61    0.45
   3   2   3    5.30    0.47
   3   2   3    6.36    0.53
   3   2   3    5.72    0.44
   3   2   3    5.30    0.44
   3   2   3    5.70    0.48
   3   2   3    5.19    0.48
  -4  -2  -3   45.26    4.00
   4   2   3   51.32    3.92
   4   2   3   53.40    3.88
   4   2   3   51.67    3.88
   4   2   3   54.04    3.90
   4   2   3   56.39    3.97
   4   2   3   52.68    4.00
   4   2   3   47.45    3.92
  -5  -2  -3    4.38    0.55
   5   2   3    5.20    0.41
   5   2   3    4.59    0.42
   5   2   3    5.04    0.59
   5   2   3    4.85    0.44
   5   2   3    4.63    0.48
   5   2   3    4.17    0.47
   5   2   3    4.41    0.55
   6   2   3    0.96    0.23
   6   2   3    0.81    0.30
   6   2   3    0.94    0.19
   6   2   3    1.15    0.32
   6   2   3    1.61    0.44
   6   2   3    0.92    0.22
   7   2   3    0.18    0.21
   7   2   3    0.20    0.25
   7   2   3    0.15    0.18
   7   2   3    0.29    0.25
   8   2   3    0.18    0.28
   8   2   3    0.15    0.22
   8   2   3   -0.03    0.23
   8   2   3    0.25    0.24
   9   2   3    0.51    0.28
   9   2   3   -0.22    0.33
   9   2   3    0.45    0.30
   9   2   3    0.41    0.27
  10  -3  -3    0.30    0.26
  10  -3  -3    0.14    0.37
   9  -3  -3    0.81    0.25
   9  -3  -3    0.58    0.35
  -9   3   3    0.83    0.39
   8  -3  -3   -0.05    0.18
   8  -3  -3   -0.05    0.26
  -8   3   3   -0.02    0.24
  -8   3   3   -0.13    0.24
   7  -3  -3    0.22    0.18
   7  -3  -3    0.22    0.28
   7  -3  -3    0.05    0.15
  -7   3   3   -0.03    0.19
  -7   3   3    0.16    0.24
   6  -3  -3    4.70    0.58
   6  -3  -3    5.61    0.56
   6  -3  -3    4.49    0.44
   6  -3  -3    4.01    0.45
   6  -3  -3    4.77    0.52
  -6   3   3    4.53    0.56
  -6   3   3    5.63    0.55
   5  -3  -3    0.63    0.14
   5  -3  -3    0.42    0.16
   5  -3  -3    0.48    0.13
   5  -3  -3    0.57    0.21
   5  -3  -3    0.37    0.18
  -5   3   3    0.41    0.19
  -5   3   3    0.30    0.18
   4  -3  -3    8.68    0.72
   4  -3  -3    8.55    0.74
   4  -3  -3    8.24    0.67
   4  -3  -3    8.64    0.74
   4  -3  -3    8.73    0.68
  -4   3   3    7.94    0.73
  -4   3   3    7.54    0.75
  -4   3   3    8.13    0.75
   3  -3  -3   13.42    1.07
   3  -3  -3   14.32    1.08
   3  -3  -3   13.75    1.09
   3  -3  -3   13.23    1.02
   3  -3  -3   13.49    1.02
  -3   3   3   12.13    1.06
  -3   3   3   13.73    1.03
  -3   3   3   11.97    1.08
  -3   3   3   12.31    1.09
   2  -3  -3   74.85    5.26
   2  -3  -3   72.83    5.28
   2  -3  -3   71.40    5.25
   2  -3  -3   71.47    5.31
  -2   3   3   63.77    5.30
  -2   3   3   62.58    5.28
  -2   3   3   71.33    5.26
  -2   3   3   72.30    5.35
   1  -3  -3    0.20    0.08
   1  -3  -3    0.12    0.04
   1  -3  -3    0.24    0.08
   1  -3  -3    0.06    0.05
   1  -3  -3    0.04    0.03
  -1   3   3    0.08    0.06
  -1   3   3    0.07    0.04
  -1   3   3    0.18    0.05
  -1   3   3   -0.07    0.05
  -1   3   3    0.08    0.07
   0  -3  -3    4.01    0.30
   0  -3  -3    3.27    0.36
   0  -3  -3    4.30    0.33
   0   3   3    4.16    0.34
   0   3   3    3.81    0.34
   0   3   3    4.16    0.32
   0   3   3    3.28    0.30
  -1  -3  -3    8.62    0.72
   1   3   3    8.14    0.68
   1   3   3    8.84    0.68
   1   3   3    8.47    0.68
  -2  -3  -3   23.20    1.98
   2   3   3   26.21    1.93
   2   3   3   25.68    1.94
   2   3   3   25.69    1.93
  -3  -3  -3   11.12    0.98
   3   3   3   11.15    0.90
   3   3   3   11.51    0.88
   3   3   3   11.77    0.87
   3   3   3   10.82    0.91
   3   3   3   11.41    0.92
  -4  -3  -3    7.68    0.81
   4   3   3    8.98    0.74
   4   3   3    8.50    0.70
   4   3   3    8.47    0.75
   4   3   3    9.53    0.69
   4   3   3    8.82    0.92
   4   3   3    8.79    0.75
  -5  -3  -3    3.35    0.48
   5   3   3    3.90    0.43
   5   3   3    3.75    0.36
   5   3   3    3.82    0.36
   5   3   3    3.73    0.41
   5   3   3    4.58    0.49
   6   3   3   -0.31    0.13
   6   3   3    0.34    0.28
   6   3   3    0.00    0.20
   6   3   3   -0.22    0.17
   6   3   3    0.00    0.15
   7   3   3    0.21    0.21
   7   3   3    0.20    0.24
   7   3   3   -0.12    0.19
   7   3   3   -0.31    0.22
   8   3   3    0.10    0.23
   8   3   3   -0.12    0.28
   8   3   3    0.23    0.27
   9   3   3    0.10    0.38
   9   3   3   -0.01    0.29
   9   3   3    0.06    0.29
  10  -4  -3    0.00    0.26
  10  -4  -3    0.15    0.35
   9  -4  -3    0.11    0.21
   9  -4  -3   -0.09    0.27
  -9   4   3    0.35    0.36
  -9   4   3    0.22    0.31
   8  -4  -3    1.33    0.39
   8  -4  -3    1.55    0.30
  -8   4   3    1.34    0.35
  -8   4   3    1.04    0.37
   7  -4  -3    0.00    0.15
   7  -4  -3   -0.12    0.18
  -7   4   3    0.14    0.23
  -7   4   3    0.12    0.20
   6  -4  -3   10.80    0.90
   6  -4  -3   12.22    1.04
   6  -4  -3   11.78    0.93
   6  -4  -3   10.92    0.97
   6  -4  -3   10.73    1.02
  -6   4   3   11.06    0.99
  -6   4   3   10.02    1.02
   5  -4  -3    0.11    0.10
   5  -4  -3    0.09    0.12
   5  -4  -3    0.23    0.17
   5  -4  -3    0.15    0.13
   5  -4  -3    0.19    0.20
  -5   4   3    0.00    0.14
  -5   4   3    0.04    0.17
  -5   4   3    0.30    0.16
   4  -4  -3   74.27    5.49
   4  -4  -3   77.76    5.55
   4  -4  -3   75.41    5.46
   4  -4  -3   73.48    5.52
   4  -4  -3   74.69    5.46
  -4   4   3   77.03    5.47
  -4   4   3   67.28    5.53
  -4   4   3   63.60    5.55
  -4   4   3   68.44    5.50
   3  -4  -3   42.87    2.93
   3  -4  -3   39.99    2.90
   3  -4  -3   38.91    2.86
   3  -4  -3   40.43    2.88
   3  -4  -3   37.37    2.85
  -3   4   3   33.99    2.89
  -3   4   3   33.15    2.91
  -3   4   3   38.50    2.86
  -3   4   3   34.10    2.93
   2  -4  -3    5.65    0.46
   2  -4  -3    6.21    0.50
   2  -4  -3    6.58    0.53
   2  -4  -3    5.63    0.46
   2  -4  -3    6.20    0.48
  -2   4   3    5.69    0.52
  -2   4   3    5.29    0.53
  -2   4   3    5.11    0.46
  -2   4   3    5.63    0.50
   1  -4  -3    2.04    0.22
   1  -4  -3    1.54    0.18
   1  -4  -3    1.47    0.13
   1  -4  -3    1.37    0.15
   1  -4  -3    1.31    0.13
  -1   4   3    1.53    0.23
  -1   4   3    1.42    0.14
  -1   4   3    1.29    0.14
  -1   4   3    1.32    0.21
  -1   4   3    1.55    0.21
   0  -4  -3   31.03    2.33
   0  -4  -3   27.88    2.29
   0  -4  -3   27.79    2.32
   0   4   3   33.69    2.34
   0   4   3   33.20    2.36
   0   4   3   31.98    2.33
   0   4   3   30.62    2.33
   0   4   3   28.86    2.29
  -1  -4  -3   15.43    1.15
   1   4   3   13.26    1.10
   1   4   3   14.12    1.10
   1   4   3   13.79    1.10
  -2  -4  -3    4.16    0.47
   2   4   3    5.02    0.42
   2   4   3    4.62    0.43
   2   4   3    5.08    0.42
  -3  -4  -3   16.89    1.50
   3   4   3   19.71    1.44
   3   4   3   18.31    1.46
   3   4   3   18.09    1.39
   3   4   3   18.43    1.43
  -4  -4  -3   19.51    1.75
   4   4   3   20.07    1.77
   4   4   3   22.83    1.62
   4   4   3   21.61    1.63
   4   4   3   20.35    1.69
   4   4   3   21.87    1.68
  -5  -4  -3   -0.03    0.19
   5   4   3    0.09    0.16
   5   4   3   -0.08    0.12
   5   4   3    0.06    0.12
   5   4   3    0.13    0.15
   5   4   3    0.18    0.24
  -6  -4  -3    0.58    0.29
   6   4   3    0.64    0.23
   6   4   3    0.85    0.21
   6   4   3    0.80    0.25
   6   4   3    1.29    0.33
   6   4   3    0.86    0.19
   7   4   3    0.01    0.26
   7   4   3    0.22    0.30
   7   4   3   -0.13    0.20
   7   4   3   -0.19    0.23
   8   4   3    0.16    0.31
   8   4   3    0.09    0.29
   8   4   3    0.43    0.24
  10  -5  -3    0.52    0.39
  10  -5  -3    0.69    0.31
 -10   5   3   -0.08    0.37
 -10   5   3    0.17    0.43
   9  -5  -3    0.53    0.35
   9  -5  -3    0.29    0.23
  -9   5   3    1.04    0.43
  -9   5   3    0.91    0.38
   8  -5  -3    0.13    0.22
   8  -5  -3    0.26    0.20
   8  -5  -3    0.80    0.39
  -8   5   3    0.14    0.23
   7  -5  -3    0.52    0.26
   7  -5  -3    0.22    0.21
   7  -5  -3    0.23    0.18
  -7   5   3   -0.06    0.20
  -7   5   3    0.23    0.25
   6  -5  -3    0.29    0.16
   6  -5  -3    0.44    0.23
   6  -5  -3    0.74    0.20
   6  -5  -3    0.81    0.31
   6  -5  -3    0.41    0.24
  -6   5   3    0.33    0.20
  -6   5   3    0.54    0.34
   5  -5  -3    0.70    0.18
   5  -5  -3    0.56    0.18
   5  -5  -3    0.77    0.20
   5  -5  -3    0.53    0.21
  -5   5   3    0.19    0.17
  -5   5   3    0.55    0.24
  -5   5   3    0.30    0.20
  -5   5   3    0.40    0.15
   4  -5  -3   24.64    1.79
   4  -5  -3   25.62    1.87
   4  -5  -3   22.31    1.76
   4  -5  -3   22.56    1.77
   4  -5  -3   23.76    1.82
  -4   5   3   21.51    1.85
  -4   5   3   23.72    1.78
  -4   5   3   20.36    1.87
  -4   5   3   21.66    1.81
   3  -5  -3   78.18    5.72
   3  -5  -3   79.28    5.73
   3  -5  -3   85.25    5.81
   3  -5  -3   74.87    5.72
   3  -5  -3   81.54    5.77
  -3   5   3   67.15    5.82
  -3   5   3   72.28    5.76
  -3   5   3   76.76    5.73
  -3   5   3   69.66    5.79
   2  -5  -3   67.32    5.29
   2  -5  -3   79.54    5.30
   2  -5  -3   71.07    5.29
   2  -5  -3   79.69    5.33
  -2   5   3   64.36    5.38
  -2   5   3   68.19    5.30
  -2   5   3   66.14    5.33
  -2   5   3   67.36    5.35
   1  -5  -3    0.92    0.11
   1  -5  -3    0.85    0.10
   1  -5  -3    0.83    0.13
   1  -5  -3    0.86    0.17
   1  -5  -3    0.98    0.17
  -1   5   3    0.79    0.19
  -1   5   3    0.67    0.18
  -1   5   3    0.89    0.13
  -1   5   3    0.67    0.16
  -1   5   3    0.84    0.12
   0  -5  -3   29.43    2.18
   0  -5  -3   26.76    2.13
   0   5   3   27.07    2.14
   0   5   3   26.06    2.16
   0   5   3   31.48    2.17
   0   5   3   31.82    2.19
   0   5   3   26.24    2.20
  -1  -5  -3   25.00    2.12
   1   5   3   30.95    2.19
   1   5   3   25.74    2.16
   1   5   3   31.53    2.16
   1   5   3   29.25    2.15
   1   5   3   26.75    2.11
  -2  -5  -3   34.49    2.77
  -2  -5  -3   36.22    2.86
   2   5   3   35.47    2.77
   2   5   3   40.74    2.82
   2   5   3   38.40    2.81
   2   5   3   36.11    2.83
  -3  -5  -3    0.23    0.21
   3   5   3    0.60    0.19
   3   5   3    0.51    0.10
   3   5   3    0.58    0.16
   3   5   3    0.95    0.22
   3   5   3    0.50    0.17
  -4  -5  -3    2.99    0.50
   4   5   3    3.32    0.32
   4   5   3    3.46    0.39
   4   5   3    3.93    0.63
   4   5   3    4.44    0.45
  -5  -5  -3    0.46    0.26
   5   5   3    0.35    0.16
   5   5   3    0.51    0.22
   5   5   3    0.54    0.15
   5   5   3    0.37    0.21
   5   5   3    0.31    0.27
  -6  -5  -3   -0.18    0.25
   6   5   3    0.41    0.22
   6   5   3    0.62    0.24
   6   5   3    0.32    0.17
   6   5   3    0.23    0.23
   7   5   3    0.01    0.26
   7   5   3   -0.01    0.26
   7   5   3    0.15    0.24
   8   5   3    0.97    0.36
   8   5   3    0.12    0.34
   8   5   3    0.52    0.26
  10  -6  -3    1.34    0.52
  10  -6  -3    0.65    0.43
 -10   6   3    0.52    0.50
 -10   6   3    0.92    0.41
   9  -6  -3    0.32    0.31
   9  -6  -3    0.12    0.25
  -9   6   3    0.23    0.33
  -9   6   3    0.39    0.34
   8  -6  -3    0.20    0.27
   8  -6  -3    0.08    0.20
   8  -6  -3   -0.15    0.34
  -8   6   3    0.03    0.22
  -8   6   3    0.14    0.31
   7  -6  -3    2.59    0.39
   7  -6  -3    1.35    0.30
   7  -6  -3    1.14    0.37
  -7   6   3    1.45    0.39
  -7   6   3    1.53    0.35
   6  -6  -3   23.48    1.84
   6  -6  -3   23.86    1.85
   6  -6  -3   24.30    1.97
  -6   6   3   23.82    1.89
  -6   6   3   23.05    1.84
  -6   6   3   21.59    1.94
   5  -6  -3   21.82    1.67
   5  -6  -3   21.68    1.61
   5  -6  -3   20.18    1.60
   5  -6  -3   20.04    1.59
   5  -6  -3   23.45    1.74
  -5   6   3   19.33    1.64
  -5   6   3   18.89    1.69
  -5   6   3   16.77    1.72
  -5   6   3   21.34    1.61
   4  -6  -3    1.08    0.26
   4  -6  -3    1.54    0.23
   4  -6  -3    1.68    0.21
   4  -6  -3    1.33    0.21
   4  -6  -3    1.11    0.25
  -4   6   3    1.10    0.31
  -4   6   3    1.29    0.34
  -4   6   3    1.13    0.25
  -4   6   3    0.99    0.19
   3  -6  -3   15.55    1.18
   3  -6  -3   14.15    1.14
   3  -6  -3   16.38    1.14
   3  -6  -3   16.82    1.24
   3  -6  -3   14.38    1.13
  -3   6   3   13.06    1.17
  -3   6   3   14.49    1.14
  -3   6   3   12.26    1.24
  -3   6   3   13.72    1.22
   2  -6  -3    5.78    0.42
   2  -6  -3    4.33    0.40
   2  -6  -3    4.79    0.41
   2  -6  -3    5.95    0.45
  -2   6   3    4.13    0.50
  -2   6   3    4.42    0.45
  -2   6   3    4.48    0.49
  -2   6   3    5.01    0.42
   1  -6  -3    4.11    0.36
   1  -6  -3    4.36    0.34
   1  -6  -3    4.02    0.34
   1  -6  -3    4.50    0.39
  -1   6   3    3.37    0.43
  -1   6   3    4.07    0.35
  -1   6   3    4.55    0.37
  -1   6   3    4.43    0.40
  -1   6   3    3.77    0.42
   0  -6  -3    8.46    0.70
   0  -6  -3    7.52    0.65
   0   6   3    6.90    0.71
   0   6   3    8.88    0.68
   0   6   3    8.28    0.68
   0   6   3    9.53    0.71
   0   6   3    8.16    0.64
  -1  -6  -3    8.49    0.65
  -1  -6  -3    6.93    0.70
   1   6   3    7.94    0.73
   1   6   3    8.51    0.64
   1   6   3    8.36    0.71
   1   6   3    9.13    0.69
  -2  -6  -3   15.67    1.30
   2   6   3   17.24    1.25
   2   6   3   14.28    1.18
   2   6   3   16.46    1.24
   2   6   3   14.02    1.26
   2   6   3   15.47    1.27
  -3  -6  -3   -0.15    0.22
   3   6   3    0.14    0.09
   3   6   3    0.22    0.17
   3   6   3    0.10    0.19
  -4  -6  -3    0.11    0.22
   4   6   3    0.33    0.11
   4   6   3    0.51    0.21
   4   6   3    0.35    0.21
  -5  -6  -3    0.08    0.23
   5   6   3    0.52    0.23
   5   6   3    0.05    0.20
   5   6   3   -0.05    0.18
   5   6   3    0.16    0.14
   5   6   3   -0.26    0.25
  -6  -6  -3    0.14    0.31
   6   6   3    0.15    0.27
   6   6   3    0.44    0.24
   6   6   3    0.29    0.18
   7   6   3    0.08    0.20
   7   6   3    0.09    0.28
   7   6   3    0.18    0.31
  10  -7  -3   -0.22    0.26
  10  -7  -3   -0.15    0.36
 -10   7   3    0.30    0.41
   9  -7  -3    2.31    0.59
   9  -7  -3    2.24    0.40
  -9   7   3    1.53    0.53
  -9   7   3    1.83    0.45
   8  -7  -3    4.37    0.48
   8  -7  -3    5.40    0.60
   8  -7  -3    3.20    0.62
  -8   7   3    3.84    0.59
  -8   7   3    3.14    0.64
   7  -7  -3    1.70    0.32
   7  -7  -3    0.73    0.32
   7  -7  -3    0.96    0.26
  -7   7   3    0.93    0.26
  -7   7   3    0.52    0.33
  -7   7   3    0.64    0.21
   6  -7  -3    0.55    0.22
   6  -7  -3    0.82    0.31
   6  -7  -3    1.23    0.23
  -6   7   3    0.47    0.26
  -6   7   3    0.66    0.20
  -6   7   3    1.00    0.29
   5  -7  -3    0.00    0.14
   5  -7  -3    0.18    0.16
   5  -7  -3    0.00    0.14
   5  -7  -3   -0.02    0.16
  -5   7   3   -0.01    0.13
  -5   7   3   -0.13    0.17
  -5   7   3   -0.11    0.17
   4  -7  -3   13.51    0.95
   4  -7  -3   13.05    1.08
   4  -7  -3   11.70    0.98
   4  -7  -3   11.45    0.95
   4  -7  -3   11.25    0.98
   4  -7  -3   13.28    1.01
  -4   7   3   10.56    0.99
  -4   7   3   12.25    0.96
  -4   7   3   10.55    1.05
  -4   7   3    9.61    1.08
   3  -7  -3   29.09    2.35
   3  -7  -3   35.37    2.40
   3  -7  -3   31.46    2.34
   3  -7  -3   33.45    2.35
   3  -7  -3   35.86    2.47
   3  -7  -3   29.19    2.38
  -3   7   3   29.00    2.45
  -3   7   3   28.00    2.39
  -3   7   3   30.53    2.36
  -3   7   3   25.69    2.47
   2  -7  -3    1.20    0.16
   2  -7  -3    1.34    0.18
   2  -7  -3    1.26    0.26
   2  -7  -3    1.35    0.17
   2  -7  -3    1.30    0.20
  -2   7   3    0.81    0.27
  -2   7   3    0.93    0.18
  -2   7   3    1.12    0.24
  -2   7   3    1.53    0.34
   1  -7  -3    2.39    0.33
   1  -7  -3    1.37    0.17
  -1   7   3    1.21    0.29
  -1   7   3    1.94    0.28
  -1   7   3    1.40    0.22
  -1   7   3    1.52    0.20
  -1   7   3    1.81    0.33
   0  -7  -3  144.01   10.77
   0  -7  -3  134.21   10.70
   0   7   3  143.42   10.71
   0   7   3  137.05   10.76
   0   7   3  162.30   10.75
   0   7   3  158.11   10.77
   0   7   3  122.83   10.80
  -1  -7  -3    6.76    0.76
  -1  -7  -3    8.29    0.69
   1   7   3    8.10    0.79
   1   7   3   10.51    0.79
   1   7   3    8.25    0.80
   1   7   3    8.86    0.69
   1   7   3   10.26    0.76
  -2  -7  -3   36.54    2.92
  -2  -7  -3   42.99    3.05
   2   7   3   33.98    3.00
   2   7   3   43.35    2.98
   2   7   3   35.34    3.03
   2   7   3   41.89    2.99
   2   7   3   37.24    2.92
  -3  -7  -3   -0.03    0.20
   3   7   3    0.23    0.10
   3   7   3    0.14    0.21
   3   7   3   -0.10    0.17
   3   7   3    0.24    0.19
  -4  -7  -3    1.26    0.35
   4   7   3    1.67    0.32
   4   7   3    1.43    0.28
   4   7   3    0.66    0.26
   4   7   3    1.12    0.18
  -5  -7  -3    0.53    0.30
   5   7   3    0.57    0.15
   5   7   3    0.34    0.26
   5   7   3    0.62    0.29
  -6  -7  -3    1.17    0.45
   6   7   3    2.03    0.28
   6   7   3    2.31    0.44
   6   7   3    1.90    0.35
   6   7   3    2.14    0.42
   7   7   3    1.26    0.37
   7   7   3    0.92    0.25
   7   7   3    0.98    0.48
  10  -8  -3    0.04    0.28
  10  -8  -3    0.03    0.43
 -10   8   3   -0.22    0.42
   9  -8  -3   -0.08    0.24
   9  -8  -3    0.18    0.38
  -9   8   3    0.76    0.39
   8  -8  -3    3.03    0.60
   8  -8  -3    3.21    0.44
  -8   8   3    1.92    0.51
  -8   8   3    2.86    0.49
   7  -8  -3    0.28    0.23
   7  -8  -3    0.06    0.26
   7  -8  -3   -0.02    0.19
  -7   8   3   -0.06    0.23
  -7   8   3   -0.36    0.24
  -7   8   3    0.22    0.19
   6  -8  -3    5.18    0.45
   6  -8  -3    4.50    0.61
   6  -8  -3    4.17    0.47
  -6   8   3    3.84    0.49
  -6   8   3    4.40    0.70
  -6   8   3    4.91    0.49
   5  -8  -3    0.81    0.17
   5  -8  -3    0.57    0.19
   5  -8  -3    0.49    0.23
  -5   8   3    0.68    0.27
  -5   8   3    0.92    0.26
  -5   8   3    0.65    0.18
   4  -8  -3    0.15    0.14
   4  -8  -3    0.14    0.19
   4  -8  -3    0.29    0.12
   4  -8  -3    0.66    0.14
   4  -8  -3   -0.03    0.14
  -4   8   3    0.06    0.17
  -4   8   3    0.22    0.24
  -4   8   3    0.17    0.12
   3  -8  -3    1.78    0.28
   3  -8  -3    1.97    0.23
   3  -8  -3    1.97    0.24
   3  -8  -3    1.86    0.22
   3  -8  -3    2.00    0.36
  -3   8   3    1.76    0.26
  -3   8   3    1.99    0.33
  -3   8   3    1.56    0.43
  -3   8   3    1.68    0.40
   2  -8  -3   37.59    2.71
   2  -8  -3   36.30    2.71
   2  -8  -3   36.82    2.74
   2  -8  -3   37.52    2.76
   2  -8  -3   32.63    2.72
  -2   8   3   37.35    2.89
  -2   8   3   36.31    2.78
  -2   8   3   29.81    2.85
  -2   8   3   37.32    2.73
   1  -8  -3   19.43    1.47
   1  -8  -3   19.77    1.54
  -1   8   3   18.76    1.49
  -1   8   3   18.56    1.52
  -1   8   3   19.78    1.60
  -1   8   3   20.68    1.54
  -1   8   3   16.86    1.61
   0  -8  -3    7.41    0.59
   0   8   3    7.13    0.66
   0   8   3    5.66    0.70
   0   8   3    8.26    0.65
   0   8   3    7.08    0.69
   0   8   3    7.27    0.59
  -1  -8  -3   11.14    0.87
   1   8   3    8.83    0.98
   1   8   3   13.48    0.94
   1   8   3   11.65    0.96
   1   8   3    9.89    0.96
   1   8   3   11.15    0.87
  -2  -8  -3    5.42    0.60
  -2  -8  -3    5.19    0.45
   2   8   3    5.65    0.52
   2   8   3    4.57    0.57
   2   8   3    5.31    0.44
   2   8   3    5.56    0.56
   3   8   3    0.35    0.20
   3   8   3    0.44    0.12
   3   8   3   -0.01    0.24
   3   8   3    0.63    0.25
  -4  -8  -3   -0.10    0.26
   4   8   3    0.66    0.27
   4   8   3    0.22    0.22
  -5  -8  -3    0.44    0.35
   5   8   3    0.36    0.27
   5   8   3   -0.06    0.15
   5   8   3    0.20    0.31
  -6  -8  -3   -0.31    0.41
   6   8   3    0.14    0.31
   6   8   3    0.93    0.40
   9  -9  -3    0.65    0.38
   9  -9  -3    0.81    0.44
  -9   9   3    0.32    0.41
   8  -9  -3    0.35    0.24
   8  -9  -3    0.07    0.32
  -8   9   3    0.13    0.36
   7  -9  -3    1.10    0.28
   7  -9  -3    0.77    0.31
  -7   9   3    0.71    0.33
  -7   9   3    0.74    0.33
  -7   9   3    0.54    0.24
   6  -9  -3    1.29    0.28
   6  -9  -3    2.12    0.26
   6  -9  -3    1.43    0.40
  -6   9   3    1.46    0.44
  -6   9   3    1.62    0.38
  -6   9   3    1.82    0.30
   5  -9  -3    1.07    0.18
   5  -9  -3    0.80    0.33
   5  -9  -3    1.00    0.23
  -5   9   3    0.73    0.35
  -5   9   3    0.64    0.20
  -5   9   3    1.45    0.29
   4  -9  -3    2.89    0.31
   4  -9  -3    2.99    0.38
   4  -9  -3    2.86    0.34
   4  -9  -3    3.47    0.46
  -4   9   3    3.07    0.34
  -4   9   3    3.49    0.57
  -4   9   3    3.13    0.40
   3  -9  -3    3.17    0.33
   3  -9  -3    3.16    0.33
   3  -9  -3    3.54    0.33
   3  -9  -3    3.17    0.36
   3  -9  -3    4.34    0.49
  -3   9   3    3.33    0.35
  -3   9   3    3.05    0.41
  -3   9   3    3.77    0.57
   2  -9  -3    2.60    0.36
   2  -9  -3    3.36    0.29
  -2   9   3    4.44    0.51
  -2   9   3    3.90    0.56
  -2   9   3    2.52    0.33
   1  -9  -3    2.25    0.26
  -1   9   3    2.51    0.28
  -1   9   3    2.09    0.34
  -1   9   3    2.70    0.43
  -1   9   3    3.23    0.41
   0  -9  -3   22.03    1.79
   0   9   3   25.61    1.85
   0   9   3   20.05    1.86
   0   9   3   24.64    1.89
   0   9   3   24.42    1.80
  -1  -9  -3    3.32    0.33
   1   9   3    3.39    0.44
   1   9   3    2.68    0.38
   1   9   3    3.28    0.32
  -2  -9  -3    2.26    0.29
  -2  -9  -3    2.70    0.47
   2   9   3    2.51    0.36
   2   9   3    2.27    0.38
   2   9   3    2.08    0.25
  -3  -9  -3    1.56    0.42
   3   9   3    1.90    0.34
   3   9   3    1.90    0.23
   3   9   3    2.42    0.43
  -4  -9  -3   -0.28    0.30
   4   9   3    0.24    0.31
   4   9   3   -0.14    0.22
  -5  -9  -3    0.15    0.41
   5   9   3    0.12    0.43
   5   9   3    0.07    0.35
   9 -10  -3    0.21    0.41
   9 -10  -3   -0.23    0.25
  -9  10   3    0.50    0.48
   8 -10  -3    1.78    0.36
   8 -10  -3    1.18    0.43
  -8  10   3    2.02    0.39
  -8  10   3    1.44    0.51
   7 -10  -3    2.83    0.53
   7 -10  -3    2.84    0.41
  -7  10   3    2.83    0.60
  -7  10   3    2.21    0.39
   6 -10  -3    0.91    0.34
   6 -10  -3    1.12    0.27
  -6  10   3    0.94    0.41
  -6  10   3    1.20    0.28
   5 -10  -3    0.06    0.23
   5 -10  -3   -0.03    0.15
   5 -10  -3   -0.07    0.19
  -5  10   3    0.01    0.16
  -5  10   3   -0.03    0.23
  -5  10   3    0.05    0.29
   4 -10  -3    0.08    0.14
   4 -10  -3    0.28    0.20
   4 -10  -3    0.23    0.22
  -4  10   3    0.10    0.14
  -4  10   3   -0.28    0.22
  -4  10   3    0.28    0.21
   3 -10  -3    0.52    0.27
   3 -10  -3    0.30    0.22
   3 -10  -3    0.53    0.15
  -3  10   3    0.29    0.17
  -3  10   3    0.18    0.27
  -3  10   3    0.39    0.25
   2 -10  -3    8.81    0.65
   2 -10  -3    7.31    0.67
   2 -10  -3    7.47    0.68
  -2  10   3    8.27    0.82
  -2  10   3    7.18    0.75
  -2  10   3    8.97    0.81
   1 -10  -3    0.33    0.32
   1 -10  -3    0.19    0.15
  -1  10   3    0.06    0.13
  -1  10   3    0.26    0.26
  -1  10   3   -0.08    0.19
   0 -10  -3    0.92    0.36
   0  10   3    0.73    0.17
   0  10   3    0.36    0.29
   0  10   3    0.66    0.23
  -1 -10  -3    0.62    0.33
  -1 -10  -3    0.05    0.18
   1  10   3    0.85    0.25
   1  10   3    0.34    0.16
   1  10   3    0.27    0.27
  -2 -10  -3    1.48    0.27
  -2 -10  -3    1.55    0.39
   2  10   3    1.35    0.22
   2  10   3    1.42    0.36
   2  10   3    1.55    0.33
  -3 -10  -3    0.75    0.37
   3  10   3    0.76    0.30
   3  10   3    1.14    0.35
   3  10   3    0.84    0.20
  -4 -10  -3    0.86    0.42
   4  10   3    0.67    0.35
   4  10   3    0.63    0.32
   4  10   3    0.92    0.20
   8 -11  -3    0.24    0.42
   8 -11  -3    0.41    0.35
  -8  11   3    0.12    0.46
  -8  11   3    0.44    0.30
   7 -11  -3   -0.14    0.32
   7 -11  -3   -0.42    0.20
  -7  11   3    0.33    0.40
  -7  11   3   -0.03    0.24
   6 -11  -3    0.10    0.18
   6 -11  -3   -0.26    0.26
  -6  11   3    0.25    0.39
  -6  11   3    0.28    0.25
   5 -11  -3    0.07    0.16
   5 -11  -3    0.04    0.23
  -5  11   3    0.08    0.26
  -5  11   3    0.11    0.30
  -5  11   3   -0.11    0.19
   4 -11  -3   -0.12    0.26
   4 -11  -3    0.22    0.15
  -4  11   3   -0.30    0.29
  -4  11   3    0.12    0.16
   3 -11  -3    1.75    0.41
   3 -11  -3    0.84    0.26
   3 -11  -3    0.99    0.20
  -3  11   3    0.92    0.24
  -3  11   3    0.73    0.30
  -3  11   3    1.52    0.43
   2 -11  -3    0.07    0.30
  -2  11   3    0.15    0.28
  -2  11   3   -0.09    0.23
  -2  11   3   -0.20    0.15
   1 -11  -3    0.49    0.37
  -1  11   3    0.34    0.17
  -1  11   3   -0.10    0.25
  -1  11   3    0.21    0.23
  -1  11   3   -0.24    0.28
   0 -11  -3    1.92    0.32
   0 -11  -3    3.99    0.60
   0  11   3    2.13    0.36
   0  11   3    2.38    0.47
   0  11   3    2.29    0.41
  -1 -11  -3    6.91    0.76
  -1 -11  -3    4.13    0.55
   1  11   3    5.73    0.59
   1  11   3    4.71    0.66
   1  11   3    5.48    0.63
  -2 -11  -3    0.11    0.27
  -2 -11  -3    0.11    0.33
   2  11   3    0.39    0.27
   2  11   3    0.41    0.32
   2  11   3    0.07    0.32
  -3 -11  -3    0.33    0.38
   3  11   3    0.29    0.43
   3  11   3    0.32    0.28
   3  11   3    0.89    0.35
   7 -12  -3    0.15    0.23
   7 -12  -3   -0.05    0.30
  -7  12   3    0.06    0.47
  -7  12   3    0.21    0.31
   6 -12  -3   -0.02    0.34
   6 -12  -3    0.16    0.21
  -6  12   3    0.00    0.43
  -6  12   3    0.18    0.23
   5 -12  -3    0.21    0.19
   5 -12  -3    0.57    0.34
  -5  12   3    0.20    0.23
  -5  12   3    0.24    0.36
  -5  12   3    0.17    0.28
   4 -12  -3    3.30    0.59
   4 -12  -3    2.57    0.34
  -4  12   3    2.94    0.41
  -4  12   3    3.12    0.53
  -4  12   3    2.55    0.61
   3 -12  -3    4.48    0.57
  -3  12   3    6.14    0.85
  -3  12   3    6.12    0.55
  -3  12   3    4.67    0.60
  -2  12   3   14.97    1.33
  -2  12   3   16.02    1.28
  -2  12   3   15.61    1.45
  -1  12   3    2.52    0.54
  -1  12   3    3.30    0.51
  -1  12   3    3.75    0.41
   0  12   3    4.75    0.70
   0  12   3    3.95    0.45
   0  12   3    4.18    0.58
  -1 -12  -3    1.84    0.49
   1  12   3    1.43    0.27
   1  12   3    1.67    0.43
   1  12   3    1.53    0.38
  -2 -12  -3    0.19    0.38
   2  12   3    0.02    0.32
   2  12   3    0.54    0.22
   2  12   3    0.02    0.32
   6 -13  -3    0.07    0.21
   6 -13  -3   -0.16    0.35
  -6  13   3    0.11    0.45
  -6  13   3    0.01    0.32
   5 -13  -3    3.05    0.40
   5 -13  -3    3.72    0.66
  -5  13   3    2.65    0.67
  -5  13   3    3.44    0.48
   4 -13  -3    8.03    0.66
  -4  13   3    5.60    1.07
  -4  13   3    6.67    0.80
  -4  13   3    7.11    0.71
   3 -13  -3    2.01    0.58
  -3  13   3    0.95    0.27
  -3  13   3    0.84    0.34
  -2  13   3    4.77    0.53
  -2  13   3    4.96    0.64
  -1  13   3    4.28    0.61
  -1  13   3    3.80    0.47
  -1  13   3    4.56    0.73
   0 -13  -3    1.81    0.51
   0  13   3    1.05    0.27
   0  13   3    1.52    0.39
   0  13   3    0.81    0.44
   1  13  -4   -0.53    0.25
   1  13  -4    0.49    0.25
   1  13  -4   -0.27    0.32
  -1 -13   4   -0.06    0.29
  -1 -13   4   -0.71    0.36
   0  13  -4   -0.20    0.34
   0  13  -4    0.30    0.25
   0 -13   4    0.50    0.30
   0 -13   4    0.03    0.30
  -1  13  -4   -0.30    0.32
  -1  13  -4    0.29    0.28
   1 -13   4   -0.37    0.26
   1 -13   4    0.25    0.30
  -2  13  -4    0.84    0.29
  -2  13  -4    0.69    0.43
   2 -13   4    1.84    0.42
   2 -13   4    1.71    0.33
  -3  13  -4    0.06    0.38
  -3  13  -4    0.25    0.47
   3 -13   4    0.91    0.36
  -4  13  -4    0.31    0.25
  -4  13  -4   -0.07    0.41
   4 -13   4   -0.18    0.29
  -5  13  -4    0.18    0.26
  -5  13  -4    0.35    0.46
   5 -13   4    0.35    0.34
   3  12  -4   -0.07    0.32
   3  12  -4    0.10    0.23
   3  12  -4    0.28    0.27
  -3 -12   4    0.13    0.31
   2  12  -4    0.18    0.21
   2  12  -4    0.08    0.23
   2  12  -4   -0.26    0.29
  -2 -12   4    0.21    0.30
   1  12  -4    0.05    0.21
   1  12  -4   -0.03    0.19
   1  12  -4    0.17    0.27
  -1 -12   4   -0.26    0.25
  -1 -12   4   -0.25    0.31
   0  12  -4   -0.30    0.27
   0  12  -4   -0.13    0.20
   0  12  -4   -0.03    0.59
   0  12  -4   -0.12    0.20
   0 -12   4    0.14    0.25
   0 -12   4    0.48    0.24
  -1  12  -4    0.39    0.26
  -1  12  -4    0.03    0.28
   1 -12   4    0.76    0.26
   1 -12   4    0.56    0.26
  -2  12  -4    5.35    0.72
  -2  12  -4    5.93    0.62
   2 -12   4    5.79    0.73
   2 -12   4    8.05    0.64
  -3  12  -4    0.52    0.35
  -3  12  -4    0.35    0.25
   3 -12   4    0.50    0.30
  -4  12  -4    2.69    0.44
  -4  12  -4    3.86    0.65
   4 -12   4    3.26    0.61
  -5  12  -4    0.55    0.41
   5 -12   4    0.24    0.37
  -6  12  -4    0.82    0.45
  -6  12  -4    0.35    0.24
   6 -12   4    0.00    0.32
   4  11  -4    1.18    0.33
   4  11  -4    1.03    0.27
  -4 -11   4    1.18    0.38
   3  11  -4   -0.11    0.19
   3  11  -4    0.02    0.24
   3  11  -4    0.49    0.34
  -3 -11   4    0.58    0.30
   2  11  -4    2.55    0.36
   2  11  -4    2.29    0.33
   2  11  -4    2.52    0.44
  -2 -11   4    2.65    0.43
   1  11  -4    4.42    0.57
   1  11  -4    4.84    0.46
   1  11  -4    4.07    0.45
  -1 -11   4    4.64    0.52
   0  11  -4    7.89    0.68
   0  11  -4    7.20    0.70
   0  11  -4    7.27    0.79
   0 -11   4    9.40    0.80
   0 -11   4    8.54    0.76
  -1  11  -4    0.68    0.23
  -1  11  -4    0.59    0.29
   1 -11   4    0.99    0.24
   1 -11   4    1.12    0.31
   1 -11   4    0.80    0.18
  -2  11  -4    1.42    0.37
  -2  11  -4    1.85    0.31
  -2  11  -4    1.81    0.41
   2 -11   4    1.91    0.30
   2 -11   4    1.60    0.39
  -3  11  -4    3.28    0.44
  -3  11  -4    3.14    0.55
   3 -11   4    3.86    0.69
  -4  11  -4   12.09    1.04
  -4  11  -4   10.84    1.14
   4 -11   4   12.70    1.23
  -5  11  -4    4.30    0.50
  -5  11  -4    3.57    0.64
   5 -11   4    4.31    0.75
  -6  11  -4    0.24    0.24
  -6  11  -4    0.55    0.37
   6 -11   4   -0.18    0.34
  -7  11  -4    0.05    0.21
   7 -11   4   -0.13    0.35
   5  10  -4    0.38    0.23
   5  10  -4    1.11    0.44
  -5 -10   4    1.01    0.39
   4  10  -4    1.04    0.33
   4  10  -4    1.28    0.27
  -4 -10   4    1.21    0.33
   3  10  -4    1.32    0.25
   3  10  -4    0.80    0.28
   3  10  -4    1.78    0.37
  -3 -10   4    1.24    0.33
   2  10  -4    2.36    0.38
   2  10  -4    2.05    0.29
   2  10  -4    2.26    0.34
  -2 -10   4    2.01    0.34
   1  10  -4    0.47    0.33
   1  10  -4    0.77    0.28
   1  10  -4    0.88    0.21
   1  10  -4    0.91    0.19
  -1 -10   4    1.02    0.26
  -1 -10   4    0.55    0.22
   0  10  -4    9.87    0.86
   0  10  -4   10.26    0.92
   0 -10   4   11.77    0.95
   0 -10   4    9.63    0.90
  -1  10  -4    2.48    0.42
  -1  10  -4    2.41    0.33
  -1  10  -4    2.07    0.39
   1 -10   4    2.53    0.35
   1 -10   4    2.85    0.41
   1 -10   4    2.50    0.30
  -2  10  -4    0.90    0.27
  -2  10  -4    0.66    0.20
  -2  10  -4    0.52    0.27
   2 -10   4    0.77    0.22
   2 -10   4    0.84    0.31
   2 -10   4    0.77    0.20
  -3  10  -4    0.04    0.21
  -3  10  -4    0.02    0.26
  -3  10  -4    0.11    0.20
   3 -10   4    0.04    0.23
  -4  10  -4    0.57    0.32
  -4  10  -4    0.16    0.26
   4 -10   4    0.56    0.31
  -5  10  -4    0.97    0.32
  -5  10  -4    1.02    0.37
   5 -10   4    0.44    0.33
  -6  10  -4   -0.25    0.17
   6 -10   4   -0.05    0.29
  -7  10  -4    0.30    0.28
   7 -10   4    0.16    0.44
  -8  10  -4    0.32    0.27
   8 -10   4    0.39    0.40
   6   9  -4    0.39    0.24
   5   9  -4    0.20    0.27
   5   9  -4    0.02    0.21
  -5  -9   4    0.67    0.29
   4   9  -4    0.03    0.17
   4   9  -4    0.03    0.23
  -4  -9   4   -0.04    0.22
   3   9  -4    3.51    0.45
   3   9  -4    2.98    0.35
  -3  -9   4    2.97    0.44
   2   9  -4    0.41    0.14
   2   9  -4    0.04    0.38
   2   9  -4    0.77    0.23
  -2  -9   4    0.28    0.18
   1   9  -4    0.18    0.13
   1   9  -4    0.00    0.11
   1   9  -4   -0.02    0.17
   1   9  -4   -0.15    0.25
  -1  -9   4   -0.05    0.15
  -1  -9   4    0.05    0.14
   0   9  -4    1.71    0.34
   0   9  -4    2.29    0.31
   0   9  -4    2.27    0.28
   0   9  -4    2.10    0.36
   0   9  -4    2.09    0.24
   0   9  -4    2.02    0.36
   0  -9   4    2.52    0.39
   0  -9   4    2.22    0.34
   0  -9   4    1.66    0.23
  -1   9  -4    0.38    0.22
  -1   9  -4    0.12    0.14
  -1   9  -4    0.21    0.24
  -1   9  -4    0.43    0.18
   1  -9   4   -0.05    0.27
   1  -9   4    0.32    0.20
   1  -9   4    0.49    0.15
   1  -9   4    0.54    0.20
  -2   9  -4    3.56    0.46
  -2   9  -4    4.18    0.43
  -2   9  -4    4.79    0.48
   2  -9   4    4.92    0.57
   2  -9   4    4.28    0.44
   2  -9   4    4.15    0.46
   2  -9   4    4.82    0.46
  -3   9  -4    6.60    0.95
  -3   9  -4    3.51    0.43
   3  -9   4    3.77    0.44
   3  -9   4    4.75    0.58
  -4   9  -4    0.85    0.24
  -4   9  -4    0.89    0.32
   4  -9   4    0.45    0.26
  -5   9  -4    2.13    0.35
   5  -9   4    1.90    0.51
  -6   9  -4    1.88    0.37
   6  -9   4    1.31    0.47
  -7   9  -4    4.05    0.50
   7  -9   4    3.35    0.76
  -8   9  -4    1.08    0.36
   8  -9   4    0.40    0.45
   7   8  -4    0.01    0.24
   7   8  -4    0.00    0.31
  -7  -8   4    0.31    0.30
   6   8  -4    0.15    0.21
   6   8  -4    0.30    0.30
  -6  -8   4    0.59    0.26
   5   8  -4    0.30    0.26
   5   8  -4    0.07    0.19
  -5  -8   4    0.22    0.23
   4   8  -4   -0.17    0.14
   4   8  -4    0.21    0.22
  -4  -8   4    0.13    0.19
   3   8  -4    1.98    0.27
   3   8  -4    2.00    0.34
  -3  -8   4    1.36    0.28
   2   8  -4    0.32    0.18
   2   8  -4    0.09    0.25
   2   8  -4    0.13    0.13
  -2  -8   4   -0.13    0.15
   1   8  -4    6.78    0.72
   1   8  -4    9.07    0.65
   1   8  -4    6.28    0.70
  -1  -8   4    8.18    0.66
  -1  -8   4    8.34    0.71
  -1  -8   4    5.83    0.67
   0   8  -4   57.57    4.12
   0   8  -4   48.89    4.16
   0   8  -4   46.07    4.13
   0  -8   4   55.25    4.16
   0  -8   4   56.02    4.10
   0  -8   4   60.13    4.20
   0  -8   4   55.04    4.11
  -1   8  -4   57.39    4.03
  -1   8  -4   45.93    4.04
  -1   8  -4   53.68    4.02
  -1   8  -4   53.20    4.03
   1  -8   4   56.36    4.04
   1  -8   4   54.38    4.12
   1  -8   4   51.38    4.00
   1  -8   4   49.73    3.99
  -2   8  -4    3.38    0.38
  -2   8  -4    2.70    0.43
  -2   8  -4    2.46    0.36
  -2   8  -4    3.16    0.41
   2  -8   4    2.51    0.35
   2  -8   4    2.25    0.31
   2  -8   4    3.12    0.39
   2  -8   4    2.81    0.51
  -3   8  -4   34.40    2.61
  -3   8  -4   32.43    2.55
   3  -8   4   33.68    2.56
   3  -8   4   33.55    2.73
   3  -8   4   31.31    2.56
  -4   8  -4    6.94    0.68
  -4   8  -4    7.23    0.62
   4  -8   4    6.34    0.79
   4  -8   4    6.46    0.60
  -5   8  -4    0.16    0.16
   5  -8   4    0.00    0.17
   5  -8   4    0.34    0.29
  -6   8  -4    0.34    0.17
   6  -8   4    0.38    0.38
  -7   8  -4    0.25    0.23
   7  -8   4    0.14    0.35
  -8   8  -4   -0.05    0.26
   8  -8   4   -0.03    0.42
   8   7  -4    0.28    0.27
   8   7  -4    0.35    0.38
  -8  -7   4    0.70    0.33
   7   7  -4    0.23    0.29
   7   7  -4    0.10    0.24
  -7  -7   4    0.77    0.29
   6   7  -4    0.52    0.22
   6   7  -4    0.95    0.33
  -6  -7   4    1.27    0.31
   5   7  -4    1.10    0.25
   5   7  -4    1.24    0.31
  -5  -7   4    1.54    0.30
   4   7  -4    0.31    0.15
   4   7  -4    0.61    0.24
  -4  -7   4    0.43    0.19
   3   7  -4    8.08    0.68
   3   7  -4    5.67    0.74
   3   7  -4    8.30    0.66
  -3  -7   4    7.16    0.63
  -3  -7   4    6.90    0.68
   2   7  -4   12.65    1.26
   2   7  -4   15.49    1.18
   2   7  -4   12.75    1.25
   2   7  -4   17.61    1.22
  -2  -7   4   15.00    1.19
  -2  -7   4   15.34    1.24
   1   7  -4   24.41    1.82
   1   7  -4   19.79    1.87
   1   7  -4   24.33    1.81
   1   7  -4   19.82    1.87
  -1  -7   4   23.02    1.84
  -1  -7   4   27.90    1.87
  -1  -7   4   24.13    1.80
  -1  -7   4   24.46    1.88
   0   7  -4   25.87    2.29
   0   7  -4   34.90    2.29
   0   7  -4   32.18    2.28
   0   7  -4   26.20    2.31
   0  -7   4   25.03    2.28
   0  -7   4   30.02    2.32
   0  -7   4   31.40    2.26
   0  -7   4   30.84    2.35
  -1   7  -4   24.38    2.06
  -1   7  -4   26.77    2.05
  -1   7  -4   27.36    2.05
  -1   7  -4   26.72    2.02
   1  -7   4   25.91    2.13
   1  -7   4   26.04    2.05
   1  -7   4   28.39    2.07
   1  -7   4   24.41    2.04
   1  -7   4   26.88    2.03
  -2   7  -4  162.80   12.80
  -2   7  -4  179.15   12.81
  -2   7  -4  174.03   12.77
   2  -7   4  169.82   12.92
   2  -7   4  173.12   12.80
   2  -7   4  167.34   12.76
   2  -7   4  166.75   12.79
  -3   7  -4    3.71    0.44
  -3   7  -4    4.05    0.39
   3  -7   4    4.15    0.57
   3  -7   4    3.25    0.37
   3  -7   4    3.69    0.41
   3  -7   4    4.03    0.40
   3  -7   4    4.44    0.42
  -4   7  -4   26.32    2.06
  -4   7  -4   26.19    2.03
  -4   7  -4   23.98    2.06
   4  -7   4   27.17    2.24
  -5   7  -4    0.17    0.15
   5  -7   4    0.17    0.24
  -6   7  -4    8.64    0.77
   6  -7   4    8.37    1.01
  -7   7  -4    0.91    0.26
   7  -7   4    0.48    0.40
  -8   7  -4    0.09    0.22
   8  -7   4   -0.21    0.35
   9  -7   4    0.87    0.47
   8   6  -4    2.37    0.62
   8   6  -4    2.32    0.38
   7   6  -4    0.84    0.23
   7   6  -4    0.29    0.31
   6   6  -4   13.18    1.24
   6   6  -4   14.85    1.15
   5   6  -4   10.14    0.94
   5   6  -4   10.95    0.87
  -5  -6   4   10.26    0.92
   4   6  -4    4.79    0.47
  -4  -6   4    4.00    0.45
  -4  -6   4    3.67    0.39
   3   6  -4    9.41    0.97
   3   6  -4   11.86    0.95
   3   6  -4    9.89    1.06
   3   6  -4   12.21    0.90
  -3  -6   4   11.24    0.91
  -3  -6   4   11.40    0.96
   2   6  -4   16.87    1.25
   2   6  -4   14.00    1.32
   2   6  -4   17.97    1.29
   2   6  -4   14.61    1.32
  -2  -6   4   15.68    1.26
  -2  -6   4   16.57    1.32
   1   6  -4   14.20    1.34
   1   6  -4   17.58    1.31
   1   6  -4   14.52    1.35
   1   6  -4   16.98    1.30
   1   6  -4   19.18    1.32
  -1  -6   4   15.79    1.30
  -1  -6   4   17.81    1.34
  -1  -6   4   17.40    1.36
  -1  -6   4   16.87    1.28
   0   6  -4   43.18    3.55
   0   6  -4   48.29    3.49
   0   6  -4   48.63    3.51
   0   6  -4   40.77    3.52
   0  -6   4   39.75    3.51
   0  -6   4   47.03    3.58
   0  -6   4   49.73    3.55
   0  -6   4   48.26    3.50
   0  -6   4   50.70    3.50
  -1   6  -4    3.30    0.36
  -1   6  -4    3.38    0.31
  -1   6  -4    3.57    0.34
   1  -6   4    3.56    0.42
   1  -6   4    2.97    0.31
   1  -6   4    3.23    0.35
   1  -6   4    3.63    0.33
   1  -6   4    3.76    0.33
  -2   6  -4   17.65    1.42
  -2   6  -4   17.83    1.43
  -2   6  -4   18.14    1.40
   2  -6   4   18.17    1.42
   2  -6   4   18.46    1.43
   2  -6   4   17.39    1.39
   2  -6   4   18.11    1.54
  -3   6  -4   44.61    3.50
  -3   6  -4   48.26    3.47
  -3   6  -4   46.87    3.46
   3  -6   4   47.55    3.49
   3  -6   4   43.92    3.63
   3  -6   4   41.68    3.48
  -4   6  -4    2.03    0.31
  -4   6  -4    2.28    0.35
   4  -6   4    2.23    0.32
   4  -6   4    1.95    0.27
   4  -6   4    1.61    0.52
   4  -6   4    2.32    0.34
  -5   6  -4    0.51    0.19
   5  -6   4    0.06    0.26
  -6   6  -4    0.90    0.23
   6  -6   4    1.18    0.48
  -7   6  -4    0.71    0.22
   7  -6   4    0.80    0.44
  -8   6  -4    1.97    0.38
   8  -6   4    1.78    0.58
   9  -6   4    0.22    0.74
   9   5  -4    0.63    0.30
   9   5  -4    0.34    0.37
  -9  -5   4    0.60    0.34
   8   5  -4    2.54    0.54
   8   5  -4    2.49    0.42
   7   5  -4    1.48    0.29
   7   5  -4    1.06    0.35
  -7  -5   4    1.50    0.32
   6   5  -4    2.73    0.34
   6   5  -4    1.95    0.41
  -6  -5   4    2.13    0.36
   5   5  -4    0.27    0.14
   5   5  -4    0.20    0.21
  -5  -5   4    0.16    0.16
   4   5  -4    9.48    0.88
   4   5  -4   10.73    0.79
   4   5  -4    9.30    0.84
   4   5  -4    8.00    0.90
  -4  -5   4   10.13    0.86
  -4  -5   4    9.53    0.78
   3   5  -4    1.90    0.27
   3   5  -4    1.94    0.37
   3   5  -4    2.10    0.23
   3   5  -4    2.03    0.33
  -3  -5   4    1.93    0.29
  -3  -5   4    2.00    0.23
   2   5  -4    6.82    0.57
   2   5  -4    6.43    0.53
   2   5  -4    6.78    0.54
   2   5  -4    6.54    0.61
   2   5  -4    5.66    0.60
  -2  -5   4    6.66    0.52
  -2  -5   4    7.08    0.61
  -2  -5   4    6.50    0.55
   1   5  -4    0.15    0.08
   1   5  -4    0.35    0.14
   1   5  -4    0.15    0.08
   1   5  -4    0.08    0.11
   1   5  -4    0.08    0.09
  -1  -5   4    0.13    0.11
  -1  -5   4    0.11    0.15
  -1  -5   4    0.25    0.09
  -1  -5   4    0.08    0.09
  -1  -5   4    0.18    0.09
   0   5  -4    9.41    0.85
   0   5  -4   10.19    0.82
   0   5  -4   10.10    0.80
   0   5  -4   11.88    0.81
   0  -5   4   10.10    0.87
   0  -5   4    8.69    0.81
   0  -5   4   10.32    0.85
   0  -5   4   10.16    0.80
   0  -5   4   10.58    0.81
  -1   5  -4   10.73    0.83
  -1   5  -4    9.54    0.85
  -1   5  -4   11.14    0.85
  -1   5  -4   11.11    0.88
   1  -5   4   10.67    0.85
   1  -5   4   10.95    0.88
   1  -5   4   10.89    0.83
   1  -5   4    9.80    0.93
  -2   5  -4    2.68    0.28
  -2   5  -4    2.91    0.30
  -2   5  -4    2.38    0.27
   2  -5   4    2.64    0.26
   2  -5   4    2.71    0.28
   2  -5   4    2.83    0.39
   2  -5   4    3.12    0.30
  -3   5  -4    4.90    0.47
  -3   5  -4    5.13    0.44
  -3   5  -4    5.18    0.44
   3  -5   4    4.24    0.45
   3  -5   4    4.80    0.46
   3  -5   4    5.16    0.42
   3  -5   4    4.61    0.57
  -4   5  -4    0.92    0.23
  -4   5  -4    1.06    0.22
   4  -5   4    0.94    0.33
   4  -5   4    0.88    0.20
   4  -5   4    0.75    0.20
   4  -5   4    1.14    0.40
   5  -5   4   16.58    1.29
   5  -5   4   16.70    1.33
   5  -5   4   15.84    1.53
  -6   5  -4    6.99    0.62
   6  -5   4    7.13    0.63
   6  -5   4    5.77    0.84
   6  -5   4    6.32    0.56
  -7   5  -4    0.12    0.17
   7  -5   4   -0.06    0.17
   7  -5   4    0.00    0.17
   7  -5   4   -0.28    0.26
   8  -5   4    0.81    0.43
   8  -5   4    1.24    0.32
   9  -5   4    1.09    0.56
   9   4  -4    0.51    0.28
   9   4  -4    0.31    0.22
   9   4  -4    0.41    0.62
  -9  -4   4    1.06    0.29
   8   4  -4   -0.21    0.30
   8   4  -4    0.03    0.22
   8   4  -4   -0.04    0.16
   8   4  -4    0.23    0.32
  -8  -4   4    0.31    0.24
   7   4  -4    0.34    0.13
   7   4  -4    0.16    0.19
   7   4  -4   -0.10    0.24
  -7  -4   4    0.36    0.21
   6   4  -4    0.13    0.14
   6   4  -4    0.27    0.11
   6   4  -4   -0.08    0.19
  -6  -4   4    0.29    0.16
   5   4  -4    0.52    0.17
   5   4  -4    0.33    0.30
   5   4  -4   -0.18    0.17
   5   4  -4    0.71    0.28
  -5  -4   4    0.48    0.21
   4   4  -4    0.03    0.10
   4   4  -4   -0.33    0.18
   4   4  -4    0.08    0.08
   4   4  -4    0.08    0.15
  -4  -4   4    0.13    0.18
  -4  -4   4    0.18    0.13
  -4  -4   4    0.14    0.10
   3   4  -4   18.99    1.40
   3   4  -4   16.02    1.43
   3   4  -4   15.83    1.46
   3   4  -4   15.90    1.48
   3   4  -4   19.50    1.39
  -3  -4   4   17.38    1.40
  -3  -4   4   21.35    1.53
  -3  -4   4   18.26    1.38
  -3  -4   4   20.34    1.47
   2   4  -4  142.58    9.75
   2   4  -4  119.48    9.81
   2   4  -4  139.00    9.76
   2   4  -4  121.47    9.82
   2   4  -4  120.66    9.78
  -2  -4   4  133.78    9.74
  -2  -4   4  127.70    9.76
  -2  -4   4  137.07    9.82
   1   4  -4   48.70    3.70
   1   4  -4   50.16    3.69
   1   4  -4   44.52    3.72
   1   4  -4   50.99    3.68
   1   4  -4   46.93    3.74
  -1  -4   4   48.54    3.69
  -1  -4   4   48.99    3.72
  -1  -4   4   50.39    3.68
  -1  -4   4   50.81    3.74
   0   4  -4   32.97    2.39
   0   4  -4   32.16    2.41
   0   4  -4   31.91    2.45
   0  -4   4   32.95    2.45
   0  -4   4   32.64    2.40
   0  -4   4   26.76    2.40
   0  -4   4   33.66    2.40
   0  -4   4   30.75    2.46
  -1   4  -4   12.21    1.01
  -1   4  -4   12.78    1.04
  -1   4  -4   13.66    0.99
   1  -4   4   13.31    0.99
   1  -4   4   12.14    1.00
   1  -4   4   12.40    1.03
  -2   4  -4    9.10    0.68
  -2   4  -4    8.49    0.71
  -2   4  -4    8.01    0.70
   2  -4   4    7.60    0.78
   2  -4   4    8.40    0.71
   2  -4   4    8.43    0.66
   2  -4   4    8.33    0.69
  -3   4  -4   16.80    1.35
  -3   4  -4   18.18    1.32
   3  -4   4   17.24    1.35
   3  -4   4   17.52    1.30
   3  -4   4   15.65    1.46
   3  -4   4   15.85    1.34
  -4   4  -4   36.03    2.57
  -4   4  -4   33.69    2.60
   4  -4   4   32.55    2.54
   4  -4   4   33.25    2.58
   4  -4   4   31.92    2.59
  -5   4  -4   19.56    1.49
   5  -4   4   18.40    1.52
   5  -4   4   17.27    1.69
   5  -4   4   19.96    1.46
   5  -4   4   19.18    1.50
   5  -4   4   18.29    1.46
  -6   4  -4    3.43    0.38
   6  -4   4    3.80    0.40
   6  -4   4    3.11    0.34
  -7   4  -4    1.90    0.34
   7  -4   4    1.68    0.53
   7  -4   4    1.69    0.30
   8  -4   4   -0.08    0.30
   8  -4   4    0.36    0.28
   9  -4   4    1.02    0.49
   9  -4   4    0.75    0.30
   9   3  -4   -0.18    0.27
   9   3  -4   -0.29    0.31
   9   3  -4    0.44    0.19
  -9  -3   4    0.05    0.24
   8   3  -4   -0.04    0.24
   8   3  -4    0.21    0.23
   8   3  -4   -0.33    0.25
   8   3  -4   -0.31    0.27
  -8  -3   4    0.17    0.22
   7   3  -4    0.47    0.15
   7   3  -4    0.73    0.21
  -7  -3   4    0.31    0.19
   6   3  -4    0.03    0.10
   6   3  -4   -0.20    0.13
  -6  -3   4   -0.07    0.21
  -6  -3   4    0.18    0.16
   5   3  -4    5.83    0.58
   5   3  -4    5.84    0.51
   5   3  -4    4.83    0.63
   5   3  -4    4.69    0.66
  -5  -3   4    6.24    0.55
  -5  -3   4    6.42    0.64
   4   3  -4   30.42    2.61
   4   3  -4   29.44    2.64
   4   3  -4   36.91    2.56
  -4  -3   4   34.15    2.60
  -4  -3   4   39.55    2.69
  -4  -3   4   31.58    2.54
   3   3  -4   21.35    1.55
   3   3  -4   17.78    1.62
   3   3  -4   18.78    1.60
  -3  -3   4   19.32    1.54
  -3  -3   4   22.03    1.65
  -3  -3   4   20.64    1.54
  -3  -3   4   21.23    1.60
   2   3  -4    0.38    0.13
   2   3  -4    1.01    0.13
   2   3  -4    0.91    0.12
   2   3  -4    0.45    0.13
   2   3  -4    0.42    0.15
  -2  -3   4    0.60    0.18
  -2  -3   4    0.60    0.11
  -2  -3   4    0.59    0.08
  -2  -3   4    0.48    0.14
   1   3  -4   13.79    1.14
   1   3  -4   14.97    1.10
   1   3  -4   12.87    1.13
   1   3  -4   14.88    1.09
   1   3  -4   13.16    1.10
  -1  -3   4   15.64    1.15
  -1  -3   4   14.84    1.09
  -1  -3   4   14.39    1.10
  -1  -3   4   13.77    1.12
  -1  -3   4   14.32    1.15
   0   3  -4  138.06   10.25
   0   3  -4  138.31   10.18
   0   3  -4  138.32   10.20
   0   3  -4  121.65   10.19
   0  -3   4  140.23   10.18
   0  -3   4  139.47   10.21
   0  -3   4  134.73   10.25
   0  -3   4  135.03   10.23
   0  -3   4  139.78   10.19
  -1   3  -4  341.86   26.20
  -1   3  -4  345.76   26.20
   1  -3   4  351.84   26.31
   1  -3   4  347.55   26.19
   1  -3   4  363.82   26.17
   1  -3   4  352.47   26.22
  -2   3  -4    9.84    0.81
  -2   3  -4   10.25    0.78
   2  -3   4    9.62    0.81
   2  -3   4   10.24    0.90
   2  -3   4    9.79    0.80
   2  -3   4    9.82    0.77
  -3   3  -4   73.05    5.27
  -3   3  -4   68.34    5.30
   3  -3   4   71.19    5.26
   3  -3   4   69.95    5.29
   3  -3   4   70.29    5.30
   3  -3   4   67.02    5.41
  -4   3  -4    2.33    0.32
  -4   3  -4    2.09    0.23
   4  -3   4    1.98    0.29
   4  -3   4    1.73    0.21
   4  -3   4    2.61    0.48
   4  -3   4    2.18    0.29
  -5   3  -4   -0.15    0.13
  -5   3  -4   -0.14    0.10
   5  -3   4   -0.14    0.10
   5  -3   4    0.18    0.16
   5  -3   4   -0.02    0.11
   5  -3   4   -0.02    0.10
   5  -3   4   -0.03    0.27
   6  -3   4    0.29    0.16
   6  -3   4    0.58    0.17
   6  -3   4    0.29    0.15
   7  -3   4    0.62    0.22
   7  -3   4    0.82    0.17
   7  -3   4    0.47    0.37
   7  -3   4    1.08    0.28
   8  -3   4    1.92    0.37
   8  -3   4    2.09    0.55
   8  -3   4    1.87    0.58
   8  -3   4    2.19    0.30
   9  -3   4   -0.40    0.26
   9  -3   4   -0.09    0.38
   9  -3   4   -0.15    0.18
  10   2  -4   -0.10    0.24
  10   2  -4    0.51    0.41
 -10  -2   4    0.09    0.29
   9   2  -4   -0.19    0.26
   9   2  -4    0.48    0.22
  -9  -2   4    0.10    0.24
   8   2  -4    0.00    0.17
   8   2  -4   -0.14    0.21
  -8  -2   4    0.31    0.19
   7   2  -4    0.42    0.19
   7   2  -4    0.36    0.15
  -7  -2   4    0.55    0.20
  -7  -2   4    0.32    0.30
   6   2  -4    0.33    0.23
   6   2  -4    0.14    0.11
   6   2  -4   -0.20    0.24
  -6  -2   4   -0.01    0.24
  -6  -2   4    0.11    0.14
   5   2  -4    0.60    0.29
   5   2  -4    0.64    0.13
   5   2  -4    0.74    0.17
   5   2  -4    0.54    0.20
   5   2  -4    0.62    0.33
  -5  -2   4    0.32    0.21
  -5  -2   4    0.75    0.18
   4   2  -4    1.07    0.13
   4   2  -4    1.12    0.29
   4   2  -4    1.05    0.18
   4   2  -4    0.76    0.20
   4   2  -4    0.51    0.22
  -4  -2   4    0.92    0.25
  -4  -2   4    0.62    0.16
  -4  -2   4    0.77    0.13
   3   2  -4    0.13    0.12
   3   2  -4    0.15    0.07
   3   2  -4    0.18    0.08
   3   2  -4    0.09    0.12
   3   2  -4    0.17    0.10
  -3  -2   4    0.10    0.11
  -3  -2   4    0.12    0.10
  -3  -2   4    0.04    0.12
  -3  -2   4    0.07    0.06
   2   2  -4    0.22    0.07
   2   2  -4    0.24    0.07
   2   2  -4    0.22    0.09
  -2  -2   4    0.20    0.12
  -2  -2   4    0.24    0.10
  -2  -2   4    0.17    0.05
  -2  -2   4    0.35    0.07
   1   2  -4   88.63    6.46
   1   2  -4   78.14    6.49
   1   2  -4   91.40    6.46
  -1  -2   4   84.25    6.50
  -1  -2   4   85.51    6.48
  -1  -2   4   86.86    6.46
  -1  -2   4   87.28    6.46
  -1  -2   4   88.06    6.51
   0   2  -4  168.05   12.68
   0   2  -4  161.64   12.68
   0   2  -4  171.34   12.66
   0   2  -4  169.83   12.70
   0  -2   4  174.14   12.66
   0  -2   4  162.63   12.68
   0  -2   4  170.09   12.71
   0  -2   4  176.24   12.67
   0  -2   4  171.41   12.72
  -1   2  -4   10.03    0.82
  -1   2  -4   10.62    0.79
  -1   2  -4    9.61    0.81
   1  -2   4   10.53    0.83
   1  -2   4   10.56    0.83
   1  -2   4   10.05    0.87
   1  -2   4   10.36    0.79
  -2   2  -4   59.64    4.51
  -2   2  -4   61.82    4.49
   2  -2   4   58.92    4.59
   2  -2   4   58.94    4.50
   2  -2   4   59.02    4.52
  -3   2  -4   16.54    1.26
  -3   2  -4   16.86    1.29
   3  -2   4   15.86    1.24
   3  -2   4   15.52    1.28
   3  -2   4   16.56    1.28
   3  -2   4   16.05    1.38
  -4   2  -4   87.39    6.37
  -4   2  -4   85.40    6.41
   4  -2   4   82.06    6.52
   4  -2   4   82.18    6.36
   4  -2   4   89.30    6.40
   4  -2   4   82.08    6.40
  -5   2  -4    2.75    0.37
  -5   2  -4    2.15    0.27
   5  -2   4    2.51    0.38
   5  -2   4    2.71    0.30
   5  -2   4    2.18    0.25
   5  -2   4    1.92    0.24
   5  -2   4    2.37    0.48
   5  -2   4    3.20    0.43
   5  -2   4    2.26    0.26
   6  -2   4   10.03    0.86
   6  -2   4   10.11    0.87
   6  -2   4   10.93    0.97
   6  -2   4   12.25    0.93
   7  -2   4    2.37    0.38
   7  -2   4    2.12    0.48
   7  -2   4    2.19    0.30
   8  -2   4    1.20    0.34
   8  -2   4    1.07    0.23
   9  -2   4    0.20    0.21
   9  -2   4    0.48    0.30
   9  -2   4   -0.28    0.33
  10   1  -4    0.88    0.34
  10   1  -4    0.54    0.28
 -10  -1   4    0.49    0.27
   9   1  -4   -0.16    0.20
   9   1  -4    0.05    0.25
  -9  -1   4    0.17    0.22
   8   1  -4    5.91    0.61
   8   1  -4    7.05    0.64
  -8  -1   4    6.70    0.80
  -8  -1   4    7.40    0.64
   7   1  -4    2.13    0.30
   7   1  -4    2.19    0.28
   7   1  -4    2.36    0.43
  -7  -1   4    1.22    0.39
  -7  -1   4    2.15    0.36
   6   1  -4    7.51    0.61
   6   1  -4    5.04    0.75
   6   1  -4    7.80    0.62
   6   1  -4    6.42    0.80
   6   1  -4    7.59    0.70
  -6  -1   4    7.28    0.64
  -6  -1   4    6.92    0.76
   5   1  -4    1.17    0.26
   5   1  -4    1.71    0.39
   5   1  -4    1.81    0.37
   5   1  -4    1.57    0.21
   5   1  -4    1.61    0.22
  -5  -1   4    1.50    0.24
  -5  -1   4    1.65    0.34
   4   1  -4   78.96    5.50
   4   1  -4   74.76    5.62
   4   1  -4   67.93    5.59
   4   1  -4   75.95    5.51
   4   1  -4   68.61    5.55
  -4  -1   4   76.28    5.61
  -4  -1   4   76.14    5.55
  -4  -1   4   67.46    5.50
   3   1  -4   13.80    1.10
   3   1  -4   14.14    1.05
   3   1  -4   14.00    1.06
   3   1  -4   13.65    1.14
   3   1  -4   12.78    1.12
  -3  -1   4   13.12    1.06
  -3  -1   4   14.67    1.10
  -3  -1   4   13.50    1.13
   2   1  -4   15.12    1.33
   2   1  -4   17.01    1.34
   2   1  -4   17.76    1.33
   2   1  -4   17.46    1.29
   2   1  -4   17.54    1.28
  -2  -1   4   17.59    1.28
  -2  -1   4   16.41    1.28
  -2  -1   4   17.01    1.33
  -2  -1   4   15.57    1.34
   1   1  -4   33.28    2.76
   1   1  -4   37.54    2.73
   1   1  -4   36.95    2.73
   1   1  -4   36.53    2.77
   1   1  -4   36.07    2.76
  -1  -1   4   35.38    2.77
  -1  -1   4   34.19    2.77
  -1  -1   4   36.66    2.73
  -1  -1   4   40.21    2.75
  -1  -1   4   35.98    2.73
   0   1  -4   14.78    1.15
   0   1  -4   15.79    1.17
   0   1  -4   14.82    1.20
   0   1  -4   15.60    1.15
   0   1  -4   15.41    1.13
   0  -1   4   14.81    1.18
   0  -1   4   13.91    1.16
   0  -1   4   14.91    1.14
   0  -1   4   15.60    1.14
   0  -1   4   14.37    1.18
  -1   1  -4  173.62   12.16
  -1   1  -4  185.01   12.13
  -1   1  -4  152.68   12.14
  -1   1  -4  149.22   12.20
  -1   1  -4  167.22   12.12
   1  -1   4  161.72   12.20
   1  -1   4  156.08   12.13
   1  -1   4  158.60   12.16
   1  -1   4  163.85   12.12
   1  -1   4  154.52   12.14
  -2   1  -4   66.93    5.10
  -2   1  -4   66.34    5.13
  -2   1  -4   61.78    5.20
   2  -1   4   69.99    5.14
   2  -1   4   68.61    5.10
   2  -1   4   77.09    5.10
   2  -1   4   67.86    5.20
   2  -1   4   65.29    5.12
  -3   1  -4    4.20    0.42
  -3   1  -4    3.75    0.50
  -3   1  -4    5.00    0.39
   3  -1   4    3.95    0.50
   3  -1   4    4.76    0.42
   3  -1   4    5.17    0.39
   3  -1   4    4.47    0.39
   3  -1   4    5.43    0.44
  -4   1  -4    8.50    0.72
  -4   1  -4    8.79    0.68
   4  -1   4    8.52    0.73
   4  -1   4    8.45    0.67
   4  -1   4    8.28    0.70
   4  -1   4    7.69    0.81
   4  -1   4    7.88    0.66
   4  -1   4    8.09    0.66
   5  -1   4    9.10    0.75
   5  -1   4    9.84    0.84
   5  -1   4    9.44    0.75
   5  -1   4    8.02    0.97
   5  -1   4    9.93    0.80
   5  -1   4    8.78    0.76
   6  -1   4   10.23    0.91
   6  -1   4   10.47    0.87
   6  -1   4   10.29    0.96
   6  -1   4   10.13    0.84
   7  -1   4    0.73    0.42
   7  -1   4    0.53    0.32
   8  -1   4    3.74    0.42
   9  -1   4    0.39    0.31
   9  -1   4    0.35    0.24
  10   0  -4    0.57    0.33
  10   0  -4   -0.05    0.26
   9   0  -4    0.41    0.23
   9   0  -4    0.66    0.26
   9   0  -4    0.45    0.28
   9   0  -4    0.71    0.49
  -9   0   4    0.42    0.23
  -9   0   4    1.29    0.45
   8   0  -4    0.20    0.21
   8   0  -4    0.06    0.34
   8   0  -4   -0.05    0.20
   8   0  -4    0.41    0.21
  -8   0   4    0.36    0.31
  -8   0   4    0.17    0.17
   7   0  -4    0.89    0.22
   7   0  -4    0.27    0.17
   7   0  -4    0.30    0.26
   7   0  -4    0.76    0.19
  -7   0   4    0.51    0.17
  -7   0   4    0.16    0.23
   6   0  -4    2.28    0.28
   6   0  -4    2.43    0.32
   6   0  -4    2.62    0.27
   6   0  -4    1.95    0.48
   6   0  -4    2.23    0.47
   6   0  -4    2.08    0.36
   6   0  -4    2.20    0.35
   6   0  -4    2.21    0.31
  -6   0   4    2.06    0.43
  -6   0   4    2.03    0.29
   5   0  -4   35.07    2.78
   5   0  -4   29.50    2.73
   5   0  -4   38.01    2.66
   5   0  -4   32.10    2.70
   5   0  -4   38.19    2.66
   5   0  -4   34.90    2.68
  -5   0   4   35.02    2.67
  -5   0   4   35.60    2.76
   4   0  -4  278.69   21.46
   4   0  -4  321.28   21.42
   4   0  -4  279.35   21.51
   4   0  -4  306.38   21.42
   4   0  -4  306.16   21.43
   4   0  -4  254.49   21.49
  -4   0   4  259.46   21.42
  -4   0   4  276.41   21.50
  -4   0   4  294.09   21.52
  -4   0   4  289.04   21.45
   3   0  -4    0.67    0.19
   3   0  -4    0.92    0.13
   3   0  -4    0.85    0.17
   3   0  -4    1.25    0.14
   3   0  -4    1.04    0.12
   3   0  -4    0.72    0.18
  -3   0   4    0.76    0.15
  -3   0   4    0.95    0.12
  -3   0   4    0.58    0.19
  -3   0   4    1.03    0.22
   2   0  -4  311.16   24.63
   2   0  -4  342.71   24.62
   2   0  -4  330.86   24.63
  -2   0   4  325.85   24.64
  -2   0   4  317.57   24.64
  -2   0   4  347.97   24.63
   1   0  -4   44.85    3.29
   1   0  -4   44.06    3.26
   1   0  -4   46.69    3.29
   1   0  -4   40.90    3.29
   1   0  -4   43.91    3.26
  -1   0   4   40.65    3.29
  -1   0   4   43.06    3.29
  -1   0   4   44.08    3.26
  -1   0   4   42.71    3.26
   0   0  -4   19.36    1.52
   0   0  -4   18.68    1.48
   0   0  -4   20.69    1.50
   0   0  -4   20.16    1.49
   0   0   4   21.64    1.51
   0   0   4   19.23    1.47
   0   0   4   18.60    1.51
   0   0   4   17.53    1.49
   0   0   4   19.91    1.48
  -1   0  -4    3.74    0.30
  -1   0  -4    3.63    0.37
  -1   0  -4    3.50    0.29
  -1   0  -4    3.61    0.31
   1   0   4    3.60    0.35
   1   0   4    3.24    0.30
   1   0   4    3.64    0.28
   1   0   4    3.90    0.31
   1   0   4    3.58    0.33
  -2   0  -4    3.16    0.25
  -2   0  -4    2.45    0.34
  -2   0  -4    2.83    0.28
   2   0   4    2.81    0.24
   2   0   4    2.77    0.33
   2   0   4    2.93    0.29
   2   0   4    3.33    0.26
  -3   0  -4   84.65    6.16
  -3   0  -4   73.18    6.28
  -3   0  -4   80.48    6.20
   3   0   4   83.20    6.27
   3   0   4   89.23    6.17
   3   0   4   78.33    6.15
   3   0   4   85.90    6.17
   3   0   4   81.98    6.18
  -4   0  -4   50.25    3.70
  -4   0  -4   41.69    3.79
   4   0   4   50.91    3.79
   4   0   4   51.45    3.74
   4   0   4   46.16    3.65
   4   0   4   49.79    3.68
   4   0   4   50.25    3.67
   4   0   4   47.23    3.66
   5   0   4   11.49    0.89
   5   0   4   10.29    0.84
   5   0   4   10.43    0.94
   5   0   4   10.25    0.86
   6   0   4    0.34    0.22
   6   0   4    0.43    0.14
   6   0   4    0.34    0.17
   6   0   4    0.25    0.30
   7   0   4    7.16    0.68
   7   0   4    7.06    0.64
   8   0   4    0.40    0.23
   9   0   4    0.57    0.24
   9   0   4   -0.43    0.28
  10  -1  -4    0.06    0.32
  10  -1  -4    0.01    0.27
  10  -1  -4    0.60    0.33
   9  -1  -4    0.73    0.54
   9  -1  -4    0.15    0.22
   9  -1  -4    0.44    0.26
   9  -1  -4    0.29    0.28
  -9   1   4    0.70    0.35
  -9   1   4    0.47    0.21
   8  -1  -4   -0.20    0.37
   8  -1  -4    0.31    0.31
   8  -1  -4    0.30    0.19
   8  -1  -4    0.02    0.20
   8  -1  -4    0.33    0.20
  -8   1   4    0.46    0.32
  -8   1   4    0.40    0.17
   7  -1  -4    0.30    0.19
   7  -1  -4    0.18    0.16
   7  -1  -4    0.47    0.21
  -7   1   4    0.33    0.27
  -7   1   4    0.20    0.12
   6  -1  -4    6.89    0.78
   6  -1  -4    6.06    0.75
   6  -1  -4    8.08    0.65
   6  -1  -4    5.78    0.62
   6  -1  -4    6.84    0.61
   6  -1  -4    7.04    0.59
  -6   1   4    6.70    0.58
  -6   1   4    6.67    0.74
  -6   1   4    6.45    0.70
   5  -1  -4   23.82    1.87
   5  -1  -4   24.94    1.85
   5  -1  -4   26.85    1.85
   5  -1  -4   22.48    1.94
   5  -1  -4   21.41    1.92
   5  -1  -4   23.37    1.88
  -5   1   4   24.14    1.85
  -5   1   4   24.14    1.94
  -5   1   4   23.36    1.95
   4  -1  -4  305.91   20.35
   4  -1  -4  270.14   20.37
   4  -1  -4  253.26   20.40
   4  -1  -4  268.77   20.43
   4  -1  -4  288.64   20.37
  -4   1   4  264.10   20.42
  -4   1   4  265.98   20.43
  -4   1   4  281.35   20.36
  -4   1   4  250.77   20.39
   3  -1  -4   51.85    3.43
   3  -1  -4   41.53    3.48
   3  -1  -4   45.79    3.49
   3  -1  -4   46.33    3.45
  -3   1   4   43.21    3.43
  -3   1   4   44.62    3.50
  -3   1   4   44.46    3.47
  -3   1   4   43.93    3.49
  -3   1   4   47.81    3.46
   2  -1  -4    8.83    0.75
   2  -1  -4    9.60    0.74
   2  -1  -4    9.13    0.76
   2  -1  -4   10.12    0.71
  -2   1   4    8.31    0.76
  -2   1   4    9.82    0.74
  -2   1   4    9.32    0.74
  -2   1   4    8.38    0.76
  -2   1   4    9.05    0.71
   1  -1  -4    0.91    0.13
   1  -1  -4    0.57    0.07
   1  -1  -4    0.75    0.13
   1  -1  -4    0.70    0.08
   1  -1  -4    1.01    0.14
  -1   1   4    0.58    0.11
  -1   1   4    0.56    0.11
  -1   1   4    0.55    0.07
  -1   1   4    0.70    0.14
   0  -1  -4   45.84    3.16
   0  -1  -4   42.24    3.19
   0  -1  -4   39.35    3.14
   0   1   4   40.90    3.16
   0   1   4   42.62    3.17
   0   1   4   40.44    3.14
  -1  -1  -4    1.14    0.13
  -1  -1  -4    1.24    0.13
  -1  -1  -4    1.18    0.21
   1   1   4    1.09    0.12
   1   1   4    1.07    0.14
  -2  -1  -4    9.57    0.94
  -2  -1  -4   11.09    0.88
   2   1   4   11.66    0.93
   2   1   4   12.28    0.87
   2   1   4   10.51    0.86
  -3  -1  -4    0.41    0.18
  -3  -1  -4    0.77    0.15
   3   1   4    0.92    0.24
   3   1   4    1.02    0.15
   3   1   4    0.73    0.14
   3   1   4    0.79    0.14
  -4  -1  -4    3.50    0.49
  -4  -1  -4    4.22    0.39
   4   1   4    3.75    0.35
   4   1   4    4.04    0.39
   4   1   4    4.28    0.47
   4   1   4    4.23    0.39
   4   1   4    4.12    0.38
   4   1   4    4.35    0.49
  -5  -1  -4   13.57    1.34
   5   1   4   15.52    1.22
   5   1   4   14.94    1.18
   5   1   4   15.99    1.21
   5   1   4   15.09    1.22
   6   1   4    1.53    0.27
   6   1   4    1.32    0.23
   6   1   4    2.55    0.52
   7   1   4    1.30    0.28
   7   1   4    1.38    0.26
   7   1   4    1.68    0.28
   8   1   4    2.71    0.38
   8   1   4    2.24    0.38
   9   1   4    0.36    0.28
   9   1   4    0.22    0.34
   9   1   4    0.03    0.28
   9   1   4   -0.40    0.30
  10  -2  -4    0.47    0.27
  10  -2  -4    0.47    0.32
  10  -2  -4    0.26    0.32
 -10   2   4    0.10    0.41
   9  -2  -4    0.00    0.26
   9  -2  -4   -0.18    0.20
   9  -2  -4    0.49    0.42
  -9   2   4    0.04    0.33
   8  -2  -4    0.34    0.28
   8  -2  -4    0.02    0.22
   8  -2  -4    0.01    0.45
   8  -2  -4    0.19    0.17
  -8   2   4   -0.25    0.13
  -8   2   4    0.18    0.28
   7  -2  -4    2.69    0.41
   7  -2  -4    3.06    0.34
   7  -2  -4    4.46    0.63
   7  -2  -4    3.19    0.40
  -7   2   4    2.93    0.55
  -7   2   4    3.23    0.32
  -7   2   4    3.27    0.63
   6  -2  -4   16.88    1.45
   6  -2  -4   17.96    1.36
   6  -2  -4   15.79    1.48
   6  -2  -4   16.56    1.37
   6  -2  -4   17.50    1.42
   6  -2  -4   16.30    1.36
  -6   2   4   17.91    1.46
  -6   2   4   18.63    1.34
  -6   2   4   16.19    1.48
   5  -2  -4    6.28    0.54
   5  -2  -4    5.33    0.59
   5  -2  -4    6.20    0.58
   5  -2  -4    6.74    0.54
   5  -2  -4    6.35    0.54
   5  -2  -4    5.75    0.63
  -5   2   4    6.59    0.52
  -5   2   4    6.97    0.63
  -5   2   4    5.71    0.63
   4  -2  -4   18.94    1.33
   4  -2  -4   17.36    1.33
   4  -2  -4   16.96    1.33
   4  -2  -4   17.09    1.40
   4  -2  -4   16.05    1.37
   4  -2  -4   18.72    1.37
  -4   2   4   15.64    1.40
  -4   2   4   15.66    1.39
  -4   2   4   17.71    1.33
  -4   2   4   16.30    1.39
   3  -2  -4   57.28    4.14
   3  -2  -4   53.70    4.18
   3  -2  -4   58.34    4.15
   3  -2  -4   62.16    4.14
   3  -2  -4   54.32    4.19
  -3   2   4   50.92    4.19
  -3   2   4   49.62    4.14
  -3   2   4   54.55    4.22
  -3   2   4   50.62    4.19
  -3   2   4   57.71    4.15
   2  -2  -4   46.80    3.98
   2  -2  -4   53.74    3.93
   2  -2  -4   59.14    3.94
   2  -2  -4   57.87    3.93
   2  -2  -4   51.65    3.97
  -2   2   4   51.64    3.95
  -2   2   4   47.91    3.97
  -2   2   4   50.66    3.93
  -2   2   4   48.70    3.97
  -2   2   4   54.49    3.97
   1  -2  -4   46.56    3.33
   1  -2  -4   44.08    3.33
   1  -2  -4   45.72    3.35
   1  -2  -4   46.74    3.36
  -1   2   4   41.62    3.33
  -1   2   4   42.78    3.37
  -1   2   4   41.44    3.36
  -1   2   4   46.77    3.36
   0  -2  -4   14.33    1.21
   0  -2  -4   17.94    1.27
   0  -2  -4   15.95    1.23
   0   2   4   15.85    1.24
  -1  -2  -4   67.74    5.28
  -1  -2  -4   65.71    5.23
  -1  -2  -4   67.19    5.22
   1   2   4   68.99    5.21
   1   2   4   78.57    5.24
  -2  -2  -4   20.51    1.58
  -2  -2  -4   19.11    1.65
   2   2   4   22.97    1.58
   2   2   4   20.76    1.58
   2   2   4   19.56    1.56
  -3  -2  -4   11.27    1.08
  -3  -2  -4   12.18    0.99
   3   2   4   14.48    1.06
   3   2   4   11.97    0.99
   3   2   4   11.98    0.99
   3   2   4   12.45    1.03
   3   2   4   13.35    0.99
  -4  -2  -4    1.59    0.22
  -4  -2  -4    1.27    0.32
   4   2   4    1.65    0.30
   4   2   4    1.54    0.21
   4   2   4    1.54    0.17
   4   2   4    1.49    0.36
   4   2   4    1.51    0.23
   4   2   4    1.41    0.19
   4   2   4    1.72    0.24
  -5  -2  -4    0.16    0.17
   5   2   4    0.04    0.12
   5   2   4   -0.18    0.13
   5   2   4   -0.20    0.22
   5   2   4    0.12    0.11
   5   2   4   -0.07    0.10
   5   2   4    0.00    0.24
   6   2   4    6.96    0.53
   6   2   4    5.42    0.56
   6   2   4    5.28    0.53
   6   2   4    6.51    0.58
   7   2   4    0.58    0.24
   7   2   4    0.56    0.23
   7   2   4    1.07    0.22
   7   2   4    1.31    0.30
   7   2   4    0.43    0.26
   8   2   4   -0.02    0.24
   8   2   4    0.17    0.24
   9   2   4   -0.19    0.28
   9   2   4    0.01    0.31
   9   2   4    0.37    0.35
   9   2   4    0.57    0.32
  10  -3  -4   -0.03    0.34
  10  -3  -4    0.36    0.27
 -10   3   4   -0.29    0.36
   9  -3  -4    0.45    0.22
   9  -3  -4    0.19    0.26
  -9   3   4    0.11    0.33
   8  -3  -4    0.40    0.27
   8  -3  -4    0.38    0.19
  -8   3   4    0.70    0.30
  -8   3   4    0.35    0.31
   7  -3  -4    0.21    0.18
   7  -3  -4    0.17    0.14
   7  -3  -4    0.09    0.27
  -7   3   4   -0.12    0.21
  -7   3   4   -0.24    0.18
   6  -3  -4   14.53    1.29
   6  -3  -4   14.05    1.33
   6  -3  -4   16.14    1.23
   6  -3  -4   15.27    1.23
   6  -3  -4   16.26    1.31
  -6   3   4   16.00    1.32
  -6   3   4   15.15    1.35
   5  -3  -4    6.27    0.63
   5  -3  -4    6.59    0.54
   5  -3  -4    6.59    0.61
   5  -3  -4    6.93    0.55
   5  -3  -4    6.35    0.60
  -5   3   4    6.01    0.64
  -5   3   4    6.15    0.62
  -5   3   4    5.45    0.62
   4  -3  -4    0.35    0.15
   4  -3  -4    0.34    0.13
   4  -3  -4    0.28    0.10
   4  -3  -4    0.49    0.19
   4  -3  -4    0.39    0.14
  -4   3   4    0.57    0.21
  -4   3   4    0.33    0.16
  -4   3   4    0.45    0.16
   3  -3  -4    0.12    0.11
   3  -3  -4    0.15    0.09
   3  -3  -4    0.29    0.08
   3  -3  -4    0.06    0.09
   3  -3  -4    0.14    0.07
  -3   3   4    0.04    0.11
  -3   3   4    0.08    0.08
  -3   3   4    0.21    0.13
   2  -3  -4   21.68    1.60
   2  -3  -4   20.86    1.57
   2  -3  -4   22.25    1.57
   2  -3  -4   22.15    1.61
  -2   3   4   18.64    1.62
  -2   3   4   21.35    1.58
  -2   3   4   19.90    1.61
  -2   3   4   18.34    1.58
  -2   3   4   20.83    1.63
   1  -3  -4  148.69   11.95
   1  -3  -4  175.60   11.98
   1  -3  -4  158.89   11.95
   1  -3  -4  167.92   11.98
  -1   3   4  149.55   11.95
  -1   3   4  174.85   12.01
  -1   3   4  145.25   11.99
  -1   3   4  150.76   11.99
  -1   3   4  169.26   11.98
   0  -3  -4  503.14   40.02
   0  -3  -4  569.46   40.04
   0  -3  -4  546.79   40.04
   0   3   4  528.58   40.04
   0   3   4  534.05   40.05
  -1  -3  -4    3.13    0.38
   1   3   4    3.62    0.32
   1   3   4    4.07    0.33
   1   3   4    3.49    0.33
  -2  -3  -4   16.84    1.52
   2   3   4   18.18    1.46
   2   3   4   20.08    1.46
   2   3   4   20.00    1.46
  -3  -3  -4    0.12    0.16
   3   3   4    0.12    0.10
   3   3   4    0.18    0.11
   3   3   4    0.16    0.11
   3   3   4    0.31    0.18
  -4  -3  -4    3.07    0.46
   4   3   4    4.42    0.38
   4   3   4    3.63    0.32
   4   3   4    3.41    0.38
   4   3   4    4.66    0.47
   4   3   4    3.58    0.38
   4   3   4    3.06    0.39
  -5  -3  -4    1.91    0.43
   5   3   4    2.43    0.35
   5   3   4    3.13    0.43
   5   3   4    1.79    0.25
   5   3   4    2.41    0.32
   5   3   4    1.98    0.24
  -6  -3  -4    0.15    0.23
   6   3   4    0.71    0.25
   6   3   4    0.73    0.18
   6   3   4    0.23    0.20
   6   3   4    0.43    0.16
   7   3   4    0.32    0.19
   7   3   4    0.31    0.26
   7   3   4   -0.07    0.20
   7   3   4    0.57    0.24
   8   3   4   -0.33    0.23
   8   3   4    0.04    0.29
   8   3   4   -0.05    0.25
  10  -4  -4    0.26    0.25
  10  -4  -4   -0.43    0.30
 -10   4   4    0.49    0.41
   9  -4  -4    0.06    0.21
   9  -4  -4    0.16    0.28
  -9   4   4    0.14    0.32
  -9   4   4    0.18    0.34
   8  -4  -4    1.16    0.36
   8  -4  -4    1.74    0.30
  -8   4   4    1.20    0.41
  -8   4   4    1.25    0.37
   7  -4  -4    3.45    0.50
   7  -4  -4    3.81    0.42
   7  -4  -4    5.01    0.63
  -7   4   4    4.65    0.63
  -7   4   4    3.74    0.54
   6  -4  -4   15.17    1.23
   6  -4  -4   13.03    1.25
   6  -4  -4   16.20    1.23
   6  -4  -4   15.22    1.26
   6  -4  -4   13.95    1.15
  -6   4   4   13.84    1.24
  -6   4   4   13.13    1.35
   5  -4  -4    2.26    0.32
   5  -4  -4    2.09    0.25
   5  -4  -4    2.37    0.26
   5  -4  -4    2.53    0.41
   5  -4  -4    2.38    0.37
  -5   4   4    2.32    0.40
  -5   4   4    1.93    0.38
  -5   4   4    2.83    0.42
   4  -4  -4   14.35    1.12
   4  -4  -4   14.33    1.15
   4  -4  -4   16.49    1.20
   4  -4  -4   14.33    1.19
   4  -4  -4   14.64    1.12
  -4   4   4   12.88    1.17
  -4   4   4   13.20    1.21
  -4   4   4   13.43    1.20
   3  -4  -4   18.96    1.45
   3  -4  -4   19.98    1.51
   3  -4  -4   19.42    1.46
   3  -4  -4   18.92    1.48
   3  -4  -4   21.75    1.53
  -3   4   4   19.29    1.46
  -3   4   4   17.26    1.53
  -3   4   4   16.98    1.52
  -3   4   4   17.81    1.50
   2  -4  -4   62.37    4.51
   2  -4  -4   60.43    4.49
   2  -4  -4   63.43    4.49
   2  -4  -4   62.67    4.52
  -2   4   4   62.65    4.50
  -2   4   4   58.03    4.49
  -2   4   4   55.55    4.54
  -2   4   4   56.68    4.56
  -2   4   4   55.60    4.53
   1  -4  -4    6.73    0.48
   1  -4  -4    5.82    0.44
   1  -4  -4    5.99    0.44
   1  -4  -4    6.02    0.46
  -1   4   4    5.24    0.49
  -1   4   4    5.62    0.45
  -1   4   4    5.09    0.44
  -1   4   4    5.20    0.50
  -1   4   4    5.52    0.50
  -1   4   4    4.81    0.44
   0  -4  -4   40.37    3.31
   0  -4  -4   43.98    3.32
   0   4   4   40.01    3.30
   0   4   4   50.71    3.36
   0   4   4   45.37    3.33
   0   4   4   42.96    3.32
  -1  -4  -4   13.47    1.05
  -1  -4  -4   10.42    0.99
   1   4   4   13.34    1.00
   1   4   4   12.32    0.99
   1   4   4   13.55    1.00
  -2  -4  -4    1.14    0.25
  -2  -4  -4    1.06    0.19
   2   4   4    1.21    0.19
   2   4   4    1.43    0.19
   2   4   4    1.94    0.27
   2   4   4    1.29    0.20
  -3  -4  -4    0.74    0.26
   3   4   4    1.12    0.20
   3   4   4    0.93    0.18
   3   4   4    1.32    0.27
   3   4   4    0.64    0.19
  -4  -4  -4   -0.09    0.20
   4   4   4    0.17    0.11
   4   4   4    0.28    0.15
   4   4   4    0.36    0.24
   4   4   4    0.23    0.16
  -5  -4  -4    1.28    0.37
   5   4   4    2.54    0.35
   5   4   4    2.10    0.25
   5   4   4    1.91    0.24
   5   4   4    1.66    0.32
   5   4   4    3.27    0.45
  -6  -4  -4    0.97    0.37
   6   4   4    1.13    0.21
   6   4   4    1.52    0.24
   6   4   4    1.11    0.30
   6   4   4    1.84    0.32
   7   4   4    0.42    0.28
   7   4   4    0.51    0.26
   7   4   4    0.22    0.19
   7   4   4    0.57    0.28
   8   4   4    0.04    0.25
   8   4   4    0.14    0.36
   8   4   4    0.32    0.35
  10  -5  -4   -0.39    0.24
  10  -5  -4    0.18    0.35
 -10   5   4    0.14    0.40
 -10   5   4    0.26    0.40
   9  -5  -4    0.53    0.25
   9  -5  -4    0.74    0.36
  -9   5   4    0.76    0.40
  -9   5   4    0.57    0.36
   8  -5  -4    0.45    0.28
   8  -5  -4    0.51    0.22
  -8   5   4    0.82    0.39
  -8   5   4    0.86    0.33
   7  -5  -4    0.75    0.27
   7  -5  -4    0.65    0.22
   7  -5  -4    0.52    0.31
  -7   5   4    0.42    0.25
  -7   5   4    0.56    0.32
   6  -5  -4    2.35    0.42
   6  -5  -4    2.76    0.36
   6  -5  -4    2.14    0.39
   6  -5  -4    2.38    0.38
  -6   5   4    2.68    0.45
  -6   5   4    1.73    0.43
   5  -5  -4    9.34    0.82
   5  -5  -4    9.42    0.79
   5  -5  -4    9.89    0.80
   5  -5  -4   10.06    0.87
   5  -5  -4   11.39    0.90
  -5   5   4    8.89    0.85
  -5   5   4    8.42    0.90
  -5   5   4    8.74    0.89
   4  -5  -4   79.81    5.72
   4  -5  -4   76.77    5.70
   4  -5  -4   85.73    5.79
   4  -5  -4   79.84    5.76
   4  -5  -4   75.24    5.69
  -4   5   4   69.02    5.75
  -4   5   4   70.22    5.78
  -4   5   4   66.13    5.80
  -4   5   4   77.58    5.70
   3  -5  -4    1.43    0.18
   3  -5  -4    1.17    0.23
   3  -5  -4    1.21    0.17
   3  -5  -4    1.40    0.16
   3  -5  -4    1.49    0.23
  -3   5   4    1.33    0.28
  -3   5   4    1.56    0.25
  -3   5   4    1.42    0.17
  -3   5   4    1.22    0.26
   2  -5  -4    2.34    0.25
   2  -5  -4    2.23    0.21
   2  -5  -4    2.40    0.22
   2  -5  -4    2.36    0.20
  -2   5   4    2.21    0.27
  -2   5   4    1.87    0.28
  -2   5   4    1.98    0.21
  -2   5   4    1.81    0.28
   1  -5  -4    0.14    0.07
   1  -5  -4    0.21    0.14
   1  -5  -4    0.06    0.05
   1  -5  -4   -0.01    0.05
   1  -5  -4    0.06    0.09
  -1   5   4   -0.06    0.08
  -1   5   4   -0.05    0.05
  -1   5   4    0.03    0.06
  -1   5   4   -0.12    0.09
  -1   5   4   -0.15    0.10
   0  -5  -4   12.43    1.07
   0  -5  -4   13.96    1.09
   0   5   4   13.49    1.07
   0   5   4   14.11    1.12
   0   5   4   14.42    1.10
   0   5   4   13.75    1.09
  -1  -5  -4    4.77    0.53
  -1  -5  -4    7.58    0.61
   1   5   4    5.89    0.53
   1   5   4    7.12    0.58
   1   5   4    6.49    0.54
   1   5   4    5.62    0.53
  -2  -5  -4   34.91    2.98
   2   5   4   41.99    2.92
   2   5   4   40.42    2.92
   2   5   4   34.97    2.93
   3   5   4    6.95    0.60
   3   5   4    6.22    0.54
   3   5   4    5.28    0.53
   3   5   4    4.55    0.54
  -4  -5  -4    1.62    0.42
   4   5   4    2.45    0.35
   4   5   4    2.13    0.36
  -5  -5  -4    6.56    0.82
   5   5   4    8.35    0.86
   5   5   4    8.18    0.74
   5   5   4    8.30    0.73
  -6  -5  -4    1.13    0.39
   6   5   4    0.00    0.22
   6   5   4    0.38    0.24
   7   5   4    0.11    0.19
   7   5   4    0.15    0.29
   7   5   4    0.27    0.27
  10  -6  -4   -0.34    0.51
  10  -6  -4   -0.30    0.32
 -10   6   4   -0.12    0.40
 -10   6   4    0.33    0.39
   9  -6  -4   -0.02    0.26
   9  -6  -4   -0.05    0.22
  -9   6   4    0.29    0.31
  -9   6   4   -0.43    0.33
   8  -6  -4   -0.10    0.20
   8  -6  -4    0.08    0.27
  -8   6   4    0.37    0.34
  -8   6   4    0.08    0.24
   7  -6  -4    3.55    0.50
   7  -6  -4    2.73    0.38
   7  -6  -4    3.44    0.48
  -7   6   4    3.45    0.53
  -7   6   4    1.72    0.46
   6  -6  -4   17.46    1.37
   6  -6  -4   18.20    1.49
   6  -6  -4   17.81    1.40
  -6   6   4   16.09    1.42
  -6   6   4   15.17    1.47
   5  -6  -4    0.13    0.18
   5  -6  -4    0.70    0.25
   5  -6  -4    0.02    0.16
   5  -6  -4    0.14    0.12
   5  -6  -4    0.05    0.14
  -5   6   4    0.35    0.43
  -5   6   4    0.39    0.17
  -5   6   4    0.26    0.15
  -5   6   4    0.13    0.20
   4  -6  -4    0.21    0.11
   4  -6  -4    0.03    0.10
   4  -6  -4    0.29    0.21
   4  -6  -4    0.11    0.13
   4  -6  -4    0.22    0.16
  -4   6   4    0.36    0.12
  -4   6   4    0.08    0.14
  -4   6   4   -0.02    0.18
   3  -6  -4    9.15    0.74
   3  -6  -4   10.95    0.85
   3  -6  -4   10.57    0.76
   3  -6  -4   10.66    0.79
   3  -6  -4    9.03    0.74
  -3   6   4    8.35    0.83
  -3   6   4    9.03    0.75
  -3   6   4    8.19    0.85
  -3   6   4    7.27    0.79
   2  -6  -4    1.36    0.17
   2  -6  -4    1.13    0.15
   2  -6  -4    1.38    0.15
  -2   6   4    1.60    0.31
  -2   6   4    1.32    0.29
  -2   6   4    1.25    0.24
  -2   6   4    1.13    0.14
  -2   6   4    1.23    0.16
   1  -6  -4   18.69    1.45
   1  -6  -4   18.01    1.46
   1  -6  -4   21.37    1.47
  -1   6   4   16.94    1.52
  -1   6   4   18.02    1.43
  -1   6   4   19.43    1.49
  -1   6   4   18.76    1.50
  -1   6   4   18.46    1.45
   0  -6  -4    8.49    0.73
   0   6   4    8.33    0.67
   0   6   4    7.68    0.75
   0   6   4    9.18    0.72
   0   6   4    8.56    0.71
   0   6   4    9.19    0.75
  -1  -6  -4    8.82    0.88
   1   6   4    9.62    0.88
   1   6   4   11.50    0.88
   1   6   4   12.15    0.90
   1   6   4   10.98    0.91
  -2  -6  -4   45.91    3.83
   2   6   4   51.03    3.77
   2   6   4   42.37    3.78
   2   6   4   51.60    3.81
   2   6   4   57.57    3.90
  -3  -6  -4   19.90    1.94
   3   6   4   26.92    1.92
   3   6   4   24.10    1.87
   3   6   4   24.03    1.88
  -4  -6  -4    0.26    0.28
   4   6   4    0.25    0.20
   4   6   4    0.02    0.19
   4   6   4   -0.27    0.23
  -5  -6  -4    1.54    0.42
   5   6   4    1.93    0.35
   5   6   4    2.00    0.36
  -6  -6  -4    0.35    0.35
   6   6   4    0.50    0.27
   6   6   4    1.11    0.34
   7   6   4   -0.53    0.33
   7   6   4   -0.15    0.32
  10  -7  -4    0.58    0.40
  10  -7  -4    0.00    0.26
 -10   7   4    0.64    0.43
 -10   7   4   -0.37    0.47
   9  -7  -4    0.42    0.26
   9  -7  -4    0.24    0.35
  -9   7   4    0.66    0.37
  -9   7   4    0.32    0.36
   8  -7  -4    0.57    0.33
   8  -7  -4    0.17    0.24
  -8   7   4    0.71    0.36
  -8   7   4    0.43    0.33
   7  -7  -4    0.09    0.18
   7  -7  -4    0.35    0.24
   7  -7  -4    0.96    0.31
  -7   7   4    0.74    0.28
  -7   7   4    0.35    0.26
   6  -7  -4    0.65    0.23
   6  -7  -4    0.37    0.25
   6  -7  -4    0.33    0.15
  -6   7   4    0.46    0.25
  -6   7   4    0.36    0.17
  -6   7   4    0.37    0.25
   5  -7  -4    1.15    0.23
   5  -7  -4    1.42    0.21
   5  -7  -4    0.97    0.23
   5  -7  -4    0.91    0.28
  -5   7   4    1.22    0.30
  -5   7   4    0.99    0.30
   4  -7  -4   16.58    1.24
   4  -7  -4   15.98    1.17
   4  -7  -4   15.87    1.18
   4  -7  -4   14.89    1.18
  -4   7   4   13.28    1.23
  -4   7   4   14.78    1.19
  -4   7   4   12.06    1.30
   3  -7  -4    6.61    0.57
   3  -7  -4    5.03    0.44
   3  -7  -4    5.58    0.50
   3  -7  -4    5.15    0.43
   3  -7  -4    4.71    0.43
  -3   7   4    3.54    0.54
  -3   7   4    5.15    0.51
  -3   7   4    3.95    0.55
  -3   7   4    5.11    0.45
   2  -7  -4   18.79    1.38
   2  -7  -4   17.97    1.34
   2  -7  -4   18.34    1.32
   2  -7  -4   18.87    1.32
  -2   7   4   15.23    1.38
  -2   7   4   14.80    1.45
  -2   7   4   15.52    1.43
  -2   7   4   16.96    1.34
  -2   7   4   17.05    1.34
   1  -7  -4   14.12    1.09
   1  -7  -4   15.50    1.15
   1  -7  -4   13.62    1.12
  -1   7   4   13.26    1.11
  -1   7   4   14.62    1.13
  -1   7   4   14.01    1.17
  -1   7   4   13.62    1.21
   0  -7  -4   36.11    2.82
   0  -7  -4   36.58    2.89
   0   7   4   37.61    2.88
   0   7   4   40.09    2.88
   0   7   4   39.83    2.90
   0   7   4   35.03    2.83
  -1  -7  -4   30.91    2.73
   1   7   4   33.74    2.73
   1   7   4   36.63    2.65
   1   7   4   43.37    2.85
   1   7   4   33.04    2.76
  -2  -7  -4    0.58    0.26
   2   7   4    0.29    0.19
   2   7   4    0.03    0.18
   2   7   4    0.46    0.21
   3   7   4    1.97    0.31
   3   7   4    1.38    0.31
   3   7   4    1.68    0.30
  -4  -7  -4    4.03    0.61
   4   7   4    5.53    0.55
   4   7   4    5.25    0.54
  -5  -7  -4    1.60    0.47
   5   7   4    2.36    0.41
   5   7   4    1.69    0.35
  -6  -7  -4    1.07    0.51
   6   7   4    0.93    0.38
   6   7   4    1.04    0.34
  10  -8  -4    0.29    0.59
  10  -8  -4   -0.04    0.26
 -10   8   4   -0.25    0.41
 -10   8   4    0.10    0.41
   9  -8  -4    0.21    0.22
   9  -8  -4   -0.13    0.31
  -9   8   4   -0.06    0.33
  -9   8   4    0.38    0.43
   8  -8  -4    0.32    0.33
   8  -8  -4    0.81    0.26
  -8   8   4    0.09    0.30
  -8   8   4    0.96    0.34
   7  -8  -4    2.04    0.33
   7  -8  -4    2.52    0.37
   7  -8  -4    2.10    0.46
  -7   8   4    2.00    0.45
  -7   8   4    2.32    0.36
  -7   8   4    1.13    0.40
   6  -8  -4   -0.17    0.16
   6  -8  -4   -0.10    0.16
   6  -8  -4    0.78    0.29
  -6   8   4    0.21    0.22
  -6   8   4   -0.23    0.23
  -6   8   4   -0.27    0.13
   5  -8  -4    3.69    0.39
   5  -8  -4    4.05    0.39
   5  -8  -4    4.19    0.51
  -5   8   4    3.72    0.54
  -5   8   4    3.51    0.46
  -5   8   4    3.92    0.40
   4  -8  -4   23.31    1.77
   4  -8  -4   21.21    1.81
   4  -8  -4   23.47    1.76
   4  -8  -4   24.48    1.77
  -4   8   4   22.26    1.92
  -4   8   4   20.73    1.83
  -4   8   4   23.75    1.79
   3  -8  -4   44.15    3.21
   3  -8  -4   40.28    3.24
   3  -8  -4   45.09    3.22
   3  -8  -4   44.03    3.20
  -3   8   4   38.91    3.33
  -3   8   4   43.33    3.22
  -3   8   4   39.01    3.27
   2  -8  -4   54.28    3.73
   2  -8  -4   48.10    3.76
   2  -8  -4   49.73    3.73
  -2   8   4   43.15    3.94
  -2   8   4   49.92    3.75
  -2   8   4   49.53    3.81
  -2   8   4   50.39    3.86
   1  -8  -4    0.56    0.12
  -1   8   4    0.50    0.17
  -1   8   4    0.48    0.15
  -1   8   4    0.57    0.25
  -1   8   4    0.05    0.25
  -1   8   4    0.10    0.20
   0  -8  -4   24.37    1.94
   0   8   4   21.52    2.06
   0   8   4   29.66    2.03
   0   8   4   25.78    1.95
   0   8   4   23.74    2.06
   0   8   4   28.40    2.04
  -1  -8  -4   -0.06    0.27
  -1  -8  -4    0.17    0.11
   1   8   4   -0.42    0.17
   1   8   4   -0.37    0.13
   1   8   4    0.14    0.21
  -2  -8  -4    1.36    0.36
   2   8   4    0.99    0.27
   2   8   4    1.18    0.26
  -3  -8  -4    0.51    0.31
   3   8   4    0.48    0.21
   3   8   4    0.53    0.25
  -4  -8  -4    1.89    0.45
   4   8   4    2.44    0.42
   4   8   4    2.73    0.40
  -5  -8  -4    0.58    0.45
   5   8   4    1.27    0.35
   5   8   4    1.62    0.39
  -6  -8  -4   -0.05    0.48
   6   8   4    0.46    0.41
   6   8   4    0.81    0.33
   9  -9  -4    0.15    0.33
   9  -9  -4    0.07    0.34
   8  -9  -4    0.04    0.27
   8  -9  -4    0.18    0.22
  -8   9   4   -0.12    0.33
  -8   9   4   -0.21    0.30
   7  -9  -4   -0.09    0.18
   7  -9  -4    0.17    0.26
   7  -9  -4    0.74    0.26
  -7   9   4    0.16    0.34
  -7   9   4   -0.03    0.27
  -7   9   4   -0.21    0.15
   6  -9  -4    0.89    0.23
   6  -9  -4    0.67    0.20
   6  -9  -4    0.57    0.28
  -6   9   4    0.90    0.36
  -6   9   4    0.59    0.29
  -6   9   4    0.80    0.23
   5  -9  -4    3.28    0.38
   5  -9  -4    3.77    0.52
   5  -9  -4    3.28    0.38
  -5   9   4    4.01    0.66
  -5   9   4    3.96    0.40
  -5   9   4    3.59    0.52
   4  -9  -4    2.45    0.32
   4  -9  -4    2.66    0.39
   4  -9  -4    3.08    0.37
   4  -9  -4    3.80    0.48
  -4   9   4    2.84    0.33
  -4   9   4    3.01    0.40
  -4   9   4    2.05    0.48
   3  -9  -4    2.93    0.36
   3  -9  -4    3.82    0.34
   3  -9  -4    3.44    0.39
  -3   9   4    3.16    0.44
  -3   9   4    3.98    0.37
  -3   9   4    3.27    0.54
   2  -9  -4    4.80    0.45
   2  -9  -4    5.22    0.48
  -2   9   4    5.83    0.47
  -2   9   4    5.16    0.49
  -2   9   4    4.32    0.59
  -2   9   4    5.54    0.62
   1  -9  -4    3.36    0.33
  -1   9   4    3.31    0.35
  -1   9   4    3.57    0.41
  -1   9   4    3.18    0.42
  -1   9   4    3.84    0.54
   0  -9  -4    1.48    0.37
   0  -9  -4    1.06    0.16
   0   9   4    0.43    0.25
   0   9   4    0.91    0.17
   0   9   4    0.55    0.24
   0   9   4    0.70    0.31
  -1  -9  -4    2.05    0.41
  -1  -9  -4    1.80    0.22
   1   9   4    1.52    0.34
   1   9   4    1.91    0.33
   1   9   4    1.66    0.22
  -2  -9  -4    1.28    0.37
   2   9   4    0.87    0.26
   2   9   4    1.13    0.31
   2   9   4    0.78    0.16
  -3  -9  -4    1.27    0.43
   3   9   4    1.46    0.34
   3   9   4    1.73    0.36
  -4  -9  -4    3.31    0.63
   4   9   4    3.88    0.50
   4   9   4    3.26    0.53
  -5  -9  -4    0.79    0.47
   5   9   4    0.35    0.31
   5   9   4    0.08    0.36
   9 -10  -4    0.35    0.28
   9 -10  -4    0.08    0.40
  -9  10   4    0.09    0.43
   8 -10  -4    0.63    0.42
   8 -10  -4    0.47    0.26
  -8  10   4   -0.19    0.36
   7 -10  -4   -0.09    0.19
   7 -10  -4   -0.09    0.25
  -7  10   4   -0.12    0.32
  -7  10   4   -0.02    0.22
   6 -10  -4   -0.22    0.16
   6 -10  -4   -0.30    0.19
   6 -10  -4   -0.33    0.22
  -6  10   4   -0.37    0.31
  -6  10   4    0.15    0.19
   5 -10  -4    0.17    0.14
   5 -10  -4    0.02    0.18
   5 -10  -4    0.09    0.23
  -5  10   4    0.23    0.29
  -5  10   4    0.16    0.28
  -5  10   4    0.41    0.19
   4 -10  -4    3.97    0.38
   4 -10  -4    3.39    0.39
  -4  10   4    3.89    0.42
  -4  10   4    3.95    0.65
   3 -10  -4    5.90    0.45
  -3  10   4    4.79    0.48
  -3  10   4    4.85    0.63
  -3  10   4    3.86    0.54
   2 -10  -4   -0.32    0.15
   2 -10  -4    0.31    0.31
  -2  10   4    0.05    0.20
  -2  10   4    0.18    0.24
  -2  10   4    0.13    0.19
  -2  10   4    0.26    0.16
   1 -10  -4    4.45    0.45
  -1  10   4    4.03    0.51
  -1  10   4    4.06    0.57
  -1  10   4    4.81    0.43
  -1  10   4    5.45    0.53
   0 -10  -4   24.24    1.99
   0  10   4   27.61    2.07
   0  10   4   26.30    2.00
   0  10   4   25.87    2.11
  -1 -10  -4   12.09    1.02
   1  10   4   12.78    1.01
   1  10   4   13.78    1.11
   1  10   4   12.74    1.14
  -2 -10  -4   -0.02    0.29
   2  10   4    0.14    0.26
   2  10   4    0.15    0.26
  -3 -10  -4    0.55    0.34
   3  10   4    0.35    0.28
   3  10   4   -0.07    0.31
  -4 -10  -4    1.76    0.54
   4  10   4    1.28    0.45
   4  10   4    0.97    0.41
   8 -11  -4    0.03    0.35
   8 -11  -4   -0.46    0.33
  -8  11   4    0.05    0.41
   7 -11  -4    0.06    0.31
   7 -11  -4   -0.12    0.21
  -7  11   4    0.11    0.23
  -7  11   4    0.08    0.40
   6 -11  -4    2.34    0.36
   6 -11  -4    2.52    0.50
  -6  11   4    2.98    0.44
  -6  11   4    2.98    0.55
  -6  11   4    2.73    0.63
   5 -11  -4    6.75    0.72
   5 -11  -4    5.01    0.52
  -5  11   4    5.80    0.56
  -5  11   4    5.43    0.84
  -5  11   4    4.29    0.61
   4 -11  -4    0.14    0.15
   4 -11  -4    0.60    0.32
  -4  11   4   -0.04    0.25
  -4  11   4    0.44    0.20
  -4  11   4    0.09    0.30
   3 -11  -4    0.74    0.38
   3 -11  -4    0.42    0.16
  -3  11   4    0.49    0.34
  -3  11   4    0.84    0.21
  -3  11   4    0.62    0.29
   2 -11  -4    4.67    0.66
  -2  11   4    1.97    0.38
  -2  11   4    1.65    0.43
  -2  11   4    2.67    0.44
  -2  11   4    2.93    0.35
   1 -11  -4    4.00    0.45
  -1  11   4    4.46    0.62
  -1  11   4    4.50    0.54
   0 -11  -4    1.93    0.51
   0 -11  -4    0.64    0.25
   0  11   4    1.18    0.23
   0  11   4    1.06    0.32
   0  11   4    0.70    0.36
  -1 -11  -4    0.46    0.39
   1  11   4    0.83    0.21
   1  11   4    0.47    0.30
   1  11   4    1.03    0.38
  -2 -11  -4    1.98    0.49
   2  11   4    1.94    0.45
   2  11   4    1.47    0.35
  -3 -11  -4    0.27    0.39
   3  11   4    0.36    0.59
   3  11   4    0.22    0.32
   7 -12  -4    0.27    0.26
   7 -12  -4    0.16    0.33
  -7  12   4   -0.20    0.48
   6 -12  -4    0.28    0.21
  -6  12   4   -0.10    0.23
   5 -12  -4    1.48    0.45
   5 -12  -4    1.28    0.26
  -5  12   4    1.21    0.30
  -5  12   4    1.07    0.45
  -5  12   4    1.20    0.38
   4 -12  -4    3.03    0.36
  -4  12   4    1.81    0.56
  -4  12   4    2.67    0.54
  -4  12   4    3.53    0.45
   3 -12  -4    0.24    0.30
   3 -12  -4    1.43    0.50
  -3  12   4   -0.42    0.35
  -3  12   4   -0.20    0.29
  -3  12   4    0.39    0.25
   2 -12  -4    0.66    0.48
  -2  12   4   -0.27    0.28
  -2  12   4    0.46    0.35
  -2  12   4    0.04    0.31
  -2  12   4    0.10    0.20
   1 -12  -4    1.60    0.54
  -1  12   4    0.67    0.23
  -1  12   4    0.10    0.32
  -1  12   4    0.28    0.37
   0 -12  -4   -0.22    0.38
   0  12   4   -0.01    0.32
   0  12   4    0.26    0.20
   0  12   4   -0.23    0.27
  -1 -12  -4   -0.12    0.39
   1  12   4    0.14    0.22
   1  12   4   -0.12    0.28
  -2 -12  -4    0.63    0.43
   2  12   4    0.03    0.34
   2  12   4   -0.20    0.31
   5 -13  -4    0.37    0.44
   5 -13  -4    0.15    0.22
  -5  13   4    0.13    0.42
  -5  13   4    0.49    0.26
  -5  13   4    0.17    0.38
   4 -13  -4    0.21    0.80
   4 -13  -4    0.08    0.21
  -4  13   4    0.42    0.45
  -4  13   4   -0.62    0.22
  -4  13   4    0.39    0.35
   3 -13  -4    0.46    0.51
  -3  13   4    0.57    0.47
  -3  13   4    0.30    0.24
  -3  13   4    0.20    0.33
   2 -13  -4    0.04    0.47
  -2  13   4   -0.22    0.30
  -2  13   4   -0.29    0.21
  -2  13   4   -0.01    0.40
   1 -13  -4    3.11    0.67
  -1  13   4    1.70    0.43
  -1  13   4    1.00    0.41
  -1  13   4    1.67    0.31
   0 -13  -4    1.62    0.54
   0  13   4    0.43    0.41
   0  13   4    0.65    0.39
   0  13   4    0.63    0.25
   1  13  -5    4.42    0.72
   1  13  -5    5.29    0.56
  -1 -13   5    5.17    0.64
   0  13  -5    0.44    0.35
   0  13  -5    0.28    0.29
   0 -13   5    0.25    0.31
   0 -13   5    0.43    0.30
  -1  13  -5    4.72    0.62
  -1  13  -5    3.54    0.68
   1 -13   5    5.73    0.66
   1 -13   5    6.10    0.62
  -2  13  -5    4.84    0.77
   2 -13   5    6.52    0.62
   2 -13   5    5.48    0.71
  -3  13  -5    2.59    0.59
  -3  13  -5    3.25    0.47
   3 -13   5    3.73    0.69
  -4  13  -5    1.96    0.42
  -4  13  -5    1.62    0.52
   3  12  -5    1.54    0.30
   3  12  -5    0.97    0.30
   3  12  -5    1.08    0.40
  -3 -12   5    0.77    0.45
   2  12  -5    0.76    0.34
   2  12  -5    0.60    0.27
   2  12  -5    0.27    0.22
  -2 -12   5    0.21    0.30
   1  12  -5    5.90    0.69
   1  12  -5    5.89    0.56
   1  12  -5    5.14    0.57
  -1 -12   5    5.86    0.66
   0  12  -5   10.26    1.05
   0  12  -5   10.71    0.97
   0 -12   5   13.76    1.08
   0 -12   5   10.39    1.00
  -1  12  -5    8.05    0.90
  -1  12  -5    8.71    0.81
   1 -12   5    9.65    0.91
   1 -12   5    9.98    0.85
  -2  12  -5    0.41    0.24
  -2  12  -5    0.40    0.34
   2 -12   5    0.30    0.27
   2 -12   5   -0.13    0.20
  -3  12  -5    5.63    0.61
  -3  12  -5    4.90    0.67
  -3  12  -5    5.31    0.75
   3 -12   5    6.58    0.77
  -4  12  -5    0.30    0.26
  -4  12  -5   -0.08    0.33
   4 -12   5    0.04    0.30
  -5  12  -5    0.55    0.28
  -5  12  -5    0.64    0.38
   5 -12   5    0.53    0.39
  -6  12  -5    0.33    0.23
   6 -12   5    0.26    0.44
   4  11  -5    0.03    0.22
   4  11  -5    0.08    0.29
  -4 -11   5    0.44    0.35
   3  11  -5    2.65    0.43
   3  11  -5    1.93    0.32
   3  11  -5    2.50    0.38
  -3 -11   5    2.04    0.42
   2  11  -5    2.86    0.38
   2  11  -5    3.39    0.50
   2  11  -5    3.31    0.40
  -2 -11   5    2.53    0.43
   1  11  -5    2.10    0.42
   1  11  -5    2.31    0.33
   1  11  -5    2.39    0.31
  -1 -11   5    2.31    0.39
  -1 -11   5    3.18    0.42
   0  11  -5    0.70    0.28
   0  11  -5    0.94    0.23
   0 -11   5    0.90    0.28
   0 -11   5    1.03    0.28
  -1  11  -5    1.29    0.26
  -1  11  -5    0.99    0.33
   1 -11   5    1.35    0.29
   1 -11   5    1.21    0.21
   1 -11   5    1.61    0.38
  -2  11  -5   -0.32    0.17
  -2  11  -5    0.26    0.35
  -2  11  -5    0.39    0.28
   2 -11   5    0.03    0.21
  -3  11  -5    0.39    0.24
  -3  11  -5    0.09    0.29
   3 -11   5    0.41    0.21
   3 -11   5    0.34    0.29
  -4  11  -5    0.89    0.30
   4 -11   5    0.65    0.36
  -5  11  -5    1.89    0.37
   5 -11   5    2.31    0.58
  -6  11  -5    1.74    0.39
  -7  11  -5    0.25    0.24
   7 -11   5    1.09    0.53
   5  10  -5    0.81    0.58
   5  10  -5    0.47    0.24
  -5 -10   5    0.45    0.38
   4  10  -5    2.98    0.41
   4  10  -5    4.47    0.55
  -4 -10   5    2.75    0.49
   3  10  -5    3.08    0.45
   3  10  -5    2.57    0.35
  -3 -10   5    2.34    0.40
   2  10  -5    0.13    0.16
   2  10  -5    0.26    0.18
   2  10  -5   -0.02    0.24
  -2 -10   5   -0.04    0.18
   1  10  -5    0.82    0.19
   1  10  -5    0.08    0.34
   1  10  -5    0.59    0.27
   1  10  -5    0.74    0.19
  -1 -10   5    0.95    0.25
  -1 -10   5    1.39    0.28
   0  10  -5    3.18    0.32
   0  10  -5    2.94    0.35
   0  10  -5    3.40    0.37
   0  10  -5    3.01    0.45
   0 -10   5    3.45    0.43
   0 -10   5    2.98    0.32
   0 -10   5    3.18    0.41
  -1  10  -5    0.47    0.22
  -1  10  -5    0.74    0.22
  -1  10  -5    1.37    0.34
  -1  10  -5    0.62    0.27
   1 -10   5    0.79    0.27
   1 -10   5    0.56    0.17
  -2  10  -5    8.14    0.85
  -2  10  -5   10.02    0.84
  -2  10  -5    8.93    0.79
  -2  10  -5    8.45    0.87
   2 -10   5    9.65    0.94
   2 -10   5    9.45    0.82
  -3  10  -5   17.93    1.60
  -3  10  -5   19.70    1.60
   3 -10   5   20.18    1.78
   3 -10   5   22.01    1.62
  -4  10  -5    8.53    0.78
   4 -10   5    8.24    0.95
  -5  10  -5   -0.33    0.17
   5 -10   5    0.23    0.33
  -6  10  -5    0.28    0.24
   6 -10   5   -0.07    0.30
  -7  10  -5    0.64    0.29
   7 -10   5    0.31    0.42
   6   9  -5   -0.46    0.22
   5   9  -5    1.44    0.37
   5   9  -5    1.28    0.27
  -5  -9   5    0.51    0.30
   4   9  -5    1.80    0.29
   4   9  -5    2.67    0.44
  -4  -9   5    1.70    0.36
   3   9  -5    0.21    0.17
   3   9  -5    0.00    0.20
  -3  -9   5    0.00    0.17
   2   9  -5    0.12    0.13
   2   9  -5    0.02    0.21
   2   9  -5   -0.44    0.32
  -2  -9   5    0.11    0.16
   1   9  -5   -0.21    0.20
   1   9  -5   -0.17    0.24
   1   9  -5   -0.09    0.12
  -1  -9   5   -0.03    0.14
  -1  -9   5    0.03    0.16
   0   9  -5    0.11    0.25
   0   9  -5   -0.02    0.19
   0   9  -5   -0.26    0.11
   0   9  -5   -0.05    0.15
   0  -9   5    0.00    0.15
   0  -9   5    0.36    0.15
   0  -9   5    0.00    0.27
  -1   9  -5   16.90    1.37
  -1   9  -5   15.90    1.29
  -1   9  -5   15.04    1.25
   1  -9   5   15.48    1.37
   1  -9   5   15.49    1.30
  -2   9  -5   17.56    1.47
  -2   9  -5   18.75    1.43
   2  -9   5   19.32    1.60
   2  -9   5   19.98    1.47
   2  -9   5   15.71    1.44
   2  -9   5   17.23    1.44
  -3   9  -5    1.63    0.28
  -3   9  -5    1.74    0.30
  -3   9  -5    2.42    0.36
   3  -9   5    1.72    0.30
   3  -9   5    1.34    0.41
  -4   9  -5    1.78    0.34
   4  -9   5    1.88    0.47
  -5   9  -5    0.16    0.22
   5  -9   5    0.27    0.32
  -6   9  -5    1.91    0.34
   6  -9   5    1.49    0.56
  -7   9  -5    1.11    0.32
   7  -9   5    0.52    0.45
  -8   9  -5    0.07    0.23
   8  -9   5   -0.22    0.42
   7   8  -5    0.10    0.24
   7   8  -5    0.72    0.35
  -7  -8   5    0.60    0.32
   6   8  -5    1.81    0.44
   6   8  -5    1.62    0.30
  -6  -8   5    1.30    0.33
   5   8  -5    0.20    0.23
   5   8  -5    0.00    0.18
  -5  -8   5    0.17    0.22
   4   8  -5    0.01    0.21
   4   8  -5    0.09    0.15
  -4  -8   5   -0.05    0.19
   3   8  -5    0.15    0.17
   3   8  -5    0.15    0.15
  -3  -8   5   -0.13    0.19
   2   8  -5   13.20    0.98
   2   8  -5   10.69    0.92
  -2  -8   5   10.27    1.00
   1   8  -5   37.56    2.76
   1   8  -5   29.28    2.79
   1   8  -5   36.89    2.74
   1   8  -5   29.25    2.81
  -1  -8   5   36.30    2.86
  -1  -8   5   41.84    2.81
  -1  -8   5   38.78    2.72
   0   8  -5    4.58    0.46
   0   8  -5    4.92    0.44
   0   8  -5    4.56    0.50
   0  -8   5    4.80    0.53
   0  -8   5    4.12    0.47
   0  -8   5    4.87    0.51
   0  -8   5    4.93    0.43
  -1   8  -5    7.08    0.67
  -1   8  -5    6.76    0.60
  -1   8  -5    6.15    0.65
  -1   8  -5    7.66    0.64
   1  -8   5    7.80    0.67
   1  -8   5    5.97    0.62
   1  -8   5    7.37    0.74
   1  -8   5    6.94    0.61
  -2   8  -5    1.30    0.26
  -2   8  -5    1.04    0.31
  -2   8  -5    1.16    0.26
  -2   8  -5    1.16    0.24
   2  -8   5    1.02    0.24
   2  -8   5    1.25    0.32
   2  -8   5    0.94    0.23
   2  -8   5    1.27    0.24
  -3   8  -5    0.08    0.16
  -3   8  -5    0.18    0.16
  -3   8  -5    0.05    0.17
   3  -8   5    0.22    0.16
   3  -8   5    0.03    0.19
  -4   8  -5    4.30    0.47
  -4   8  -5    5.05    0.46
  -4   8  -5    4.33    0.49
   4  -8   5    5.10    0.68
  -5   8  -5    0.40    0.18
   5  -8   5    0.74    0.38
  -6   8  -5    0.04    0.20
   6  -8   5   -0.36    0.27
  -7   8  -5    0.66    0.28
   7  -8   5    0.29    0.39
  -8   8  -5    0.47    0.28
   8  -8   5    0.28    0.49
   8   7  -5    0.14    0.33
   8   7  -5   -0.19    0.26
  -8  -7   5    0.78    0.34
   7   7  -5    0.10    0.23
   7   7  -5    0.27    0.28
  -7  -7   5    0.45    0.29
   6   7  -5    1.14    0.33
   6   7  -5    0.87    0.25
  -6  -7   5    1.21    0.32
   5   7  -5    0.15    0.19
   5   7  -5   -0.16    0.15
  -5  -7   5    0.24    0.20
   4   7  -5    1.51    0.29
   4   7  -5    1.27    0.24
  -4  -7   5    0.80    0.25
   3   7  -5    2.61    0.49
   3   7  -5    3.08    0.32
   3   7  -5    3.00    0.38
  -3  -7   5    3.11    0.43
   2   7  -5    0.28    0.15
   2   7  -5   -0.12    0.19
   2   7  -5    0.13    0.19
  -2  -7   5    0.17    0.15
  -2  -7   5    0.13    0.17
   1   7  -5    0.45    0.14
   1   7  -5    0.70    0.18
   1   7  -5    0.22    0.18
   1   7  -5    0.13    0.11
  -1  -7   5    0.07    0.15
  -1  -7   5    0.06    0.14
  -1  -7   5    0.40    0.16
  -1  -7   5    0.32    0.11
  -1  -7   5    0.35    0.15
   0   7  -5   10.80    0.77
   0   7  -5    9.41    0.77
   0   7  -5    8.38    0.81
   0  -7   5    7.25    0.76
   0  -7   5    9.71    0.82
   0  -7   5    9.72    0.74
   0  -7   5    8.95    0.83
   0  -7   5    8.69    0.75
  -1   7  -5   28.53    2.10
  -1   7  -5   26.48    2.15
  -1   7  -5   27.61    2.13
  -1   7  -5   28.53    2.13
   1  -7   5   26.75    2.22
   1  -7   5   27.54    2.11
   1  -7   5   29.40    2.16
   1  -7   5   24.68    2.11
   1  -7   5   26.74    2.10
  -2   7  -5   39.25    3.10
  -2   7  -5   41.11    3.13
  -2   7  -5   38.69    3.12
   2  -7   5   41.29    3.12
   2  -7   5   41.69    3.14
   2  -7   5   39.71    3.08
   2  -7   5   42.40    3.26
  -3   7  -5   59.60    4.43
  -3   7  -5   58.71    4.48
  -3   7  -5   58.63    4.42
   3  -7   5   55.06    4.44
   3  -7   5   59.11    4.45
  -4   7  -5    2.70    0.39
  -4   7  -5    1.88    0.30
   4  -7   5    2.64    0.38
   4  -7   5    1.93    0.46
  -5   7  -5    4.35    0.47
   5  -7   5    5.32    0.89
   5  -7   5    4.38    0.48
  -6   7  -5    3.61    0.44
   6  -7   5    4.61    0.89
  -7   7  -5   -0.05    0.20
   7  -7   5   -0.09    0.34
  -8   7  -5    0.00    0.23
   8  -7   5   -0.14    0.37
   8   6  -5    1.10    0.29
   8   6  -5    1.15    0.68
  -8  -6   5    1.30    0.35
   7   6  -5    0.13    0.23
   7   6  -5    0.07    0.31
  -7  -6   5    0.50    0.23
   6   6  -5    0.26    0.25
   6   6  -5    0.33    0.19
  -6  -6   5    0.20    0.20
   5   6  -5    0.30    0.17
   5   6  -5    0.18    0.19
  -5  -6   5    0.06    0.19
   4   6  -5    2.23    0.28
   4   6  -5    1.57    0.33
  -4  -6   5    1.74    0.32
   3   6  -5    4.36    0.54
   3   6  -5    5.66    0.46
   3   6  -5    5.08    0.50
   3   6  -5    4.95    0.63
  -3  -6   5    4.97    0.47
  -3  -6   5    5.64    0.60
   2   6  -5   22.16    2.00
   2   6  -5   25.18    1.94
   2   6  -5   26.54    1.96
   2   6  -5   26.25    1.93
  -2  -6   5   24.73    1.91
  -2  -6   5   26.17    2.01
   1   6  -5    0.81    0.23
   1   6  -5    0.95    0.22
   1   6  -5    1.26    0.19
   1   6  -5    0.86    0.17
   1   6  -5    1.34    0.18
  -1  -6   5    1.38    0.16
  -1  -6   5    0.99    0.24
  -1  -6   5    1.24    0.18
  -1  -6   5    1.10    0.21
   0   6  -5    0.26    0.12
   0   6  -5    0.24    0.10
   0   6  -5    0.23    0.12
   0   6  -5    0.01    0.12
   0  -6   5    0.05    0.13
   0  -6   5    0.08    0.09
   0  -6   5    0.19    0.09
   0  -6   5    0.07    0.07
   0  -6   5    0.08    0.13
  -1   6  -5   11.54    0.91
  -1   6  -5   11.34    0.97
  -1   6  -5   10.68    0.94
  -1   6  -5   12.53    0.94
   1  -6   5   11.14    0.97
   1  -6   5   11.10    1.03
   1  -6   5   11.42    0.91
   1  -6   5   12.06    0.93
  -2   6  -5   14.23    1.10
  -2   6  -5   13.36    1.13
  -2   6  -5   13.88    1.14
   2  -6   5   15.01    1.16
   2  -6   5   13.51    1.11
   2  -6   5   13.39    1.12
   2  -6   5   14.07    1.26
  -3   6  -5   53.28    3.89
  -3   6  -5   50.22    3.92
  -3   6  -5   55.89    3.89
   3  -6   5   51.92    4.08
   3  -6   5   47.99    3.86
   3  -6   5   49.55    4.06
   3  -6   5   47.32    3.90
   3  -6   5   52.65    3.92
  -4   6  -5   33.17    2.60
  -4   6  -5   35.76    2.58
   4  -6   5   34.00    2.59
   4  -6   5   30.10    2.54
   4  -6   5   33.27    2.79
  -5   6  -5    2.73    0.36
  -5   6  -5    3.01    0.45
   5  -6   5    3.59    0.46
   5  -6   5    3.41    0.66
  -6   6  -5    2.77    0.37
   6  -6   5    2.18    0.61
   6  -6   5    2.26    0.28
  -7   6  -5    1.75    0.32
   7  -6   5    1.09    0.50
   7  -6   5    1.67    0.25
  -8   6  -5    0.73    0.29
   8  -6   5    1.01    0.51
   9  -6   5   -0.13    0.43
   9   5  -5   -0.25    0.35
   9   5  -5    0.08    0.30
  -9  -5   5    0.34    0.32
   8   5  -5    1.86    0.46
   8   5  -5    1.52    0.33
  -8  -5   5    2.07    0.38
   7   5  -5    0.13    0.27
   7   5  -5    1.24    0.26
  -7  -5   5    0.80    0.27
   6   5  -5   -0.01    0.20
   6   5  -5    0.37    0.17
  -6  -5   5    0.40    0.21
   5   5  -5    2.48    0.40
   5   5  -5    2.41    0.30
  -5  -5   5    2.28    0.36
   4   5  -5   16.10    1.47
   4   5  -5   16.79    1.40
   4   5  -5   20.06    1.35
   4   5  -5   15.51    1.43
  -4  -5   5   16.28    1.34
   3   5  -5    8.38    0.69
   3   5  -5    7.94    0.73
   3   5  -5    8.58    0.68
   3   5  -5    7.48    0.78
  -3  -5   5    8.14    0.69
  -3  -5   5    9.44    0.81
  -3  -5   5    8.39    0.75
  -3  -5   5    8.68    0.66
   2   5  -5    9.81    0.97
   2   5  -5   11.82    0.94
   2   5  -5   12.07    0.91
   2   5  -5   12.62    0.91
   2   5  -5   10.59    0.97
  -2  -5   5   11.81    0.98
  -2  -5   5   11.19    0.89
  -2  -5   5   11.54    0.91
   1   5  -5    0.90    0.20
   1   5  -5    1.21    0.17
   1   5  -5    0.73    0.19
   1   5  -5    1.17    0.16
   1   5  -5    0.78    0.15
  -1  -5   5    0.94    0.14
  -1  -5   5    0.97    0.19
  -1  -5   5    0.60    0.18
  -1  -5   5    0.69    0.17
  -1  -5   5    1.08    0.16
  -1  -5   5    1.20    0.24
   0   5  -5   58.64    4.23
   0   5  -5   56.69    4.25
   0   5  -5   64.41    4.24
   0   5  -5   53.75    4.29
   0  -5   5   51.86    4.31
   0  -5   5   55.50    4.23
   0  -5   5   56.70    4.24
   0  -5   5   55.81    4.29
   0  -5   5   51.03    4.31
  -1   5  -5   68.37    5.31
  -1   5  -5   70.50    5.29
  -1   5  -5   72.44    5.26
   1  -5   5   71.33    5.32
   1  -5   5   67.16    5.38
   1  -5   5   67.58    5.38
   1  -5   5   73.16    5.28
   1  -5   5   68.66    5.26
  -2   5  -5   10.04    0.81
  -2   5  -5    9.83    0.82
  -2   5  -5   10.44    0.79
   2  -5   5    9.82    0.77
   2  -5   5    8.91    0.92
   2  -5   5   10.30    0.84
   2  -5   5    8.87    0.80
  -3   5  -5   44.72    3.20
  -3   5  -5   45.92    3.21
  -3   5  -5   42.06    3.23
   3  -5   5   38.54    3.35
   3  -5   5   43.40    3.24
   3  -5   5   39.15    3.21
   3  -5   5   39.53    3.17
  -4   5  -5    1.72    0.26
  -4   5  -5    1.26    0.26
   4  -5   5    1.32    0.27
   4  -5   5    2.01    0.24
   4  -5   5    1.39    0.38
   4  -5   5    1.91    0.31
  -5   5  -5    1.12    0.28
  -5   5  -5    1.08    0.22
   5  -5   5    0.74    0.22
  -6   5  -5    2.69    0.32
   6  -5   5    2.30    0.35
   6  -5   5    1.50    0.53
   6  -5   5    1.99    0.26
  -7   5  -5    0.33    0.21
   7  -5   5    0.41    0.41
   7  -5   5    0.69    0.21
   7  -5   5    0.31    0.23
  -8   5  -5    0.44    0.23
   8  -5   5    0.16    0.37
   8  -5   5   -0.02    0.23
   9  -5   5    0.36    0.31
   9   4  -5    0.57    0.29
  -9  -4   5    0.97    0.31
   8   4  -5    0.20    0.23
   8   4  -5   -0.13    0.19
   8   4  -5   -0.18    0.28
  -8  -4   5    0.21    0.24
   7   4  -5    0.09    0.13
   7   4  -5   -0.05    0.17
   7   4  -5   -0.29    0.23
  -7  -4   5    0.19    0.21
   6   4  -5    0.41    0.27
   6   4  -5    0.83    0.15
   6   4  -5    0.73    0.19
  -6  -4   5    0.89    0.33
  -6  -4   5    0.63    0.22
   5   4  -5    3.90    0.35
   5   4  -5    3.13    0.44
  -5  -4   5    4.13    0.44
  -5  -4   5    4.85    0.57
   4   4  -5   17.03    1.59
   4   4  -5   17.93    1.72
   4   4  -5   21.86    1.54
   4   4  -5   22.27    1.56
   4   4  -5   17.14    1.65
  -4  -4   5   19.66    1.54
  -4  -4   5   24.13    1.72
  -4  -4   5   20.16    1.62
   3   4  -5    2.63    0.26
   3   4  -5    2.97    0.41
   3   4  -5    2.75    0.34
   3   4  -5    2.55    0.31
   3   4  -5    2.90    0.28
  -3  -4   5    3.26    0.38
  -3  -4   5    2.59    0.26
  -3  -4   5    2.64    0.24
  -3  -4   5    2.45    0.33
   2   4  -5   31.11    2.69
   2   4  -5   37.10    2.64
   2   4  -5   31.28    2.69
   2   4  -5   36.73    2.64
   2   4  -5   32.55    2.66
  -2  -4   5   35.04    2.62
  -2  -4   5   33.95    2.64
  -2  -4   5   39.80    2.73
  -2  -4   5   35.37    2.70
   1   4  -5    0.59    0.12
   1   4  -5    0.75    0.13
   1   4  -5    0.66    0.21
   1   4  -5    0.68    0.12
   1   4  -5    0.35    0.13
  -1  -4   5    0.84    0.13
  -1  -4   5    0.81    0.12
  -1  -4   5    0.56    0.15
  -1  -4   5    1.04    0.21
  -1  -4   5    0.51    0.16
  -1  -4   5    0.75    0.17
   0   4  -5   15.90    1.29
   0   4  -5   14.70    1.28
   0   4  -5   17.28    1.33
   0   4  -5   16.93    1.27
   0  -4   5   18.11    1.34
   0  -4   5   17.04    1.28
   0  -4   5   16.38    1.27
  -1   4  -5    4.70    0.40
  -1   4  -5    4.96    0.43
  -1   4  -5    4.74    0.44
   1  -4   5    4.99    0.46
   1  -4   5    4.88    0.40
   1  -4   5    4.89    0.51
   1  -4   5    4.40    0.41
  -2   4  -5    0.67    0.16
  -2   4  -5    1.04    0.15
  -2   4  -5    0.96    0.19
   2  -4   5    0.82    0.15
   2  -4   5    0.75    0.12
   2  -4   5    0.97    0.28
   2  -4   5    0.76    0.19
  -3   4  -5   -0.04    0.10
  -3   4  -5    0.16    0.13
   3  -4   5    0.12    0.18
   3  -4   5   -0.03    0.07
   3  -4   5    0.33    0.13
   3  -4   5    0.01    0.10
  -4   4  -5    2.29    0.35
  -4   4  -5    2.29    0.30
   4  -4   5    2.30    0.31
   4  -4   5    2.70    0.36
   4  -4   5    2.27    0.25
   4  -4   5    2.67    0.55
  -5   4  -5    0.04    0.14
  -5   4  -5    0.08    0.13
   5  -4   5    0.02    0.12
   5  -4   5    0.00    0.13
  -6   4  -5   12.06    0.95
   6  -4   5   10.73    0.91
   6  -4   5   11.26    0.98
  -7   4  -5    5.76    0.54
   7  -4   5    5.06    0.52
   7  -4   5    5.31    0.57
   8  -4   5    0.08    0.24
   8  -4   5   -0.07    0.36
   9  -4   5    0.22    0.30
   9  -4   5   -0.06    0.40
  10   3  -5    0.20    0.26
  10   3  -5   -0.13    0.44
  10   3  -5    0.48    0.33
   9   3  -5   -0.04    0.20
   9   3  -5   -0.29    0.32
   9   3  -5   -0.33    0.25
  -9  -3   5    0.05    0.25
   8   3  -5    0.07    0.21
   8   3  -5    0.26    0.17
  -8  -3   5    0.37    0.22
   7   3  -5   -0.40    0.17
   7   3  -5   -0.02    0.13
  -7  -3   5    0.45    0.29
  -7  -3   5   -0.01    0.17
   6   3  -5    0.80    0.20
   6   3  -5    0.82    0.15
  -6  -3   5    0.59    0.20
  -6  -3   5    0.88    0.32
   5   3  -5    3.71    0.57
   5   3  -5    3.34    0.48
   5   3  -5    2.83    0.34
   5   3  -5    3.72    0.57
   5   3  -5    3.29    0.30
  -5  -3   5    3.16    0.38
  -5  -3   5    3.45    0.46
   4   3  -5   20.28    1.54
   4   3  -5   20.20    1.65
   4   3  -5   20.14    1.66
   4   3  -5   20.66    1.52
   4   3  -5   17.83    1.60
  -4  -3   5   19.07    1.52
  -4  -3   5   18.54    1.53
  -4  -3   5   21.56    1.60
  -4  -3   5   21.11    1.66
   3   3  -5   -0.07    0.12
   3   3  -5    0.04    0.09
   3   3  -5    0.09    0.15
   3   3  -5    0.24    0.08
  -3  -3   5    0.10    0.08
  -3  -3   5    0.43    0.16
  -3  -3   5   -0.06    0.15
  -3  -3   5    0.15    0.07
   2   3  -5    1.36    0.22
   2   3  -5    1.64    0.18
   2   3  -5    1.89    0.19
   2   3  -5    1.67    0.28
   2   3  -5    1.91    0.29
  -2  -3   5    1.87    0.16
  -2  -3   5    1.62    0.27
  -2  -3   5    1.64    0.18
  -2  -3   5    1.78    0.30
   1   3  -5    1.38    0.22
   1   3  -5    1.16    0.15
   1   3  -5    1.26    0.14
   1   3  -5    1.60    0.24
  -1  -3   5    1.33    0.14
  -1  -3   5    1.52    0.23
  -1  -3   5    1.31    0.22
  -1  -3   5    1.36    0.14
  -1  -3   5    1.09    0.17
   0   3  -5  114.27    8.44
   0   3  -5  106.31    8.41
   0   3  -5  113.92    8.39
   0   3  -5  110.86    8.41
   0  -3   5  113.25    8.47
   0  -3   5  112.59    8.39
   0  -3   5  114.56    8.45
   0  -3   5  114.45    8.40
   0  -3   5  109.03    8.42
  -1   3  -5   59.57    4.62
  -1   3  -5   61.30    4.63
  -1   3  -5   63.66    4.59
   1  -3   5   61.02    4.65
   1  -3   5   58.94    4.61
   1  -3   5   60.10    4.70
   1  -3   5   63.17    4.59
  -2   3  -5   26.22    1.91
  -2   3  -5   23.97    1.94
  -2   3  -5   26.51    1.94
   2  -3   5   24.76    1.96
   2  -3   5   24.67    1.90
   2  -3   5   24.26    1.93
  -3   3  -5   10.10    0.86
  -3   3  -5   10.87    0.83
   3  -3   5   10.44    0.85
   3  -3   5   10.03    0.87
   3  -3   5   10.24    0.81
   3  -3   5   10.35    0.98
  -4   3  -5   11.65    0.90
  -4   3  -5   10.64    0.94
   4  -3   5   10.90    0.96
   4  -3   5   10.98    0.87
   4  -3   5   11.10    0.93
  -5   3  -5    7.79    0.87
  -5   3  -5    7.24    0.65
   5  -3   5    7.77    0.66
   5  -3   5    8.55    0.70
   5  -3   5    7.44    0.63
   5  -3   5    7.05    0.69
  -6   3  -5   -0.03    0.16
   6  -3   5    0.06    0.15
   6  -3   5    0.05    0.14
   6  -3   5   -0.01    0.10
   6  -3   5    0.26    0.17
   7  -3   5    2.35    0.41
   7  -3   5    2.97    0.31
   8  -3   5    0.69    0.30
   9  -3   5    0.27    0.39
   9  -3   5    0.48    0.36
  10   2  -5    0.22    0.24
 -10  -2   5    0.20    0.30
   9   2  -5   -0.14    0.21
   9   2  -5   -0.11    0.27
  -9  -2   5    0.16    0.24
   8   2  -5    2.62    0.40
   8   2  -5    3.14    0.36
  -8  -2   5    2.81    0.60
  -8  -2   5    2.99    0.41
   7   2  -5    1.35    0.22
   7   2  -5    2.03    0.31
  -7  -2   5    1.34    0.28
  -7  -2   5    1.63    0.44
   6   2  -5    0.21    0.21
   6   2  -5    0.21    0.16
   6   2  -5    0.15    0.13
  -6  -2   5    0.36    0.17
  -6  -2   5    0.15    0.19
   5   2  -5   -0.10    0.13
   5   2  -5    0.37    0.11
   5   2  -5    0.01    0.15
   5   2  -5   -0.22    0.22
  -5  -2   5   -0.07    0.16
  -5  -2   5   -0.27    0.13
  -5  -2   5    0.03    0.12
   4   2  -5    0.59    0.11
   4   2  -5    0.59    0.13
   4   2  -5    0.56    0.18
   4   2  -5    0.37    0.21
   4   2  -5    0.47    0.20
  -4  -2   5    0.47    0.16
  -4  -2   5    0.66    0.23
  -4  -2   5    0.57    0.12
   3   2  -5    8.37    0.74
   3   2  -5    7.07    0.70
   3   2  -5    7.54    0.72
   3   2  -5    8.89    0.66
   3   2  -5    7.82    0.64
  -3  -2   5    9.08    0.72
  -3  -2   5    8.21    0.64
  -3  -2   5    8.43    0.74
  -3  -2   5    8.30    0.65
   2   2  -5   86.34    6.53
   2   2  -5   90.99    6.47
   2   2  -5   86.46    6.59
   2   2  -5   74.92    6.52
   2   2  -5   91.23    6.48
  -2  -2   5   84.64    6.54
  -2  -2   5   85.43    6.53
  -2  -2   5   89.18    6.48
  -2  -2   5   87.66    6.47
   1   2  -5    3.75    0.31
   1   2  -5    4.22    0.33
   1   2  -5    3.92    0.37
   1   2  -5    3.57    0.35
   1   2  -5    3.39    0.36
  -1  -2   5    3.87    0.32
  -1  -2   5    3.40    0.36
  -1  -2   5    4.07    0.38
  -1  -2   5    3.87    0.34
  -1  -2   5    3.72    0.32
   0   2  -5   76.88    5.57
   0   2  -5   75.35    5.59
   0   2  -5   74.76    5.62
   0   2  -5   73.33    5.65
   0   2  -5   71.71    5.59
   0  -2   5   75.12    5.63
   0  -2   5   76.95    5.58
   0  -2   5   76.38    5.64
   0  -2   5   73.45    5.57
   0  -2   5   69.73    5.60
  -1   2  -5   63.36    4.95
  -1   2  -5   67.08    4.97
  -1   2  -5   67.93    4.93
  -1   2  -5   60.56    5.03
  -1   2  -5   75.75    4.93
   1  -2   5   63.65    4.94
   1  -2   5   66.64    5.03
   1  -2   5   62.59    4.92
   1  -2   5   63.21    4.98
  -2   2  -5   76.35    5.91
  -2   2  -5   82.93    5.88
   2  -2   5   75.69    5.90
   2  -2   5   79.09    6.00
   2  -2   5   77.86    5.92
   2  -2   5   78.27    5.87
  -3   2  -5    5.65    0.45
  -3   2  -5    5.44    0.49
   3  -2   5    5.40    0.58
   3  -2   5    5.14    0.43
   3  -2   5    5.40    0.43
   3  -2   5    4.90    0.48
   3  -2   5    4.99    0.47
  -4   2  -5   -0.01    0.09
  -4   2  -5   -0.02    0.12
   4  -2   5    0.07    0.12
   4  -2   5    0.21    0.14
   4  -2   5    0.17    0.08
   4  -2   5    0.03    0.08
   4  -2   5    0.24    0.22
   4  -2   5   -0.02    0.12
  -5   2  -5    0.26    0.17
  -5   2  -5    0.27    0.14
   5  -2   5   -0.01    0.18
   5  -2   5    0.16    0.16
   5  -2   5    0.19    0.17
   5  -2   5    0.27    0.11
   5  -2   5    0.35    0.13
   5  -2   5    0.34    0.32
   5  -2   5    0.09    0.13
   6  -2   5    3.32    0.38
   6  -2   5    3.20    0.36
   6  -2   5    3.46    0.53
   6  -2   5    3.72    0.47
   6  -2   5    3.58    0.35
   7  -2   5    0.57    0.18
   7  -2   5    1.04    0.44
   7  -2   5    0.54    0.26
   8  -2   5    0.09    0.20
   8  -2   5    0.24    0.25
   9  -2   5    0.47    0.25
   9  -2   5    0.61    0.34
  10   1  -5    0.72    0.34
  10   1  -5    0.01    0.25
 -10  -1   5    0.75    0.29
   9   1  -5    0.28    0.24
   9   1  -5    0.24    0.23
  -9  -1   5    0.11    0.38
  -9  -1   5    0.38    0.23
   8   1  -5    1.49    0.28
   8   1  -5    1.89    0.32
  -8  -1   5    1.90    0.30
  -8  -1   5    2.51    0.53
   7   1  -5    0.74    0.33
   7   1  -5    0.94    0.19
  -7  -1   5    0.64    0.30
   6   1  -5   35.97    2.42
   6   1  -5   30.69    2.60
   6   1  -5   27.52    2.54
   6   1  -5   33.84    2.53
   6   1  -5   28.99    2.49
  -6  -1   5   31.18    2.45
   5   1  -5   18.49    1.54
   5   1  -5   20.32    1.46
   5   1  -5   19.50    1.48
   5   1  -5   19.01    1.61
   5   1  -5   16.80    1.57
  -5  -1   5   18.85    1.59
  -5  -1   5   19.02    1.51
   4   1  -5   10.66    1.01
   4   1  -5   12.21    1.05
   4   1  -5   11.86    0.99
   4   1  -5   12.25    0.94
   4   1  -5   13.05    0.93
  -4  -1   5   10.43    1.02
  -4  -1   5   11.39    0.93
  -4  -1   5   12.65    0.99
   3   1  -5    2.27    0.32
   3   1  -5    1.88    0.19
   3   1  -5    1.96    0.24
   3   1  -5    2.21    0.34
   3   1  -5    1.85    0.20
  -3  -1   5    2.30    0.26
  -3  -1   5    1.91    0.29
  -3  -1   5    1.76    0.18
   2   1  -5   83.07    6.69
   2   1  -5   93.80    6.64
   2   1  -5   87.35    6.69
   2   1  -5   86.20    6.69
   2   1  -5   92.79    6.64
   2   1  -5   90.63    6.65
  -2  -1   5   89.59    6.63
  -2  -1   5   89.42    6.69
  -2  -1   5   84.50    6.70
  -2  -1   5   88.30    6.64
   1   1  -5    4.80    0.38
   1   1  -5    4.34    0.42
   1   1  -5    4.50    0.41
   1   1  -5    4.67    0.39
  -1  -1   5    4.37    0.42
  -1  -1   5    4.75    0.38
  -1  -1   5    5.54    0.41
  -1  -1   5    4.71    0.40
  -1  -1   5    4.68    0.43
   0   1  -5  106.73    8.03
   0   1  -5  106.72    8.01
   0   1  -5  106.58    8.09
   0   1  -5  109.03    8.04
   0  -1   5  104.55    8.07
   0  -1   5  117.76    8.05
   0  -1   5   96.35    8.04
   0  -1   5  113.83    8.08
   0  -1   5  103.69    8.02
  -1   1  -5   15.42    1.04
  -1   1  -5   14.27    1.03
  -1   1  -5   15.12    1.08
  -1   1  -5   12.30    1.12
  -1   1  -5   12.72    1.06
   1  -1   5   12.46    1.05
   1  -1   5   13.53    1.12
   1  -1   5   13.46    1.08
   1  -1   5   12.42    1.05
   1  -1   5   13.32    1.03
  -2   1  -5   -0.04    0.07
  -2   1  -5    0.03    0.09
  -2   1  -5    0.00    0.13
   2  -1   5   -0.02    0.13
   2  -1   5    0.28    0.12
   2  -1   5    0.06    0.08
   2  -1   5   -0.08    0.06
   2  -1   5    0.03    0.06
  -3   1  -5   14.76    1.21
  -3   1  -5   13.20    1.30
  -3   1  -5   15.73    1.17
   3  -1   5   16.74    1.17
   3  -1   5   16.08    1.22
   3  -1   5   14.44    1.16
   3  -1   5   15.03    1.20
   3  -1   5   14.89    1.31
  -4   1  -5    0.40    0.13
  -4   1  -5    0.13    0.13
   4  -1   5    0.25    0.11
   4  -1   5    0.46    0.11
   4  -1   5    0.39    0.13
   4  -1   5    0.18    0.11
   4  -1   5    0.41    0.17
   4  -1   5    0.24    0.20
   4  -1   5    0.37    0.14
  -5   1  -5    0.26    0.18
   5  -1   5    0.73    0.19
   5  -1   5    0.48    0.31
   5  -1   5    0.93    0.16
   5  -1   5    0.46    0.14
   5  -1   5    0.56    0.19
   5  -1   5    0.81    0.28
   5  -1   5    0.71    0.20
   6  -1   5    1.13    0.29
   6  -1   5    1.09    0.41
   6  -1   5    1.17    0.21
   7  -1   5    2.53    0.43
   7  -1   5    1.48    0.25
   8  -1   5    0.12    0.28
   8  -1   5    0.19    0.19
   9  -1   5    0.61    0.28
   9  -1   5    0.08    0.35
  10   0  -5   -0.02    0.27
  10   0  -5   -0.17    0.27
 -10   0   5   -0.10    0.25
   9   0  -5   -0.10    0.23
   9   0  -5    0.20    0.23
  -9   0   5    0.03    0.33
  -9   0   5    0.41    0.23
   8   0  -5    0.56    0.20
   8   0  -5    0.12    0.19
  -8   0   5    0.15    0.32
  -8   0   5    0.14    0.17
   7   0  -5    4.03    0.79
   7   0  -5    4.64    0.46
  -7   0   5    4.46    0.59
  -7   0   5    4.43    0.45
   6   0  -5   20.24    1.89
   6   0  -5   20.67    1.83
   6   0  -5   19.96    1.93
   6   0  -5   25.98    1.78
   6   0  -5   24.49    1.80
   6   0  -5   24.97    1.79
  -6   0   5   22.74    1.80
  -6   0   5   21.93    1.91
   5   0  -5    7.33    0.66
   5   0  -5    8.17    0.72
   5   0  -5    8.64    0.68
   5   0  -5    7.51    0.76
   5   0  -5    7.94    0.79
   5   0  -5    8.08    0.67
  -5   0   5    8.63    0.78
  -5   0   5    8.52    0.70
   4   0  -5    0.96    0.15
   4   0  -5    0.54    0.18
   4   0  -5    0.55    0.15
   4   0  -5    0.17    0.17
   4   0  -5    0.55    0.14
  -4   0   5    0.47    0.23
  -4   0   5    0.69    0.16
  -4   0   5    0.19    0.11
  -4   0   5    0.49    0.19
   3   0  -5    5.61    0.55
   3   0  -5    5.73    0.56
   3   0  -5    6.11    0.49
   3   0  -5    6.36    0.48
   3   0  -5    5.65    0.52
  -3   0   5    5.99    0.49
  -3   0   5    5.57    0.56
  -3   0   5    6.58    0.54
  -3   0   5    5.91    0.56
  -3   0   5    6.26    0.51
   2   0  -5    9.31    0.68
   2   0  -5    9.33    0.68
   2   0  -5    8.32    0.72
   2   0  -5    8.47    0.72
   2   0  -5    8.00    0.72
  -2   0   5    8.65    0.72
  -2   0   5    8.12    0.73
  -2   0   5    9.12    0.68
  -2   0   5    8.47    0.72
   1   0  -5    0.69    0.14
   1   0  -5    0.64    0.13
   1   0  -5    0.62    0.10
   1   0  -5    0.70    0.09
   1   0  -5    0.84    0.14
  -1   0   5    0.61    0.14
  -1   0   5    0.57    0.13
  -1   0   5    1.08    0.13
  -1   0   5    0.62    0.08
  -1   0   5    0.58    0.08
   0   0  -5    2.90    0.27
   0   0  -5    3.22    0.33
   0   0  -5    3.30    0.28
   0   0  -5    3.09    0.25
   0   0   5    2.91    0.26
   0   0   5    3.24    0.31
   0   0   5    3.12    0.25
   0   0   5    3.07    0.29
   0   0   5    3.68    0.31
  -1   0  -5    3.20    0.30
  -1   0  -5    3.66    0.29
  -1   0  -5    3.28    0.27
  -1   0  -5    3.27    0.37
   1   0   5    3.35    0.35
   1   0   5    3.17    0.26
   1   0   5    3.55    0.33
   1   0   5    3.45    0.30
   1   0   5    3.20    0.28
  -2   0  -5   92.95    6.96
  -2   0  -5   90.36    7.00
  -2   0  -5   84.40    7.08
   2   0   5  102.55    6.98
   2   0   5   88.65    6.98
   2   0   5   97.56    7.02
   2   0   5   95.62    7.07
   2   0   5   92.14    6.96
  -3   0  -5   65.24    4.77
  -3   0  -5   56.63    4.90
  -3   0  -5   63.45    4.81
   3   0   5   62.17    4.79
   3   0   5   69.77    4.78
   3   0   5   64.59    4.89
   3   0   5   61.61    4.75
  -4   0  -5    7.12    0.62
  -4   0  -5    5.34    0.70
   4   0   5    6.82    0.58
   4   0   5    6.91    0.60
   4   0   5    7.14    0.73
   4   0   5    6.60    0.56
   4   0   5    8.12    0.58
  -5   0  -5    2.87    0.41
   5   0   5    3.87    0.51
   5   0   5    2.94    0.35
   5   0   5    2.92    0.31
   5   0   5    3.24    0.34
   5   0   5    4.28    0.59
   5   0   5    3.69    0.38
   6   0   5    7.75    0.62
   6   0   5    6.64    0.58
   6   0   5    6.76    0.65
   6   0   5    5.19    0.73
   7   0   5    3.52    0.47
   7   0   5    4.18    0.43
   8   0   5    5.06    0.54
   9   0   5    0.22    0.29
   9   0   5    0.20    0.27
   9   0   5    0.50    0.35
  10  -1  -5   -0.27    0.27
  10  -1  -5    0.03    0.26
  10  -1  -5    2.04    0.80
  10  -1  -5    0.73    0.54
 -10   1   5    0.09    0.42
 -10   1   5    0.32    0.22
   9  -1  -5    0.13    0.19
   9  -1  -5    0.21    0.24
   9  -1  -5    1.08    0.96
   9  -1  -5    0.04    0.21
  -9   1   5   -0.32    0.17
  -9   1   5   -0.27    0.33
   8  -1  -5    1.22    0.39
   8  -1  -5    0.34    0.34
   8  -1  -5    0.69    0.22
   8  -1  -5    0.29    0.22
   8  -1  -5    0.77    0.21
  -8   1   5    0.61    0.19
  -8   1   5    0.31    0.32
   7  -1  -5    3.28    0.50
   7  -1  -5    4.00    0.45
   7  -1  -5    4.08    0.44
   7  -1  -5    4.41    0.42
  -7   1   5    3.69    0.62
  -7   1   5    3.86    0.40
   6  -1  -5   28.58    1.99
   6  -1  -5   25.91    2.01
   6  -1  -5   24.65    2.09
   6  -1  -5   23.27    2.03
   6  -1  -5   27.28    2.03
   6  -1  -5   23.53    2.12
  -6   1   5   25.54    2.11
  -6   1   5   26.26    1.99
  -6   1   5   25.03    2.13
   5  -1  -5    0.18    0.14
   5  -1  -5    0.52    0.15
   5  -1  -5    0.34    0.20
   5  -1  -5    0.49    0.14
   5  -1  -5    0.38    0.22
   5  -1  -5    0.47    0.14
  -5   1   5    0.19    0.16
  -5   1   5    0.45    0.21
  -5   1   5    0.54    0.14
   4  -1  -5  167.01   12.44
   4  -1  -5  154.26   12.46
   4  -1  -5  193.08   12.40
   4  -1  -5  166.29   12.49
  -4   1   5  159.86   12.49
  -4   1   5  157.12   12.45
  -4   1   5  163.32   12.49
  -4   1   5  176.60   12.43
  -4   1   5  153.16   12.40
   3  -1  -5   38.03    3.13
   3  -1  -5   45.99    3.08
   3  -1  -5   44.55    3.08
   3  -1  -5   40.02    3.14
   3  -1  -5   42.81    3.11
  -3   1   5   39.61    3.11
  -3   1   5   37.51    3.14
  -3   1   5   36.49    3.08
  -3   1   5   42.68    3.11
  -3   1   5   39.60    3.15
   2  -1  -5    1.39    0.21
   2  -1  -5    1.46    0.22
   2  -1  -5    1.17    0.13
   2  -1  -5    1.26    0.19
   2  -1  -5    1.59    0.14
  -2   1   5    1.15    0.21
  -2   1   5    1.19    0.22
  -2   1   5    1.16    0.13
  -2   1   5    1.35    0.17
  -2   1   5    1.61    0.17
   1  -1  -5   90.60    7.16
   1  -1  -5   94.95    7.11
   1  -1  -5  109.96    7.16
   1  -1  -5  103.46    7.15
   1  -1  -5   95.70    7.12
  -1   1   5   89.52    7.15
  -1   1   5   92.77    7.11
  -1   1   5   83.90    7.15
   0  -1  -5  256.27   20.06
   0  -1  -5  296.29   20.08
   0  -1  -5  263.18   20.11
   0   1   5  263.86   20.08
   0   1   5  267.18   20.09
   0   1   5  264.50   20.05
  -1  -1  -5    3.60    0.30
  -1  -1  -5    3.00    0.37
  -1  -1  -5    3.23    0.30
   1   1   5    3.54    0.31
   1   1   5    3.78    0.36
   1   1   5    3.10    0.29
   1   1   5    3.39    0.33
  -2  -1  -5  124.74    9.47
  -2  -1  -5  115.43    9.55
   2   1   5  131.51    9.53
   2   1   5  140.74    9.46
   2   1   5  118.65    9.45
  -3  -1  -5   20.97    1.67
  -3  -1  -5   19.44    1.77
   3   1   5   19.88    1.65
   3   1   5   21.78    1.65
   3   1   5   22.80    1.74
   3   1   5   23.49    1.65
  -4  -1  -5   24.72    1.97
  -4  -1  -5   22.31    2.07
   4   1   5   24.71    1.94
   4   1   5   25.88    2.04
   4   1   5   26.91    2.05
   4   1   5   24.17    1.91
   4   1   5   27.47    1.94
  -5  -1  -5   18.22    1.84
   5   1   5   23.03    1.67
   5   1   5   22.59    1.80
   5   1   5   21.92    1.68
   5   1   5   20.23    1.76
   5   1   5   21.07    1.63
   6   1   5    0.56    0.17
   6   1   5    0.05    0.18
   6   1   5    0.69    0.23
   7   1   5   -0.02    0.20
   7   1   5   -0.12    0.18
   7   1   5    0.00    0.17
   8   1   5    0.34    0.26
   8   1   5    0.33    0.23
   9   1   5    0.41    0.30
   9   1   5   -0.21    0.25
  10  -2  -5    0.04    0.31
  10  -2  -5    0.10    0.31
  10  -2  -5   -0.02    0.23
 -10   2   5    0.28    0.43
   9  -2  -5    0.66    0.31
   9  -2  -5    0.25    0.26
   9  -2  -5    0.15    0.44
   9  -2  -5    0.31    0.24
   9  -2  -5    1.26    0.59
  -9   2   5    0.26    0.34
  -9   2   5    0.31    0.19
   8  -2  -5    1.26    0.37
   8  -2  -5    1.32    0.31
   8  -2  -5    1.68    0.27
  -8   2   5    1.02    0.38
  -8   2   5    1.06    0.21
   7  -2  -5    2.30    0.31
   7  -2  -5    2.52    0.37
   7  -2  -5    2.41    0.37
  -7   2   5    3.33    0.55
  -7   2   5    2.21    0.51
  -7   2   5    2.42    0.28
   6  -2  -5   22.35    1.70
   6  -2  -5   21.15    1.68
   6  -2  -5   22.36    1.66
   6  -2  -5   20.72    1.66
   6  -2  -5   19.81    1.77
  -6   2   5   19.58    1.78
  -6   2   5   20.67    1.76
  -6   2   5   21.58    1.64
   5  -2  -5    4.28    0.49
   5  -2  -5    4.05    0.44
   5  -2  -5    4.65    0.43
   5  -2  -5    4.76    0.52
   5  -2  -5    5.23    0.42
   5  -2  -5    4.93    0.45
  -5   2   5    4.85    0.41
  -5   2   5    4.59    0.50
  -5   2   5    3.93    0.47
  -5   2   5    4.05    0.51
   4  -2  -5   22.61    1.86
   4  -2  -5   24.70    1.82
   4  -2  -5   22.85    1.88
   4  -2  -5   24.06    1.81
   4  -2  -5   26.26    1.81
  -4   2   5   21.68    1.81
  -4   2   5   23.01    1.88
  -4   2   5   24.81    1.82
  -4   2   5   22.64    1.87
  -4   2   5   22.29    1.89
   3  -2  -5   64.07    4.56
   3  -2  -5   61.01    4.61
   3  -2  -5   60.28    4.60
   3  -2  -5   68.01    4.57
  -3   2   5   56.51    4.61
  -3   2   5   59.68    4.60
  -3   2   5   56.81    4.62
  -3   2   5   62.94    4.58
  -3   2   5   55.37    4.55
   2  -2  -5    1.54    0.14
   2  -2  -5    1.43    0.16
   2  -2  -5    1.81    0.24
   2  -2  -5    1.00    0.13
   2  -2  -5    1.45    0.25
  -2   2   5    1.48    0.24
  -2   2   5    1.07    0.13
  -2   2   5    1.53    0.18
  -2   2   5    1.17    0.21
  -2   2   5    1.20    0.19
   1  -2  -5   51.40    3.81
   1  -2  -5   48.21    3.78
   1  -2  -5   51.49    3.80
   1  -2  -5   51.85    3.79
   1  -2  -5   49.38    3.78
  -1   2   5   47.00    3.83
  -1   2   5   50.12    3.82
  -1   2   5   53.94    3.79
   0  -2  -5   36.72    2.85
   0  -2  -5   41.94    2.87
   0  -2  -5   38.28    2.91
   0   2   5   36.11    2.88
   0   2   5   35.74    2.84
   0   2   5   38.60    2.89
  -1  -2  -5   38.39    3.07
  -1  -2  -5   39.05    3.14
  -1  -2  -5   41.48    3.07
   1   2   5   44.84    3.08
   1   2   5   39.36    3.05
  -2  -2  -5  124.13    9.11
  -2  -2  -5  115.18    9.20
   2   2   5  122.33    9.11
   2   2   5  109.02    9.10
   2   2   5  136.57    9.11
  -3  -2  -5   13.00    1.29
  -3  -2  -5   15.26    1.20
   3   2   5   17.26    1.27
   3   2   5   15.93    1.19
   3   2   5   14.79    1.17
   3   2   5   14.69    1.19
  -4  -2  -5    2.13    0.44
  -4  -2  -5    2.50    0.31
   4   2   5    4.08    0.71
   4   2   5    2.39    0.28
   4   2   5    2.91    0.32
   4   2   5    2.84    0.30
   5   2   5    0.71    0.20
   5   2   5    0.62    0.14
   5   2   5    1.16    0.32
   5   2   5    0.16    0.14
   5   2   5    0.68    0.19
   6   2   5    0.05    0.13
   6   2   5    0.56    0.16
   6   2   5    0.18    0.19
   6   2   5    0.25    0.26
   7   2   5   -0.20    0.20
   7   2   5    0.67    0.23
   7   2   5    0.32    0.18
   8   2   5    0.48    0.26
   8   2   5    0.00    0.23
  10  -3  -5    0.06    0.25
  10  -3  -5   -0.28    0.28
 -10   3   5   -0.15    0.35
   9  -3  -5    0.33    0.25
   9  -3  -5    0.08    0.20
  -9   3   5    0.38    0.31
   8  -3  -5    0.83    0.23
   8  -3  -5    0.99    0.28
  -8   3   5    0.56    0.35
  -8   3   5    0.58    0.34
   7  -3  -5    1.64    0.26
   7  -3  -5    1.60    0.32
   7  -3  -5    1.87    0.41
  -7   3   5    1.54    0.65
  -7   3   5    1.13    0.35
   6  -3  -5    3.14    0.38
   6  -3  -5    2.48    0.32
   6  -3  -5    3.47    0.55
   6  -3  -5    2.77    0.51
   6  -3  -5    2.62    0.32
  -6   3   5    3.35    0.52
  -6   3   5    1.97    0.44
   5  -3  -5    1.94    0.26
   5  -3  -5    2.67    0.43
   5  -3  -5    2.60    0.31
   5  -3  -5    2.53    0.26
   5  -3  -5    2.24    0.36
  -5   3   5    3.17    0.45
  -5   3   5    1.88    0.35
  -5   3   5    2.15    0.39
   4  -3  -5    2.37    0.24
   4  -3  -5    2.37    0.24
   4  -3  -5    2.24    0.36
   4  -3  -5    2.92    0.38
   4  -3  -5    2.83    0.30
  -4   3   5    2.04    0.29
  -4   3   5    1.40    0.32
  -4   3   5    2.43    0.37
   3  -3  -5   11.17    0.75
   3  -3  -5   10.10    0.80
   3  -3  -5   10.29    0.73
   3  -3  -5    9.13    0.73
   3  -3  -5    8.86    0.77
  -3   3   5    9.26    0.80
  -3   3   5    8.13    0.80
  -3   3   5    7.80    0.73
  -3   3   5    8.43    0.79
  -3   3   5    9.29    0.75
   2  -3  -5    2.96    0.29
   2  -3  -5    3.09    0.26
   2  -3  -5    3.48    0.26
   2  -3  -5    3.07    0.30
  -2   3   5    3.02    0.31
  -2   3   5    2.35    0.30
  -2   3   5    2.50    0.31
  -2   3   5    3.10    0.29
  -2   3   5    2.69    0.26
   1  -3  -5    0.76    0.14
   1  -3  -5    0.87    0.17
   1  -3  -5    1.08    0.12
  -1   3   5    0.54    0.17
  -1   3   5    0.76    0.16
  -1   3   5    0.98    0.17
  -1   3   5    0.89    0.19
  -1   3   5    0.75    0.15
   0  -3  -5  152.18   12.03
   0  -3  -5  169.77   12.05
   0  -3  -5  185.52   12.10
   0   3   5  156.56   12.06
   0   3   5  156.91   12.05
   0   3   5  145.41   12.02
  -1  -3  -5   25.98    2.00
  -1  -3  -5   23.62    2.01
  -1  -3  -5   25.82    2.08
   1   3   5   29.32    2.03
   1   3   5   26.27    1.98
   1   3   5   27.23    2.01
  -2  -3  -5    8.86    0.84
   2   3   5    9.10    0.75
   2   3   5   10.29    0.76
   2   3   5    9.08    0.72
  -3  -3  -5    6.43    0.72
   3   3   5    7.75    0.62
   3   3   5    7.58    0.65
  -4  -3  -5    0.69    0.27
   4   3   5    0.59    0.14
   4   3   5    0.73    0.28
   4   3   5    0.83    0.31
  -5  -3  -5    0.86    0.29
   5   3   5    0.97    0.22
   5   3   5    0.74    0.15
   5   3   5    0.74    0.22
  -6  -3  -5    2.01    0.51
   6   3   5    3.41    0.40
   6   3   5    3.16    0.32
   6   3   5    2.50    0.32
   7   3   5    3.57    0.47
   7   3   5    4.05    0.43
   7   3   5    3.43    0.41
   8   3   5    0.60    0.30
   8   3   5   -0.01    0.26
  10  -4  -5    0.04    0.30
  10  -4  -5    0.05    0.25
 -10   4   5    0.43    0.40
   9  -4  -5   -0.04    0.27
   9  -4  -5    0.27    0.23
  -9   4   5    0.33    0.35
  -9   4   5    0.80    0.34
   8  -4  -5    5.06    0.53
   8  -4  -5    5.96    0.65
  -8   4   5    5.49    0.66
  -8   4   5    4.81    0.69
   7  -4  -5    0.06    0.16
   7  -4  -5    0.38    0.21
   7  -4  -5    0.19    0.31
  -7   4   5   -0.16    0.22
   6  -4  -5    7.45    0.79
   6  -4  -5    7.01    0.65
   6  -4  -5    7.01    0.74
   6  -4  -5    8.92    0.75
   6  -4  -5    7.41    0.64
  -6   4   5    7.62    0.74
  -6   4   5    7.68    0.80
  -6   4   5    6.08    0.75
   5  -4  -5    3.35    0.42
   5  -4  -5    4.69    0.44
   5  -4  -5    3.43    0.36
   5  -4  -5    4.36    0.38
  -5   4   5    3.25    0.47
  -5   4   5    3.49    0.46
  -5   4   5    4.15    0.45
   4  -4  -5    8.03    0.66
   4  -4  -5    8.75    0.74
   4  -4  -5    9.50    0.74
   4  -4  -5    8.19    0.67
   4  -4  -5    8.36    0.71
  -4   4   5    7.46    0.73
  -4   4   5    7.35    0.74
  -4   4   5    7.25    0.75
   3  -4  -5    5.20    0.44
   3  -4  -5    5.16    0.40
   3  -4  -5    4.79    0.45
   3  -4  -5    4.76    0.40
  -3   4   5    4.24    0.47
  -3   4   5    4.40    0.47
  -3   4   5    4.15    0.46
   2  -4  -5    0.48    0.09
   2  -4  -5    0.85    0.18
   2  -4  -5    0.41    0.09
   2  -4  -5    0.44    0.13
   2  -4  -5    0.58    0.13
  -2   4   5    0.37    0.11
  -2   4   5    0.56    0.16
  -2   4   5    0.51    0.14
  -2   4   5    0.36    0.10
  -2   4   5    0.54    0.16
   1  -4  -5    0.08    0.09
   1  -4  -5    0.00    0.07
   1  -4  -5    0.08    0.04
   1  -4  -5    0.26    0.06
  -1   4   5    0.04    0.10
  -1   4   5   -0.01    0.11
  -1   4   5    0.08    0.06
  -1   4   5    0.16    0.10
  -1   4   5   -0.03    0.08
   0  -4  -5    5.24    0.47
   0  -4  -5    5.96    0.47
   0  -4  -5    5.65    0.45
   0   4   5    5.25    0.49
   0   4   5    5.54    0.46
   0   4   5    5.59    0.49
  -1  -4  -5   38.96    3.17
   1   4   5   44.71    3.11
   1   4   5   42.43    3.12
   1   4   5   37.63    3.10
  -2  -4  -5   15.81    1.53
   2   4   5   20.28    1.46
   2   4   5   20.53    1.45
   2   4   5   17.17    1.45
  -3  -4  -5    1.15    0.31
   3   4   5    1.19    0.21
   3   4   5    0.81    0.20
   3   4   5    1.84    0.33
  -4  -4  -5    2.98    0.53
   4   4   5    3.76    0.39
  -5  -4  -5    1.21    0.39
   5   4   5    1.25    0.27
   5   4   5    1.21    0.28
  -6  -4  -5    1.08    0.39
   6   4   5    2.18    0.34
   7   4   5    0.17    0.27
   7   4   5    0.34    0.26
   8   4   5    0.23    0.30
   8   4   5   -0.21    0.34
  10  -5  -5    0.03    0.33
  10  -5  -5    0.22    0.27
 -10   5   5    0.25    0.41
 -10   5   5    0.00    0.41
   9  -5  -5    0.76    0.28
   9  -5  -5    0.48    0.33
  -9   5   5    0.08    0.32
  -9   5   5    0.04    0.33
   8  -5  -5    0.67    0.20
   8  -5  -5    0.41    0.27
  -8   5   5    0.19    0.27
  -8   5   5    0.49    0.31
   7  -5  -5    0.65    0.33
   7  -5  -5    0.46    0.20
   7  -5  -5    0.47    0.24
  -7   5   5    0.31    0.33
  -7   5   5    0.56    0.31
   6  -5  -5    3.41    0.44
   6  -5  -5    2.61    0.33
   6  -5  -5    3.17    0.68
  -6   5   5    3.34    0.50
  -6   5   5    3.08    0.55
  -6   5   5    2.51    0.51
   5  -5  -5    6.21    0.53
   5  -5  -5    5.70    0.62
   5  -5  -5    6.77    0.62
   5  -5  -5    5.41    0.55
   5  -5  -5    6.43    0.58
  -5   5   5    5.04    0.61
  -5   5   5    5.73    0.59
   4  -5  -5    3.85    0.41
   4  -5  -5    4.54    0.44
   4  -5  -5    3.45    0.38
   4  -5  -5    4.70    0.36
   4  -5  -5    3.39    0.34
  -4   5   5    2.92    0.40
  -4   5   5    3.05    0.44
  -4   5   5    3.65    0.45
   3  -5  -5    2.19    0.25
   3  -5  -5    2.17    0.22
   3  -5  -5    2.31    0.28
   3  -5  -5    2.28    0.22
  -3   5   5    1.95    0.22
  -3   5   5    2.05    0.31
  -3   5   5    3.02    0.40
  -3   5   5    2.27    0.37
   2  -5  -5   54.24    3.68
   2  -5  -5   52.34    3.65
   2  -5  -5   49.41    3.64
   2  -5  -5   52.78    3.66
  -2   5   5   42.44    3.72
  -2   5   5   44.74    3.71
  -2   5   5   45.72    3.64
  -2   5   5   51.31    3.67
  -2   5   5   45.26    3.63
  -2   5   5   44.66    3.70
   1  -5  -5   32.80    2.31
   1  -5  -5   30.44    2.27
   1  -5  -5   31.84    2.28
  -1   5   5   29.44    2.29
  -1   5   5   31.10    2.35
  -1   5   5   28.85    2.36
  -1   5   5   29.37    2.35
  -1   5   5   28.21    2.28
   0  -5  -5    2.75    0.25
   0  -5  -5    4.03    0.41
   0  -5  -5    2.43    0.28
   0  -5  -5    2.90    0.29
   0   5   5    2.46    0.31
   0   5   5    3.17    0.34
   0   5   5    2.76    0.27
   0   5   5    2.46    0.32
  -1  -5  -5    5.78    0.60
  -1  -5  -5    7.17    0.69
   1   5   5    7.51    0.62
   1   5   5    7.53    0.62
   1   5   5    7.48    0.60
  -2  -5  -5   31.60    2.65
   2   5   5   35.61    2.57
   2   5   5   35.82    2.57
   2   5   5   30.23    2.57
   3   5   5    2.34    0.38
   3   5   5    2.25    0.32
   3   5   5    2.62    0.32
  -4  -5  -5    0.18    0.23
   4   5   5    0.07    0.34
   4   5   5    0.43    0.19
   4   5   5    0.31    0.18
  -5  -5  -5    1.04    0.34
   5   5   5    1.28    0.29
   5   5   5    1.36    0.29
  -6  -5  -5    0.84    0.40
   6   5   5    1.22    0.31
   6   5   5    0.89    0.32
   7   5   5    0.19    0.31
   7   5   5   -0.06    0.27
  10  -6  -5    0.20    0.36
 -10   6   5    1.11    0.46
   9  -6  -5    0.26    0.33
   9  -6  -5    0.19    0.22
  -9   6   5   -0.14    0.34
  -9   6   5    0.22    0.31
   8  -6  -5    2.15    0.37
   8  -6  -5    3.47    0.51
  -8   6   5    2.83    0.59
  -8   6   5    2.83    0.53
   7  -6  -5    1.19    0.25
   7  -6  -5    1.23    0.33
   7  -6  -5    1.64    0.37
  -7   6   5    0.81    0.36
   6  -6  -5   12.44    1.05
   6  -6  -5   12.42    1.04
   6  -6  -5   11.02    0.92
  -6   6   5    9.86    0.99
  -6   6   5    9.79    1.03
   5  -6  -5   22.21    1.67
   5  -6  -5   18.83    1.64
   5  -6  -5   20.78    1.51
   5  -6  -5   19.77    1.49
   5  -6  -5   20.99    1.54
  -5   6   5   15.20    1.62
  -5   6   5   17.44    1.57
  -5   6   5   17.03    1.61
   4  -6  -5    4.28    0.44
   4  -6  -5    3.22    0.40
   4  -6  -5    3.67    0.36
   4  -6  -5    2.96    0.32
   4  -6  -5    3.25    0.32
  -4   6   5    3.00    0.45
  -4   6   5    3.52    0.53
  -4   6   5    2.58    0.43
  -4   6   5    3.66    0.34
   3  -6  -5    6.55    0.53
   3  -6  -5    6.01    0.50
   3  -6  -5    6.76    0.56
   3  -6  -5    6.04    0.50
  -3   6   5    5.91    0.51
  -3   6   5    5.48    0.61
  -3   6   5    5.34    0.57
   2  -6  -5   12.10    0.91
   2  -6  -5   10.98    0.86
   2  -6  -5   12.22    0.87
   2  -6  -5   11.62    0.89
  -2   6   5    9.43    0.96
  -2   6   5    9.78    0.96
  -2   6   5   10.63    0.87
  -2   6   5   12.51    0.90
  -2   6   5   10.50    0.94
  -2   6   5   10.53    0.87
   1  -6  -5   22.73    1.74
   1  -6  -5   24.61    1.71
   1  -6  -5   22.68    1.70
   1  -6  -5   24.32    1.76
  -1   6   5   21.67    1.71
  -1   6   5   21.67    1.73
  -1   6   5   23.50    1.79
  -1   6   5   19.83    1.80
  -1   6   5   21.45    1.80
   0  -6  -5  121.06    9.26
   0  -6  -5  108.27    9.32
   0   6   5  123.74    9.25
   0   6   5  122.02    9.31
   0   6   5  131.76    9.28
   0   6   5  131.54    9.27
  -1  -6  -5    5.13    0.56
  -1  -6  -5    6.66    0.69
   1   6   5    7.00    0.58
   1   6   5    6.30    0.58
  -2  -6  -5    0.63    0.29
  -2  -6  -5    0.93    0.24
   2   6   5    1.22    0.24
   2   6   5    1.26    0.29
   2   6   5    1.29    0.26
   2   6   5    0.81    0.40
  -3  -6  -5    0.05    0.35
   3   6   5   -0.16    0.17
   3   6   5    0.22    0.23
   3   6   5    0.29    0.18
  -4  -6  -5    0.16    0.28
   4   6   5    0.00    0.18
   4   6   5    0.38    0.22
  -5  -6  -5    0.21    0.30
   5   6   5    0.36    0.22
   5   6   5    0.47    0.26
  -6  -6  -5    0.44    0.37
   6   6   5    0.25    0.28
   6   6   5    0.53    0.31
   7   6   5    0.02    0.35
   7   6   5   -0.08    0.29
  10  -7  -5   -0.19    0.35
  10  -7  -5    0.49    0.28
 -10   7   5    0.42    0.46
 -10   7   5    0.79    0.46
   9  -7  -5   -0.36    0.20
   9  -7  -5    0.21    0.31
  -9   7   5   -0.23    0.33
  -9   7   5   -0.08    0.32
   8  -7  -5    1.91    0.44
   8  -7  -5    1.83    0.34
  -8   7   5    1.55    0.44
  -8   7   5    1.54    0.43
   7  -7  -5    2.03    0.46
   7  -7  -5    1.58    0.35
   7  -7  -5    1.35    0.26
  -7   7   5    0.96    0.34
  -7   7   5    0.90    0.36
   6  -7  -5    3.39    0.36
   6  -7  -5    3.21    0.46
   6  -7  -5    3.29    0.42
  -6   7   5    2.87    0.51
  -6   7   5    2.63    0.53
   5  -7  -5    3.50    0.36
   5  -7  -5    4.26    0.48
   5  -7  -5    3.01    0.35
   5  -7  -5    3.68    0.48
  -5   7   5    3.01    0.53
  -5   7   5    3.01    0.53
  -5   7   5    3.54    0.52
   4  -7  -5    1.66    0.24
   4  -7  -5    1.75    0.36
   4  -7  -5    1.52    0.21
   4  -7  -5    1.54    0.22
  -4   7   5    1.67    0.35
  -4   7   5    1.48    0.24
  -4   7   5    1.06    0.36
   3  -7  -5    2.55    0.27
   3  -7  -5    3.18    0.27
   3  -7  -5    2.41    0.35
   3  -7  -5    2.85    0.30
  -3   7   5    2.29    0.28
  -3   7   5    2.15    0.40
  -3   7   5    2.52    0.48
  -3   7   5    3.16    0.46
   2  -7  -5   46.83    3.31
   2  -7  -5   47.23    3.26
   2  -7  -5   44.68    3.26
   2  -7  -5   46.30    3.29
  -2   7   5   42.22    3.28
  -2   7   5   42.27    3.27
  -2   7   5   41.27    3.38
  -2   7   5   35.55    3.38
  -2   7   5   41.39    3.34
   1  -7  -5    0.26    0.10
   1  -7  -5    0.14    0.18
   1  -7  -5    0.75    0.31
   1  -7  -5    0.36    0.15
   1  -7  -5    0.07    0.10
  -1   7   5   -0.42    0.22
  -1   7   5    0.10    0.13
  -1   7   5    0.27    0.20
  -1   7   5   -0.23    0.11
  -1   7   5   -0.29    0.22
   0  -7  -5   45.83    3.61
   0   7   5   51.14    3.65
   0   7   5   46.22    3.60
   0   7   5   41.62    3.65
   0   7   5   51.20    3.64
  -1  -7  -5    2.44    0.47
  -1  -7  -5    1.68    0.31
   1   7   5    1.86    0.32
   1   7   5    1.65    0.53
   1   7   5    1.82    0.32
   1   7   5    1.42    0.29
  -2  -7  -5    3.27    0.50
   2   7   5    3.84    0.43
   2   7   5    3.80    0.41
  -3  -7  -5   -0.03    0.23
   3   7   5    0.08    0.22
   3   7   5    0.22    0.20
  -4  -7  -5    1.30    0.41
   4   7   5    2.26    0.35
   4   7   5    1.81    0.37
  -5  -7  -5   -0.04    0.32
   5   7   5    0.23    0.31
   5   7   5    0.15    0.26
  -6  -7  -5    0.62    0.45
   6   7   5    1.07    0.37
   6   7   5    1.46    0.41
  10  -8  -5    0.74    0.74
  10  -8  -5    0.38    0.28
 -10   8   5   -0.07    0.42
 -10   8   5    0.07    0.45
   9  -8  -5    0.11    0.35
   9  -8  -5   -0.23    0.21
  -9   8   5    0.51    0.38
  -9   8   5    0.27    0.41
   8  -8  -5    2.14    0.51
   8  -8  -5    0.98    0.27
  -8   8   5    2.21    0.47
  -8   8   5    0.79    0.37
   7  -8  -5    0.48    0.20
   7  -8  -5    0.33    0.25
  -7   8   5    0.22    0.30
  -7   8   5    0.27    0.28
   6  -8  -5    0.45    0.26
   6  -8  -5    0.13    0.16
   6  -8  -5    1.05    0.24
  -6   8   5    0.48    0.20
  -6   8   5    0.39    0.28
  -6   8   5   -0.01    0.24
   5  -8  -5    0.30    0.15
   5  -8  -5    0.14    0.17
   5  -8  -5    0.24    0.20
  -5   8   5   -0.07    0.19
  -5   8   5    0.36    0.17
  -5   8   5   -0.05    0.22
   4  -8  -5    7.82    0.64
   4  -8  -5    8.26    0.65
   4  -8  -5    7.30    0.64
  -4   8   5    7.78    0.66
  -4   8   5    6.65    0.72
  -4   8   5    6.92    0.80
   3  -8  -5    1.66    0.22
   3  -8  -5    3.11    0.45
   3  -8  -5    2.02    0.23
   3  -8  -5    1.60    0.25
  -3   8   5    1.61    0.25
  -3   8   5    0.93    0.30
  -3   8   5    1.14    0.39
   2  -8  -5   50.10    3.35
   2  -8  -5   43.46    3.38
   2  -8  -5   45.13    3.35
  -2   8   5   41.15    3.47
  -2   8   5   45.48    3.37
  -2   8   5   40.78    3.38
  -2   8   5   43.80    3.44
   1  -8  -5   26.77    2.08
  -1   8   5   30.60    2.19
  -1   8   5   27.56    2.20
  -1   8   5   27.41    2.09
  -1   8   5   25.22    2.12
   0  -8  -5    3.25    0.47
   0   8   5    1.87    0.21
   0   8   5    1.65    0.34
   0   8   5    1.60    0.31
   0   8   5    1.57    0.30
  -1  -8  -5    0.51    0.29
   1   8   5    0.62    0.21
   1   8   5    0.86    0.25
  -2  -8  -5    3.34    0.54
   2   8   5    3.16    0.45
   2   8   5    3.10    0.40
  -3  -8  -5    3.22    0.58
   3   8   5    3.19    0.45
   3   8   5    3.57    0.48
  -4  -8  -5    1.47    0.46
   4   8   5    1.74    0.40
   4   8   5    2.46    0.38
  -5  -8  -5    0.15    0.40
   5   8   5    0.50    0.38
   5   8   5    0.74    0.34
   9  -9  -5    0.79    0.31
   9  -9  -5    0.51    0.41
  -9   9   5    0.78    0.48
  -9   9   5    0.78    0.43
   8  -9  -5    0.33    0.38
   8  -9  -5    0.48    0.25
  -8   9   5    0.19    0.35
  -8   9   5    0.13    0.34
   7  -9  -5    0.20    0.29
   7  -9  -5   -0.03    0.17
  -7   9   5    0.45    0.28
  -7   9   5    0.41    0.33
   6  -9  -5   -0.20    0.13
   6  -9  -5    0.17    0.23
  -6   9   5   -0.17    0.14
  -6   9   5   -0.10    0.22
  -6   9   5   -0.21    0.26
   5  -9  -5    0.19    0.13
   5  -9  -5   -0.02    0.19
   5  -9  -5    0.24    0.24
  -5   9   5    0.50    0.18
  -5   9   5    0.00    0.36
  -5   9   5    0.78    0.35
   4  -9  -5    3.58    0.40
   4  -9  -5    2.89    0.41
   4  -9  -5    2.95    0.35
   4  -9  -5    4.25    0.53
   4  -9  -5    2.95    0.36
  -4   9   5    3.37    0.77
  -4   9   5    3.10    0.57
  -4   9   5    2.86    0.35
   3  -9  -5    8.50    0.62
   3  -9  -5    5.98    0.65
   3  -9  -5    6.93    0.70
   3  -9  -5    8.05    0.64
  -3   9   5    7.21    0.79
  -3   9   5    6.74    0.72
  -3   9   5    7.89    0.65
   2  -9  -5    3.47    0.34
   2  -9  -5    3.73    0.37
  -2   9   5    2.95    0.39
  -2   9   5    3.75    0.37
  -2   9   5    3.52    0.47
  -2   9   5    4.83    0.64
   1  -9  -5   -0.13    0.29
   1  -9  -5    0.18    0.11
  -1   9   5    0.20    0.12
  -1   9   5   -0.30    0.21
  -1   9   5    0.02    0.21
   0  -9  -5    0.64    0.33
   0  -9  -5    0.05    0.11
   0   9   5   -0.15    0.20
   0   9   5    0.13    0.22
  -1  -9  -5   -0.09    0.27
   1   9   5   -0.01    0.19
   1   9   5   -0.21    0.16
  -2  -9  -5    0.98    0.38
   2   9   5    0.92    0.31
   2   9   5    1.06    0.28
  -3  -9  -5    0.14    0.30
   3   9   5    0.40    0.25
   3   9   5    0.26    0.29
  -4  -9  -5    1.08    0.44
   4   9   5    0.03    0.28
   4   9   5    1.27    0.37
  -5  -9  -5    0.32    0.44
   5   9   5    0.67    0.38
   9 -10  -5   -0.17    0.25
   9 -10  -5    0.16    0.40
  -9  10   5    0.38    0.47
  -9  10   5   -0.08    0.44
   8 -10  -5   -0.35    0.19
   8 -10  -5   -0.01    0.31
  -8  10   5    0.15    0.36
  -8  10   5   -0.61    0.43
   7 -10  -5    0.85    0.36
   7 -10  -5    0.62    0.22
  -7  10   5    0.64    0.26
  -7  10   5    0.78    0.36
  -7  10   5    0.66    0.43
   6 -10  -5    0.42    0.19
   6 -10  -5    0.78    0.32
  -6  10   5    0.20    0.36
  -6  10   5    0.49    0.30
  -6  10   5    0.48    0.24
   5 -10  -5    0.79    0.33
   5 -10  -5    0.55    0.18
  -5  10   5    0.37    0.21
  -5  10   5    0.11    0.31
  -5  10   5    0.30    0.28
   4 -10  -5    5.68    0.64
   4 -10  -5    3.85    0.40
  -4  10   5    3.67    0.67
  -4  10   5    4.70    0.64
  -4  10   5    4.02    0.44
   3 -10  -5    0.04    0.20
   3 -10  -5    0.16    0.17
   3 -10  -5    0.29    0.13
   3 -10  -5    0.41    0.31
  -3  10   5    0.35    0.26
  -3  10   5    0.20    0.32
   2 -10  -5    7.28    0.66
  -2  10   5    7.52    0.83
  -2  10   5    8.42    0.66
  -2  10   5    6.51    0.70
  -2  10   5    8.77    0.77
   1 -10  -5    0.88    0.20
  -1  10   5    1.04    0.22
  -1  10   5    0.46    0.34
  -1  10   5    1.38    0.32
  -1  10   5    1.28    0.33
   0 -10  -5    0.91    0.42
   0  10   5   -0.05    0.15
   0  10   5   -0.12    0.25
   0  10   5   -0.01    0.26
  -1 -10  -5   -0.32    0.30
   1  10   5   -0.23    0.22
   1  10   5   -0.13    0.27
  -2 -10  -5    1.06    0.44
   2  10   5    1.99    0.41
   2  10   5    1.18    0.34
  -3 -10  -5    0.57    0.41
   3  10   5    0.11    0.30
   3  10   5    0.33    0.33
  -4 -10  -5    0.33    0.45
   4  10   5    0.38    0.33
   8 -11  -5   -0.19    0.25
   8 -11  -5   -0.01    0.33
  -8  11   5    0.42    0.44
  -8  11   5    0.51    0.46
   7 -11  -5    0.32    0.40
   7 -11  -5   -0.22    0.18
  -7  11   5   -0.08    0.24
  -7  11   5   -0.10    0.35
   6 -11  -5    0.39    0.20
   6 -11  -5    0.50    0.35
  -6  11   5    0.25    0.32
  -6  11   5   -0.03    0.36
  -6  11   5    0.59    0.26
   5 -11  -5   -0.21    0.16
   5 -11  -5    0.06    0.28
  -5  11   5   -0.19    0.20
  -5  11   5    0.17    0.26
  -5  11   5   -0.31    0.35
   4 -11  -5   -0.28    0.14
   4 -11  -5   -0.06    0.30
  -4  11   5    0.09    0.19
  -4  11   5   -0.28    0.31
  -4  11   5   -0.21    0.25
   3 -11  -5   -0.02    0.15
   3 -11  -5    0.09    0.35
   3 -11  -5    0.32    0.24
  -3  11   5   -0.11    0.25
  -3  11   5    0.33    0.17
  -3  11   5   -0.10    0.33
   2 -11  -5   -0.11    0.23
   2 -11  -5    0.65    0.40
  -2  11   5   -0.39    0.28
  -2  11   5    0.04    0.25
  -2  11   5   -0.16    0.25
  -2  11   5    0.28    0.19
   1 -11  -5    1.32    0.27
   1 -11  -5    3.39    0.60
  -1  11   5    1.71    0.39
  -1  11   5    1.66    0.44
  -1  11   5    1.64    0.27
   0 -11  -5    0.20    0.38
   0 -11  -5    0.44    0.22
   0  11   5    0.24    0.30
   0  11   5   -0.30    0.22
   0  11   5    0.14    0.17
  -1 -11  -5    0.73    0.42
   1  11   5    0.92    0.34
   1  11   5    1.16    0.39
  -2 -11  -5    0.80    0.43
   2  11   5    0.74    0.38
   2  11   5    0.67    0.33
  -3 -11  -5    1.75    0.52
   3  11   5    0.67    0.36
   3  11   5    0.78    0.38
   7 -12  -5    0.30    0.24
   7 -12  -5    0.63    0.43
  -7  12   5    0.46    0.44
  -7  12   5   -0.39    0.42
   6 -12  -5    1.42    0.53
   6 -12  -5    1.66    0.31
  -6  12   5    1.69    0.36
  -6  12   5    1.07    0.54
  -6  12   5    1.08    0.46
   5 -12  -5    3.09    0.61
   5 -12  -5    3.08    0.40
  -5  12   5    2.88    0.43
  -5  12   5    3.77    0.57
  -5  12   5    2.32    0.67
   4 -12  -5    4.52    0.44
  -4  12   5    4.06    0.66
  -4  12   5    3.13    0.70
  -4  12   5    3.87    0.48
   3 -12  -5    0.98    0.50
  -3  12   5   -0.73    0.36
  -3  12   5    0.18    0.32
  -3  12   5   -0.10    0.20
  -2  12   5    7.23    0.64
  -2  12   5    6.41    0.77
  -2  12   5    6.75    0.84
  -1  12   5    3.14    0.52
  -1  12   5    3.05    0.37
  -1  12   5    2.03    0.51
   0 -12  -5   -0.73    0.36
   0 -12  -5    0.41    0.32
   0  12   5   -0.07    0.27
   0  12   5   -0.05    0.32
   0  12   5    0.08    0.20
  -1 -12  -5   -0.15    0.38
   1  12   5    0.18    0.35
   1  12   5   -0.32    0.37
   5 -13  -5   -0.07    0.23
   5 -13  -5    0.26    0.44
  -5  13   5    0.67    0.43
  -5  13   5    0.52    0.29
  -5  13   5    0.09    0.49
   4 -13  -5    8.37    0.69
  -4  13   5    7.86    0.74
  -4  13   5    7.68    1.01
  -4  13   5    5.66    0.89
  -3  13   5    4.92    0.54
  -3  13   5    4.17    0.80
  -3  13   5    4.98    0.71
   2 -13  -5    1.06    0.63
  -2  13   5    0.38    0.34
  -2  13   5    0.26    0.23
  -2  13   5    0.25    0.38
   1 -13  -5   -0.03    0.51
  -1  13   5   -0.01    0.38
  -1  13   5   -0.16    0.34
  -1  13   5    0.49    0.24
   1  13  -6   -0.23    0.36
   1  13  -6   -0.39    0.23
  -1 -13   6   -0.28    0.33
  -1 -13   6   -0.03    0.30
   0  13  -6    0.29    0.28
   0  13  -6    0.20    0.37
   0 -13   6    0.80    0.33
   0 -13   6    1.00    0.34
  -1  13  -6   -0.24    0.22
  -1  13  -6    0.21    0.36
   1 -13   6    0.10    0.27
   1 -13   6    0.54    0.28
  -2  13  -6    0.13    0.26
  -2  13  -6    0.05    0.39
   2 -13   6    0.64    0.27
   2 -13   6    0.56    0.33
  -3  13  -6   -0.08    0.37
  -3  13  -6   -0.05    0.23
   3 -13   6   -0.19    0.33
   3  12  -6    0.48    0.28
   3  12  -6    0.59    0.35
   3  12  -6    0.57    0.43
  -3 -12   6    0.63    0.62
   2  12  -6    0.31    0.33
   2  12  -6    0.12    0.23
   2  12  -6    0.15    0.21
  -2 -12   6    0.02    0.25
   1  12  -6    0.97    0.25
   1  12  -6    0.88    0.35
   1  12  -6    0.80    0.25
  -1 -12   6    0.55    0.26
  -1 -12   6    1.15    0.34
   0  12  -6    0.03    0.20
   0  12  -6    0.05    0.29
   0 -12   6    0.55    0.25
   0 -12   6    0.40    0.25
  -1  12  -6    0.19    0.23
  -1  12  -6    0.46    0.34
   1 -12   6    0.65    0.31
   1 -12   6    0.35    0.27
  -2  12  -6    6.72    0.69
  -2  12  -6    6.56    0.80
   2 -12   6    6.92    0.80
   2 -12   6    7.53    0.70
  -3  12  -6    0.83    0.29
   3 -12   6    1.30    0.31
   3 -12   6    0.89    0.37
  -4  12  -6    0.25    0.38
   4 -12   6    0.23    0.32
  -5  12  -6   -0.04    0.24
   5 -12   6    0.16    0.37
   4  11  -6    0.20    0.22
   4  11  -6    0.17    0.63
   3  11  -6   -0.07    0.27
   3  11  -6    0.25    0.20
   3  11  -6   -0.46    0.22
  -3 -11   6    0.14    0.25
   2  11  -6   -0.10    0.19
   2  11  -6    0.11    0.27
   2  11  -6   -0.09    0.17
  -2 -11   6    0.08    0.24
   1  11  -6    0.69    0.29
   1  11  -6    0.54    0.55
   1  11  -6    0.76    0.22
   1  11  -6    0.49    0.21
  -1 -11   6    0.78    0.25
  -1 -11   6    0.57    0.26
   0  11  -6    3.53    0.44
   0  11  -6    4.19    0.46
   0  11  -6    4.51    0.53
   0 -11   6    4.04    0.50
   0 -11   6    3.77    0.40
   0 -11   6    4.00    0.50
  -1  11  -6    0.91    0.32
  -1  11  -6    0.54    0.24
  -1  11  -6    0.62    0.25
   1 -11   6    0.60    0.28
   1 -11   6    0.92    0.26
  -2  11  -6    2.76    0.50
  -2  11  -6    2.82    0.39
   2 -11   6    3.33    0.42
   2 -11   6    3.15    0.58
  -3  11  -6    1.15    0.28
  -3  11  -6    0.74    0.33
  -3  11  -6    0.81    0.35
   3 -11   6    0.84    0.29
   3 -11   6    1.00    0.41
  -4  11  -6    1.08    0.32
   4 -11   6    2.01    0.51
  -5  11  -6   -0.08    0.21
   5 -11   6    0.15    0.42
  -6  11  -6    0.09    0.21
   6 -11   6    0.26    0.39
   5  10  -6   -0.01    0.21
   4  10  -6    0.43    0.30
   4  10  -6    0.41    0.22
  -4 -10   6    0.52    0.27
   3  10  -6    2.27    0.33
   3  10  -6    2.87    0.45
  -3 -10   6    2.20    0.42
   2  10  -6    7.50    0.73
   2  10  -6   10.06    0.82
  -2 -10   6    7.98    0.80
   1  10  -6    0.29    0.25
   1  10  -6    0.76    0.37
   1  10  -6    0.35    0.15
   1  10  -6    0.21    0.15
  -1 -10   6    0.53    0.14
  -1 -10   6    0.46    0.23
  -1 -10   6    0.60    0.22
   0  10  -6   -0.02    0.20
   0  10  -6    0.09    0.17
   0  10  -6    0.02    0.15
   0 -10   6    0.42    0.16
   0 -10   6    0.14    0.19
   0 -10   6    0.06    0.18
  -1  10  -6    1.49    0.32
  -1  10  -6    1.42    0.33
  -1  10  -6    1.66    0.29
   1 -10   6    1.83    0.43
   1 -10   6    1.92    0.36
  -2  10  -6    9.10    0.90
  -2  10  -6   10.07    0.88
  -2  10  -6    9.55    0.83
   2 -10   6    9.03    0.97
  -3  10  -6    2.45    0.40
  -3  10  -6    2.64    0.44
  -3  10  -6    2.61    0.40
   3 -10   6    3.26    0.62
   3 -10   6    3.00    0.44
  -4  10  -6   -0.28    0.19
   4 -10   6    0.27    0.27
  -5  10  -6   -0.24    0.21
   5 -10   6    0.14    0.31
  -6  10  -6    1.53    0.38
   6 -10   6    0.97    0.51
  -7  10  -6    1.13    0.30
   7 -10   6    0.93    0.51
   6   9  -6   -0.13    0.23
  -6  -9   6    0.48    0.36
   5   9  -6    1.24    0.28
   5   9  -6    1.62    0.37
  -5  -9   6    0.66    0.29
   4   9  -6    0.03    0.23
   4   9  -6    0.55    0.21
  -4  -9   6   -0.05    0.21
   3   9  -6    0.09    0.16
   3   9  -6    0.53    0.24
  -3  -9   6    0.00    0.21
   2   9  -6    0.88    0.40
   2   9  -6    0.99    0.22
   2   9  -6    1.26    0.29
  -2  -9   6    0.51    0.23
   1   9  -6    0.32    0.15
   1   9  -6   -0.18    0.20
   1   9  -6    0.04    0.25
   1   9  -6   -0.14    0.13
  -1  -9   6    0.25    0.17
  -1  -9   6    0.16    0.19
  -1  -9   6   -0.02    0.12
   0   9  -6   -0.35    0.20
   0   9  -6   -0.11    0.13
   0   9  -6   -0.10    0.15
   0  -9   6   -0.14    0.14
   0  -9   6    0.01    0.15
   0  -9   6    0.30    0.18
  -1   9  -6    0.00    0.15
  -1   9  -6   -0.29    0.15
  -1   9  -6    0.07    0.22
   1  -9   6    0.07    0.14
   1  -9   6    0.11    0.17
   1  -9   6    0.08    0.17
  -2   9  -6    0.39    0.19
  -2   9  -6    0.04    0.18
   2  -9   6    0.15    0.16
   2  -9   6    0.16    0.20
   2  -9   6    0.27    0.18
  -3   9  -6    3.44    0.40
  -3   9  -6    4.01    0.45
  -3   9  -6    3.13    0.45
   3  -9   6    3.58    0.43
   3  -9   6    3.36    0.63
  -4   9  -6    0.95    0.25
  -4   9  -6    1.06    0.28
   4  -9   6    1.03    0.42
   4  -9   6    1.14    0.29
  -5   9  -6    4.63    0.54
   5  -9   6    5.46    0.81
  -6   9  -6    0.31    0.23
   6  -9   6    0.62    0.38
  -7   9  -6    0.09    0.25
   7   8  -6   -0.19    0.25
   7   8  -6    0.57    0.36
  -7  -8   6    0.53    0.35
   6   8  -6    0.76    0.25
   6   8  -6    0.55    0.30
  -6  -8   6    0.28    0.28
   5   8  -6    0.59    0.26
   5   8  -6    0.32    0.19
  -5  -8   6    0.43    0.27
   4   8  -6    0.25    0.21
   4   8  -6    0.12    0.15
  -4  -8   6   -0.24    0.20
   3   8  -6    2.44    0.32
   3   8  -6    2.75    0.38
  -3  -8   6    1.86    0.40
   2   8  -6   16.43    1.63
   2   8  -6   21.21    1.51
  -2  -8   6   18.96    1.59
   1   8  -6    9.72    1.03
   1   8  -6   12.68    1.08
   1   8  -6   12.18    1.00
  -1  -8   6   12.69    0.96
  -1  -8   6   11.44    1.06
  -1  -8   6   13.31    1.04
   0   8  -6   31.02    2.41
   0   8  -6   34.44    2.41
   0   8  -6   30.82    2.38
   0   8  -6   26.13    2.44
   0  -8   6   32.14    2.38
   0  -8   6   30.94    2.45
   0  -8   6   30.45    2.48
  -1   8  -6   31.71    2.69
  -1   8  -6   35.42    2.59
  -1   8  -6   35.43    2.63
   1  -8   6   35.32    2.74
   1  -8   6   34.84    2.60
   1  -8   6   36.01    2.67
   1  -8   6   28.19    2.60
  -2   8  -6    3.41    0.42
  -2   8  -6    3.01    0.36
  -2   8  -6    3.42    0.43
   2  -8   6    3.46    0.42
   2  -8   6    4.09    0.39
  -3   8  -6    1.42    0.29
  -3   8  -6    1.41    0.26
  -3   8  -6    1.34    0.29
   3  -8   6    1.22    0.40
   3  -8   6    1.48    0.30
  -4   8  -6    3.61    0.43
  -4   8  -6    2.60    0.41
   4  -8   6    3.24    0.69
   4  -8   6    2.61    0.42
  -5   8  -6    4.15    0.49
   5  -8   6    5.31    0.91
  -6   8  -6    1.33    0.33
   6  -8   6    1.12    0.42
  -7   8  -6    0.54    0.27
   7  -8   6    0.62    0.46
  -8   8  -6   -0.01    0.33
   8  -8   6   -0.09    0.48
   8   7  -6    0.26    0.40
   8   7  -6   -0.01    0.43
  -8  -7   6    0.28    0.35
   7   7  -6   -0.22    0.20
   7   7  -6    0.19    0.28
  -7  -7   6    0.27    0.29
   6   7  -6    0.38    0.20
   6   7  -6    0.68    0.27
  -6  -7   6    0.50    0.26
   5   7  -6    2.80    0.35
   5   7  -6    2.38    0.42
  -5  -7   6    2.03    0.39
   4   7  -6    2.50    0.38
   4   7  -6    2.41    0.38
  -4  -7   6    1.43    0.33
   3   7  -6    1.21    0.21
   3   7  -6    1.88    0.30
   3   7  -6    0.94    0.34
  -3  -7   6    1.05    0.30
   2   7  -6   -0.13    0.21
   2   7  -6    0.20    0.14
   2   7  -6    0.12    0.11
   2   7  -6    0.18    0.25
   2   7  -6    0.33    0.17
  -2  -7   6    0.06    0.10
  -2  -7   6   -0.05    0.16
   1   7  -6   25.88    2.28
   1   7  -6   24.91    2.24
   1   7  -6   30.20    2.22
   1   7  -6   29.17    2.22
  -1  -7   6   31.45    2.27
  -1  -7   6   29.02    2.21
  -1  -7   6   31.05    2.19
  -1  -7   6   29.11    2.29
  -1  -7   6   26.34    2.27
   0   7  -6  120.51    8.73
   0   7  -6  105.80    8.76
   0   7  -6  121.26    8.77
   0  -7   6  115.74    8.80
   0  -7   6  117.06    8.77
   0  -7   6  124.38    8.70
   0  -7   6  115.71    8.70
   0  -7   6  105.73    8.80
  -1   7  -6    1.01    0.22
  -1   7  -6    0.96    0.23
   1  -7   6    0.65    0.16
   1  -7   6    1.08    0.33
   1  -7   6    0.79    0.19
   1  -7   6    0.88    0.25
   1  -7   6    0.99    0.30
  -2   7  -6   45.81    3.38
  -2   7  -6   43.30    3.41
  -2   7  -6   42.43    3.41
   2  -7   6   45.23    3.56
   2  -7   6   44.12    3.39
   2  -7   6   47.62    3.44
   2  -7   6   41.37    3.54
  -3   7  -6    0.35    0.18
  -3   7  -6    0.10    0.15
  -3   7  -6    0.30    0.19
   3  -7   6    0.31    0.23
   3  -7   6    0.53    0.21
  -4   7  -6    7.67    0.71
  -4   7  -6    7.62    0.75
   4  -7   6    9.12    0.96
   4  -7   6    8.21    0.76
  -5   7  -6    0.16    0.20
  -5   7  -6    0.10    0.18
   5  -7   6   -0.09    0.25
   5  -7   6    0.08    0.19
  -6   7  -6    0.11    0.18
   6  -7   6    0.34    0.23
   6  -7   6    0.41    0.35
  -7   7  -6    0.91    0.31
   7  -7   6    0.08    0.41
  -8   7  -6    0.17    0.23
   8  -7   6    0.15    0.58
   8   6  -6    4.32    0.53
  -8  -6   6    3.88    0.60
   7   6  -6    1.26    0.35
   7   6  -6    1.54    0.32
  -7  -6   6    1.99    0.39
   6   6  -6    0.06    0.18
   6   6  -6    0.32    0.27
  -6  -6   6    0.07    0.19
   5   6  -6    0.11    0.14
   5   6  -6    0.14    0.22
  -5  -6   6    0.17    0.19
   4   6  -6   -0.02    0.12
   4   6  -6   -0.01    0.11
   4   6  -6    0.14    0.17
  -4  -6   6   -0.01    0.11
  -4  -6   6    0.31    0.20
   3   6  -6   10.93    0.90
   3   6  -6   10.71    0.92
   3   6  -6   11.08    0.88
  -3  -6   6   10.77    0.85
  -3  -6   6   11.43    0.98
  -3  -6   6   10.89    0.90
   2   6  -6   36.15    2.54
   2   6  -6   35.44    2.55
   2   6  -6   28.40    2.59
   2   6  -6   28.56    2.60
   2   6  -6   35.44    2.53
  -2  -6   6   33.59    2.50
  -2  -6   6   32.65    2.53
  -2  -6   6   33.11    2.61
   1   6  -6    0.88    0.16
   1   6  -6    0.53    0.21
   1   6  -6    0.67    0.14
   1   6  -6    0.69    0.19
   1   6  -6    0.80    0.16
  -1  -6   6    0.80    0.14
  -1  -6   6    0.35    0.19
  -1  -6   6    0.65    0.18
  -1  -6   6    0.59    0.16
  -1  -6   6    0.69    0.20
   0   6  -6    0.25    0.12
   0   6  -6    0.19    0.18
   0   6  -6    0.19    0.12
   0   6  -6    0.36    0.14
   0  -6   6    0.33    0.16
   0  -6   6    0.50    0.17
   0  -6   6    0.27    0.11
   0  -6   6    0.35    0.18
   0  -6   6    0.63    0.14
  -1   6  -6   39.44    3.16
  -1   6  -6   41.61    3.14
  -1   6  -6   41.53    3.10
   1  -6   6   40.84    3.24
   1  -6   6   41.71    3.12
   1  -6   6   42.54    3.18
   1  -6   6   37.96    3.23
  -2   6  -6    4.28    0.43
  -2   6  -6    4.45    0.44
  -2   6  -6    3.79    0.40
   2  -6   6    4.22    0.58
   2  -6   6    3.77    0.38
   2  -6   6    3.93    0.55
   2  -6   6    4.05    0.45
  -3   6  -6    3.54    0.60
  -3   6  -6    3.10    0.36
  -3   6  -6    3.32    0.37
   3  -6   6    3.23    0.60
   3  -6   6    2.92    0.33
   3  -6   6    3.68    0.62
   3  -6   6    3.58    0.41
   3  -6   6    3.36    0.37
  -4   6  -6    0.95    0.26
  -4   6  -6    1.94    0.28
   4  -6   6    0.53    0.35
   4  -6   6    1.04    0.28
  -5   6  -6    2.43    0.41
  -5   6  -6    3.05    0.38
   5  -6   6    3.39    0.45
   5  -6   6    2.36    0.58
  -6   6  -6    3.28    0.40
   6  -6   6    3.76    0.44
   6  -6   6    2.99    0.39
   6  -6   6    3.15    0.70
  -7   6  -6    0.52    0.23
   7  -6   6    0.53    0.22
   7  -6   6    0.80    0.48
  -8   6  -6    0.12    0.23
   8  -6   6    0.61    0.45
   8  -6   6    0.34    0.31
   9   5  -6    0.40    0.38
   9   5  -6    0.89    0.39
  -9  -5   6    0.73    0.34
   8   5  -6    0.27    0.24
   8   5  -6    0.02    0.27
  -8  -5   6    0.55    0.32
   7   5  -6    0.18    0.28
   7   5  -6    0.58    0.22
  -7  -5   6    0.37    0.22
   6   5  -6    3.31    0.40
   6   5  -6    2.64    0.46
  -6  -5   6    2.55    0.42
   5   5  -6    3.44    0.44
   5   5  -6    4.12    0.40
   5   5  -6    3.66    0.36
  -5  -5   6    4.94    0.71
  -5  -5   6    3.85    0.45
  -5  -5   6    3.42    0.37
   4   5  -6    4.27    0.60
   4   5  -6    5.57    0.50
   4   5  -6    5.16    0.43
   4   5  -6    4.47    0.51
  -4  -5   6    4.68    0.42
  -4  -5   6    6.18    0.63
  -4  -5   6    5.86    0.55
  -4  -5   6    4.04    0.44
   3   5  -6    0.72    0.16
   3   5  -6    0.40    0.14
   3   5  -6    0.64    0.23
   3   5  -6    0.49    0.17
   3   5  -6    0.72    0.26
  -3  -5   6    0.49    0.20
  -3  -5   6    0.67    0.15
  -3  -5   6    0.70    0.26
  -3  -5   6    0.52    0.11
   2   5  -6    0.59    0.21
   2   5  -6    0.92    0.17
   2   5  -6    0.99    0.15
   2   5  -6    0.56    0.19
   2   5  -6    0.74    0.16
  -2  -5   6    0.79    0.23
  -2  -5   6    0.65    0.14
  -2  -5   6    0.57    0.23
  -2  -5   6    0.97    0.13
   1   5  -6    4.15    0.35
   1   5  -6    3.31    0.41
   1   5  -6    3.31    0.39
   1   5  -6    4.33    0.37
   1   5  -6    4.30    0.36
  -1  -5   6    3.94    0.41
  -1  -5   6    3.97    0.35
  -1  -5   6    3.77    0.42
  -1  -5   6    3.66    0.39
  -1  -5   6    3.30    0.39
  -1  -5   6    4.07    0.34
   0   5  -6    2.80    0.29
   0   5  -6    2.65    0.26
   0   5  -6    2.59    0.33
   0  -5   6    2.54    0.26
   0  -5   6    2.85    0.34
   0  -5   6    2.82    0.27
   0  -5   6    2.93    0.35
  -1   5  -6    1.18    0.17
  -1   5  -6    1.38    0.22
  -1   5  -6    1.45    0.26
   1  -5   6    1.09    0.25
   1  -5   6    1.53    0.19
   1  -5   6    1.55    0.22
   1  -5   6    1.49    0.35
  -2   5  -6    5.18    0.50
  -2   5  -6    5.49    0.48
  -2   5  -6    5.71    0.50
   2  -5   6    4.80    0.45
   2  -5   6    5.07    0.53
   2  -5   6    4.98    0.62
   2  -5   6    5.73    0.49
  -3   5  -6   60.99    4.35
  -3   5  -6   58.11    4.33
  -3   5  -6   53.02    4.36
   3  -5   6   57.91    4.39
   3  -5   6   59.35    4.37
   3  -5   6   53.58    4.35
  -4   5  -6   13.39    1.10
  -4   5  -6   13.62    1.06
   4  -5   6   13.13    1.10
   4  -5   6   12.13    1.02
  -5   5  -6    0.04    0.15
  -5   5  -6    0.27    0.17
   5  -5   6    0.24    0.20
  -6   5  -6    1.75    0.30
   6  -5   6    0.70    0.28
   6  -5   6    0.83    0.19
  -7   5  -6    0.44    0.21
   7  -5   6    0.36    0.40
   7  -5   6    0.44    0.24
  -8   5  -6    0.01    0.21
   8  -5   6    0.45    0.45
   8  -5   6    0.32    0.26
   9  -5   6    0.04    0.34
   9  -5   6    0.06    0.48
   9   4  -6   -0.07    0.26
   9   4  -6    0.30    0.20
  -9  -4   6    0.73    0.30
   8   4  -6   -0.43    0.26
   8   4  -6    0.05    0.23
   8   4  -6    0.13    0.16
  -8  -4   6    0.17    0.23
   7   4  -6    0.25    0.28
   7   4  -6    0.52    0.20
   7   4  -6    0.36    0.15
  -7  -4   6    0.33    0.21
  -7  -4   6    0.62    0.38
   6   4  -6    0.59    0.27
   6   4  -6    0.92    0.18
   6   4  -6    0.86    0.22
  -6  -4   6    1.36    0.40
  -6  -4   6    0.62    0.23
   5   4  -6   10.86    0.82
   5   4  -6   11.53    0.86
   5   4  -6    8.54    0.89
  -5  -4   6   11.43    1.01
  -5  -4   6    9.28    0.83
  -5  -4   6   10.72    0.92
   4   4  -6   29.18    2.70
   4   4  -6   28.74    2.55
   4   4  -6   36.04    2.50
   4   4  -6   29.81    2.59
   4   4  -6   35.95    2.52
  -4  -4   6   34.93    2.60
  -4  -4   6   31.88    2.51
  -4  -4   6   36.07    2.66
  -4  -4   6   32.42    2.49
   3   4  -6    7.41    0.75
   3   4  -6    8.22    0.81
   3   4  -6    9.57    0.73
   3   4  -6    7.47    0.80
   3   4  -6   10.56    0.74
  -3  -4   6    9.88    0.84
  -3  -4   6    8.65    0.73
  -3  -4   6    9.15    0.81
  -3  -4   6    9.74    0.71
   2   4  -6    1.18    0.19
   2   4  -6    1.19    0.24
   2   4  -6    0.76    0.22
   2   4  -6    1.03    0.17
   2   4  -6    1.32    0.18
  -2  -4   6    1.09    0.24
  -2  -4   6    1.60    0.18
  -2  -4   6    1.35    0.16
  -2  -4   6    0.68    0.20
   1   4  -6   12.16    0.90
   1   4  -6    9.67    0.91
   1   4  -6   10.89    0.95
   1   4  -6   11.59    0.88
   1   4  -6   11.65    0.89
  -1  -4   6   11.31    0.88
  -1  -4   6   10.40    0.92
  -1  -4   6   11.33    0.89
  -1  -4   6   12.13    0.95
  -1  -4   6   11.21    0.96
   0   4  -6   21.18    1.65
   0   4  -6   21.72    1.69
   0   4  -6   21.65    1.63
   0  -4   6   20.82    1.70
   0  -4   6   21.64    1.64
   0  -4   6   21.21    1.63
   0  -4   6   20.75    1.71
  -1   4  -6   19.36    1.53
  -1   4  -6   20.62    1.48
  -1   4  -6   19.38    1.51
   1  -4   6   19.78    1.55
   1  -4   6   18.86    1.48
   1  -4   6   18.87    1.50
   1  -4   6   17.99    1.59
  -2   4  -6   44.27    3.34
  -2   4  -6   43.11    3.34
  -2   4  -6   45.51    3.31
   2  -4   6   43.39    3.46
   2  -4   6   41.58    3.33
   2  -4   6   43.45    3.30
   2  -4   6   44.41    3.37
  -3   4  -6    8.73    0.80
  -3   4  -6    9.83    0.77
   3  -4   6    9.01    0.74
   3  -4   6   10.13    1.03
   3  -4   6    9.13    0.81
  -4   4  -6    0.63    0.18
   4  -4   6    0.85    0.17
   4  -4   6    0.68    0.19
   4  -4   6    1.29    0.42
   4  -4   6    0.79    0.21
  -5   4  -6    3.04    0.40
  -5   4  -6    2.29    0.39
   5  -4   6    2.19    0.38
   5  -4   6    2.29    0.28
  -6   4  -6    0.14    0.14
   6  -4   6    0.28    0.16
   6  -4   6    0.22    0.21
  -7   4  -6    3.13    0.42
   7  -4   6    2.51    0.44
   8  -4   6    0.89    0.32
   9  -4   6    0.21    0.46
   9  -4   6    0.40    0.34
   9   3  -6    0.08    0.32
   9   3  -6    0.22    0.22
   9   3  -6    0.06    0.28
  -9  -3   6    0.28    0.29
   8   3  -6    0.05    0.23
   8   3  -6    0.35    0.18
  -8  -3   6    0.08    0.22
  -8  -3   6    0.60    0.39
   7   3  -6    2.03    0.26
   7   3  -6    1.92    0.33
  -7  -3   6    1.91    0.49
  -7  -3   6    1.25    0.29
   6   3  -6    7.48    0.66
  -6  -3   6    7.19    0.70
  -6  -3   6    7.59    0.81
   5   3  -6    0.90    0.29
   5   3  -6    0.14    0.23
   5   3  -6    0.32    0.16
   5   3  -6    0.48    0.31
   5   3  -6    0.41    0.13
  -5  -3   6    0.30    0.14
  -5  -3   6    0.50    0.29
  -5  -3   6    0.16    0.16
   4   3  -6    7.80    0.78
   4   3  -6    8.36    0.84
   4   3  -6    9.43    0.72
   4   3  -6    7.38    0.80
   4   3  -6    9.21    0.70
  -4  -3   6    8.70    0.71
  -4  -3   6    9.00    0.78
  -4  -3   6    9.37    0.83
  -4  -3   6    8.26    0.69
   3   3  -6   20.45    1.49
   3   3  -6   19.61    1.58
   3   3  -6   16.86    1.55
   3   3  -6   18.77    1.56
  -3  -3   6   20.02    1.56
  -3  -3   6   19.53    1.47
  -3  -3   6   20.11    1.59
  -3  -3   6   18.64    1.48
   2   3  -6  141.88   12.11
   2   3  -6  155.74   12.13
   2   3  -6  176.12   12.07
  -2  -3   6  166.37   12.14
  -2  -3   6  161.91   12.07
  -2  -3   6  161.79   12.05
  -2  -3   6  164.28   12.14
   1   3  -6  210.05   15.94
   1   3  -6  223.96   15.95
   1   3  -6  209.78   16.00
  -1  -3   6  212.52   15.98
  -1  -3   6  213.89   16.01
  -1  -3   6  208.59   15.99
  -1  -3   6  215.73   15.94
  -1  -3   6  211.17   15.94
   0   3  -6   18.37    1.38
   0   3  -6   18.53    1.45
   0   3  -6   17.31    1.40
   0   3  -6   17.86    1.41
   0  -3   6   18.60    1.40
   0  -3   6   18.00    1.42
   0  -3   6   18.54    1.46
   0  -3   6   18.09    1.47
   0  -3   6   18.01    1.39
  -1   3  -6   72.85    5.19
  -1   3  -6   70.23    5.24
  -1   3  -6   67.15    5.22
   1  -3   6   68.09    5.19
   1  -3   6   67.97    5.30
   1  -3   6   67.71    5.21
   1  -3   6   69.68    5.26
  -2   3  -6   14.54    1.08
  -2   3  -6   13.54    1.12
  -2   3  -6   14.65    1.12
   2  -3   6   13.28    1.14
[truncated: 431,974 more chars]
