# Supplementary material for: Ethyl 2-amino-4-methyl­thio­phene-3-carboxyl­ate
Source: IUCrdata. 2021 Apr 9;6(Pt 4):x210351. doi: 10.1107/S2414314621003515 (PMC9462330; doi:10.1107/S2414314621003515)
Supplement: Supplementary file 2 [file x-06-x210351-Isup2.hkl]

data_I                                                                          
_shelx_title ' shelxt_a.res in P-1'                                             
_shelx_refln_list_code          4                                               
_shelx_F_calc_maximum       83.22                                               
_exptl_crystal_F_000       392.00                                               
_reflns_d_resolution_high  0.7001                                               
                                                                                
loop_                                                                           
 _space_group_symop_operation_xyz                                               
 'x, y, z'                                                                      
 '-x, -y, -z'                                                                   
                                                                                
_cell_length_a     7.6642                                                       
_cell_length_b     9.8760                                                       
_cell_length_c    13.0180                                                       
_cell_angle_alpha  91.602                                                       
_cell_angle_beta  104.301                                                       
_cell_angle_gamma 101.729                                                       
                                                                                
_shelx_F_squared_multiplier     1.000                                           
                                                                                
loop_                                                                           
 _refln_index_h                                                                 
 _refln_index_k                                                                 
 _refln_index_l                                                                 
 _refln_F_squared_calc                                                          
 _refln_F_squared_meas                                                          
 _refln_F_squared_sigma                                                         
 _refln_observed_status                                                         
   2   0   0       3690.68       4027.40       173.59 o                         
   3   0   0         45.46         65.66         1.91 o                         
   4   0   0         71.09         66.20         2.13 o                         
   5   0   0         63.50         65.70         2.21 o                         
   6   0   0         63.34         55.58         2.32 o                         
   7   0   0          1.65          1.32         2.05 o                         
   8   0   0          2.66          5.73         1.62 o                         
   9   0   0         17.31         16.88         2.42 o                         
  10   0   0          0.00          2.54         1.85 o                         
 -10   1   0          4.55          5.44         2.03 o                         
  -9   1   0          1.27          1.34         1.91 o                         
  -8   1   0         59.28         56.16         4.35 o                         
  -7   1   0         15.89         15.60         1.64 o                         
  -6   1   0          0.20          1.11         0.72 o                         
  -5   1   0          1.19          1.95         0.47 o                         
  -4   1   0          2.44          1.41         0.35 o                         
  -3   1   0        435.14        411.05        10.37 o                         
  -1   1   0        884.89       1017.16        37.89 o                         
   0   1   0         42.92         52.80         1.69 o                         
   1   1   0       2818.84       3029.05       130.31 o                         
   2   1   0       2051.64       2131.35        64.93 o                         
   3   1   0          3.49          6.00         0.60 o                         
   4   1   0         36.96         43.99         1.56 o                         
   5   1   0         22.65         23.57         1.15 o                         
   6   1   0        124.87        110.44         3.14 o                         
   7   1   0         10.69          9.31         1.20 o                         
   8   1   0          5.69          7.43         2.13 o                         
   9   1   0          2.01         -0.51         1.54 o                         
  10   1   0          4.21          6.07         2.16 o                         
 -10   2   0          0.02          2.36         2.97 o                         
  -9   2   0         11.80          8.86         2.22 o                         
  -8   2   0         32.74         29.28         2.59 o                         
  -7   2   0         12.01         11.50         1.95 o                         
  -6   2   0        140.91        115.94         3.62 o                         
  -5   2   0        305.75        310.76         8.53 o                         
  -4   2   0         68.67         60.78         1.77 o                         
  -3   2   0        336.17        326.25         8.81 o                         
  -2   2   0        367.73        381.05        11.78 o                         
  -1   2   0        536.39        535.70        15.20 o                         
   0   2   0       1109.53       1111.82        37.07 o                         
   1   2   0        569.96        593.18        19.86 o                         
   2   2   0       1504.07       1498.30        42.18 o                         
   3   2   0       1252.50       1287.77        39.26 o                         
   4   2   0        576.16        529.80        15.14 o                         
   5   2   0        131.24        114.38         3.35 o                         
   6   2   0          5.50          5.64         0.80 o                         
   7   2   0          0.80          0.00         0.74 o                         
   8   2   0         12.54         13.43         1.54 o                         
   9   2   0          6.37          5.37         1.41 o                         
 -10   3   0          5.27          3.65         2.41 o                         
  -9   3   0          0.09         -1.93         1.93 o                         
  -8   3   0          8.16          5.66         2.30 o                         
  -7   3   0         71.01         57.00         4.19 o                         
  -6   3   0         18.27         22.25         1.18 o                         
  -5   3   0         30.43         34.43         1.41 o                         
  -4   3   0        177.76        161.21         4.53 o                         
  -3   3   0          4.11          3.31         0.32 o                         
  -2   3   0        147.27        183.08         5.36 o                         
  -1   3   0        177.21        191.99         5.15 o                         
   0   3   0        635.61        670.80        17.71 o                         
   1   3   0          1.33          3.85         0.28 o                         
   2   3   0        314.32        293.89         8.42 o                         
   3   3   0         34.62         26.24         1.11 o                         
   4   3   0        255.08        247.23         7.96 o                         
   5   3   0          6.90          8.48         0.84 o                         
   6   3   0          3.70          4.18         0.80 o                         
   7   3   0          7.52         11.30         1.33 o                         
   8   3   0          9.03          8.24         1.73 o                         
   9   3   0          0.01         -1.93         1.93 o                         
 -10   4   0          0.27          2.39         2.30 o                         
  -9   4   0          0.56          3.11         3.16 o                         
  -8   4   0          0.16         -0.97         1.61 o                         
  -7   4   0          0.06         -0.43         1.07 o                         
  -6   4   0         45.07         47.32         2.44 o                         
  -5   4   0        109.09        100.29         3.02 o                         
  -4   4   0         97.95        101.41         3.46 o                         
  -3   4   0          0.10          1.02         0.45 o                         
  -2   4   0        807.48        825.34        23.41 o                         
  -1   4   0        718.05        750.91        16.88 o                         
   0   4   0        133.90        129.92         3.55 o                         
   1   4   0         56.38         74.75         2.39 o                         
   2   4   0         76.16         92.39         2.98 o                         
   3   4   0          6.03          7.37         0.66 o                         
   4   4   0          1.82          2.22         0.55 o                         
   5   4   0          0.31         -0.09         0.79 o                         
   6   4   0         52.47         51.84         3.75 o                         
   7   4   0         12.82         15.20         1.47 o                         
   8   4   0          0.13          2.08         1.96 o                         
   9   4   0          1.74          0.96         2.68 o                         
 -10   5   0          3.58          6.09         2.93 o                         
  -9   5   0          0.99          1.40         1.81 o                         
  -8   5   0         10.25          8.16         2.65 o                         
  -7   5   0         14.57         12.82         1.87 o                         
  -6   5   0         28.19         28.64         2.65 o                         
  -5   5   0         23.22         23.84         1.34 o                         
  -4   5   0        131.94        111.69         3.78 o                         
  -3   5   0        433.95        434.90        12.53 o                         
  -2   5   0       3682.89       3854.91       128.46 o                         
  -1   5   0          0.45         -0.03         0.23 o                         
   0   5   0       2398.82       2853.86        94.80 o                         
   1   5   0          9.24         12.25         0.62 o                         
   2   5   0        123.99        134.40         4.36 o                         
   3   5   0         12.59         11.95         0.68 o                         
   4   5   0          4.26          4.22         0.67 o                         
   5   5   0         39.39         41.29         2.14 o                         
   6   5   0         14.23         16.26         1.74 o                         
   7   5   0          6.18          8.89         1.54 o                         
   8   5   0          0.26          1.16         1.92 o                         
 -10   6   0          8.96         10.56         2.92 o                         
  -9   6   0          0.26          1.33         1.81 o                         
  -8   6   0          6.05          7.14         2.60 o                         
  -7   6   0          4.68          5.55         1.46 o                         
  -6   6   0         10.95         11.93         1.72 o                         
  -5   6   0          3.16          2.32         0.73 o                         
  -4   6   0         14.15         18.55         1.12 o                         
  -3   6   0         40.55         42.75         1.57 o                         
  -2   6   0          2.46          2.89         0.55 o                         
  -1   6   0        487.30        533.58        13.70 o                         
   0   6   0         55.82         52.58         1.62 o                         
   1   6   0          9.06          5.33         0.45 o                         
   2   6   0          0.03          0.62         0.35 o                         
   3   6   0        183.15        161.29         4.58 o                         
   4   6   0        497.55        473.07        16.07 o                         
   5   6   0         39.30         39.82         2.52 o                         
   6   6   0         52.04         46.28         2.94 o                         
   7   6   0         16.06         15.78         1.81 o                         
   8   6   0          0.50          0.10         2.30 o                         
 -10   7   0          3.68          4.49         2.29 o                         
  -9   7   0          5.00          5.99         2.00 o                         
  -8   7   0         53.36         41.42         3.42 o                         
  -7   7   0          6.26         10.01         2.38 o                         
  -6   7   0         30.04         30.45         2.71 o                         
  -5   7   0          1.85          3.31         0.91 o                         
  -4   7   0        286.86        268.38         9.50 o                         
  -3   7   0        252.53        254.97         8.12 o                         
  -2   7   0          0.16         -0.32         0.32 o                         
  -1   7   0          9.38          6.80         0.59 o                         
   0   7   0        527.68        520.02        15.20 o                         
   1   7   0       1009.22        934.19        27.34 o                         
   2   7   0        387.52        330.34         8.97 o                         
   3   7   0         14.21         22.76         1.76 o                         
   4   7   0         40.19         38.94         2.15 o                         
   5   7   0         30.48         32.30         3.20 o                         
   6   7   0         19.08         22.97         2.14 o                         
   7   7   0          1.73          2.42         1.34 o                         
  -9   8   0          7.08          2.81         1.99 o                         
  -8   8   0          1.90          1.80         2.93 o                         
  -7   8   0         30.82         26.92         2.78 o                         
  -6   8   0         31.61         31.59         2.88 o                         
  -5   8   0        175.42        174.53         8.53 o                         
  -4   8   0          3.82          5.32         0.98 o                         
  -3   8   0         24.72         23.14         1.18 o                         
  -2   8   0         98.92         87.87         2.69 o                         
  -1   8   0         42.71         36.49         1.15 o                         
   0   8   0          1.19          1.27         0.41 o                         
   1   8   0         36.84         39.92         1.95 o                         
   2   8   0         80.25         69.25         2.49 o                         
   3   8   0          5.27          7.33         0.78 o                         
   4   8   0         12.11         12.51         1.14 o                         
   5   8   0         10.11          9.96         1.28 o                         
   6   8   0         13.84         13.46         1.99 o                         
   7   8   0          0.34          1.24         1.39 o                         
  -9   9   0          0.02          0.13         1.45 o                         
  -8   9   0          9.83          9.56         2.03 o                         
  -7   9   0         26.86         28.70         3.11 o                         
  -6   9   0          0.07         -0.24         1.15 o                         
  -5   9   0         17.86         23.31         2.44 o                         
  -4   9   0         22.40         25.13         2.30 o                         
  -3   9   0         77.69         70.78         3.34 o                         
  -2   9   0          5.22          4.61         0.62 o                         
  -1   9   0         57.66         46.26         2.60 o                         
   0   9   0          5.60         10.92         0.81 o                         
   1   9   0         73.55         76.69         3.14 o                         
   2   9   0          0.60          0.58         0.74 o                         
   3   9   0          9.45         11.50         1.24 o                         
   4   9   0         38.04         39.69         3.17 o                         
   5   9   0         16.97         20.79         1.81 o                         
   6   9   0          1.66          3.99         1.37 o                         
  -8  10   0          6.46          4.34         1.88 o                         
  -7  10   0          1.33          1.74         1.67 o                         
  -6  10   0         10.06         10.03         1.89 o                         
  -5  10   0          0.03          0.44         1.04 o                         
  -4  10   0          0.41          0.82         1.12 o                         
  -3  10   0         39.44         33.51         2.15 o                         
  -2  10   0        117.70         94.16         3.27 o                         
  -1  10   0         82.35         77.53         3.08 o                         
   0  10   0          0.01         -0.75         0.75 o                         
   1  10   0          4.94          6.35         1.38 o                         
   2  10   0          6.06          7.95         0.99 o                         
   3  10   0          9.30          9.57         1.26 o                         
   4  10   0          0.43          1.58         1.08 o                         
   5  10   0          0.65          3.57         1.69 o                         
  -8  11   0          4.92          7.48         1.89 o                         
  -7  11   0          2.06          1.64         1.42 o                         
  -6  11   0         16.35         18.38         2.55 o                         
  -5  11   0         51.82         49.69         3.51 o                         
  -4  11   0        121.26        110.06         5.93 o                         
  -3  11   0         55.53         47.08         3.47 o                         
  -2  11   0          5.49          5.01         0.97 o                         
  -1  11   0         99.58         84.19         6.41 o                         
   0  11   0         86.22         87.49         4.16 o                         
   1  11   0         16.51         15.62         1.82 o                         
   2  11   0         18.30         22.16         1.59 o                         
   3  11   0          1.30          3.83         1.10 o                         
   4  11   0          4.61          7.11         1.52 o                         
  -7  12   0         15.32         15.21         2.24 o                         
  -6  12   0         28.22         32.26         2.70 o                         
  -5  12   0          0.63         -1.12         1.12 o                         
  -4  12   0         19.41         17.74         1.85 o                         
  -3  12   0         41.16         37.12         2.93 o                         
  -2  12   0         34.70         32.50         3.27 o                         
  -1  12   0          8.91         10.28         1.54 o                         
   0  12   0         17.64         25.95         3.72 o                         
   1  12   0          9.42         14.01         2.06 o                         
   2  12   0          0.01          1.23         1.15 o                         
   3  12   0          0.06          1.50         1.22 o                         
  -6  13   0          0.03         -0.94         1.74 o                         
  -5  13   0          6.01          4.57         1.78 o                         
  -4  13   0          7.10          8.16         1.51 o                         
  -3  13   0          0.00          0.06         1.49 o                         
  -2  13   0          0.08         -0.33         1.41 o                         
  -1  13   0          5.71          6.21         1.61 o                         
   0  13   0         18.15         20.58         2.00 o                         
   1  13   0         13.45         18.37         1.67 o                         
  -3  14   0          3.97          8.31         3.07 o                         
  -2  14   0          1.77         -0.05         1.75 o                         
   1 -14   1          0.64          0.62         1.30 o                         
   2 -14   1          1.37          2.79         1.81 o                         
   3 -14   1         10.01         10.62         4.15 o                         
  -2 -13   1          5.50          9.40         1.48 o                         
  -1 -13   1          4.71          7.35         1.38 o                         
   0 -13   1         43.02         42.24         2.72 o                         
   1 -13   1         20.31         22.32         1.83 o                         
   2 -13   1         25.99         31.76         3.02 o                         
   3 -13   1         84.38         70.26         4.14 o                         
   4 -13   1         23.05         24.03         2.26 o                         
   5 -13   1          4.56          7.01         1.81 o                         
  -3 -12   1         11.70         14.25         1.70 o                         
  -2 -12   1         42.96         51.70         3.06 o                         
  -1 -12   1          1.92          3.42         1.40 o                         
   0 -12   1         35.57         35.81         2.22 o                         
   1 -12   1         47.64         47.43         2.63 o                         
   2 -12   1         23.37         26.95         2.67 o                         
   3 -12   1          0.10         -0.08         1.17 o                         
   4 -12   1          5.57          5.66         1.99 o                         
   5 -12   1         26.21         31.41         3.14 o                         
   6 -12   1          0.77          0.14         1.75 o                         
   7 -12   1          7.35          8.20         2.39 o                         
  -4 -11   1         12.06         12.74         1.66 o                         
  -3 -11   1         14.78         17.26         1.61 o                         
  -2 -11   1         62.71         72.97         3.40 o                         
  -1 -11   1         76.72         82.12         4.36 o                         
   0 -11   1         57.08         54.35         3.31 o                         
   1 -11   1          0.04         -0.73         0.73 o                         
   2 -11   1          7.98          9.42         1.60 o                         
   3 -11   1          1.52          1.80         2.05 o                         
   4 -11   1          4.07          3.16         1.33 o                         
   5 -11   1          0.30          0.46         1.36 o                         
   6 -11   1          2.59          2.87         1.55 o                         
   7 -11   1          6.25          7.61         2.40 o                         
   8 -11   1          6.68          9.20         2.32 o                         
  -5 -10   1          0.51          3.12         1.82 o                         
  -4 -10   1          0.13          0.34         1.08 o                         
  -3 -10   1          2.74          4.62         0.95 o                         
  -2 -10   1          1.98          1.04         0.80 o                         
  -1 -10   1          6.48          4.68         0.85 o                         
   0 -10   1          3.51          3.65         0.83 o                         
   1 -10   1         15.00         13.00         0.98 o                         
   2 -10   1         30.64         29.39         2.18 o                         
   3 -10   1         23.06         18.90         1.67 o                         
   4 -10   1          5.93         11.18         1.73 o                         
   5 -10   1          8.80         12.19         1.80 o                         
   6 -10   1         13.44         16.59         2.30 o                         
   7 -10   1          2.81         -0.45         1.36 o                         
   8 -10   1          1.51          0.99         1.95 o                         
  -6  -9   1          0.71          3.07         1.51 o                         
  -5  -9   1          0.13         -0.43         1.41 o                         
  -4  -9   1          1.65          2.49         1.02 o                         
  -3  -9   1         24.44         27.59         1.65 o                         
  -2  -9   1        223.25        213.32         7.48 o                         
  -1  -9   1         20.11         23.85         1.18 o                         
   0  -9   1          0.43          0.08         0.44 o                         
   1  -9   1          5.47          7.31         0.60 o                         
   2  -9   1         32.56         41.48         2.41 o                         
   3  -9   1        161.00        151.41         6.38 o                         
   4  -9   1        266.87        249.50        11.73 o                         
   5  -9   1          1.04          2.38         1.21 o                         
   6  -9   1         10.65         15.89         2.36 o                         
   7  -9   1          0.81         -0.27         1.34 o                         
   8  -9   1          4.18          5.79         1.80 o                         
   9  -9   1          0.02          1.36         1.84 o                         
  -7  -8   1          4.78          5.23         1.41 o                         
  -6  -8   1          0.17          1.22         1.26 o                         
  -5  -8   1          5.69         10.10         1.57 o                         
  -4  -8   1         86.20         92.10         4.77 o                         
  -3  -8   1         14.17         16.75         1.05 o                         
  -2  -8   1         12.85         16.23         1.15 o                         
  -1  -8   1          2.76          3.72         0.72 o                         
   0  -8   1         53.08         51.73         1.66 o                         
   1  -8   1         40.41         39.45         1.23 o                         
   2  -8   1          2.64          4.25         0.54 o                         
   3  -8   1          0.44         -0.25         0.57 o                         
   4  -8   1         96.02         87.39         3.91 o                         
   5  -8   1          0.31          1.07         1.65 o                         
   6  -8   1         20.31         26.58         3.02 o                         
   7  -8   1         12.84         21.02         3.73 o                         
   8  -8   1          6.36          9.23         2.00 o                         
   9  -8   1          0.13         -0.38         2.57 o                         
  -7  -7   1          1.48          4.01         1.44 o                         
  -6  -7   1          6.76         12.37         2.48 o                         
  -5  -7   1         23.97         26.76         3.80 o                         
  -4  -7   1        253.38        232.39        10.78 o                         
  -3  -7   1         55.02         52.20         1.94 o                         
  -2  -7   1        180.73        166.82         5.70 o                         
  -1  -7   1         57.71         46.53         1.65 o                         
   0  -7   1         15.57         20.22         0.83 o                         
   1  -7   1        182.38        194.20         5.03 o                         
   2  -7   1        675.99        653.25        17.43 o                         
   3  -7   1         43.60         41.53         1.74 o                         
   4  -7   1         40.52         35.37         1.62 o                         
   5  -7   1        139.70        137.33         5.93 o                         
   6  -7   1        214.88        204.97        11.20 o                         
   7  -7   1        236.64        220.25        10.76 o                         
   8  -7   1          6.07          9.20         1.83 o                         
   9  -7   1          0.00          1.78         2.46 o                         
  -8  -6   1          0.95         -1.91         3.37 o                         
  -7  -6   1          5.13          4.50         1.41 o                         
  -6  -6   1         30.90         38.08         2.65 o                         
  -5  -6   1         34.80         45.80         2.75 o                         
  -4  -6   1        140.58        129.52         5.20 o                         
  -3  -6   1         19.06         19.81         1.04 o                         
  -2  -6   1        140.54        130.52         3.99 o                         
  -1  -6   1        297.29        273.43         8.59 o                         
   0  -6   1        401.48        370.63        10.64 o                         
   1  -6   1        265.99        278.09         6.73 o                         
   2  -6   1         89.84        101.72         3.31 o                         
   3  -6   1         13.83         17.07         0.96 o                         
   4  -6   1        298.94        287.77         9.22 o                         
   5  -6   1        267.98        232.65         9.22 o                         
   6  -6   1        151.04        140.05         9.22 o                         
   7  -6   1          1.41          3.43         1.99 o                         
   8  -6   1         27.10         33.49         3.38 o                         
   9  -6   1          6.35          5.77         2.84 o                         
  10  -6   1          0.14         -2.97         2.97 o                         
  -9  -5   1          1.72          6.87         2.64 o                         
  -8  -5   1          0.82         -0.10         2.49 o                         
  -7  -5   1          2.28          3.92         1.36 o                         
  -6  -5   1          0.31          0.45         0.99 o                         
  -5  -5   1          2.43          3.03         0.95 o                         
  -4  -5   1          6.58          8.05         0.91 o                         
  -3  -5   1         99.23         93.98         2.96 o                         
  -2  -5   1       1070.73       1012.56        28.75 o                         
  -1  -5   1        222.47        274.45         8.57 o                         
   0  -5   1         94.95         90.31         2.40 o                         
   1  -5   1        579.41        641.34        15.23 o                         
   2  -5   1       1279.21       1350.64        41.19 o                         
   3  -5   1        124.02        128.10         4.22 o                         
   4  -5   1         27.35         28.67         1.29 o                         
   5  -5   1          4.36          3.67         0.64 o                         
   6  -5   1          4.21          3.30         1.07 o                         
   7  -5   1          0.08         -1.05         1.05 o                         
   8  -5   1          8.61          7.48         2.46 o                         
   9  -5   1          2.13         -2.01         3.26 o                         
  10  -5   1          0.58         -1.71         2.84 o                         
  -9  -4   1          1.25          3.01         2.27 o                         
  -8  -4   1          4.57          4.76         1.45 o                         
  -7  -4   1          1.19          4.57         1.29 o                         
  -6  -4   1         47.92         51.56         5.83 o                         
  -5  -4   1         53.48         52.16         2.87 o                         
  -4  -4   1        142.94        126.72         4.73 o                         
  -3  -4   1         13.76         16.19         0.89 o                         
  -2  -4   1          1.71          0.09         0.25 o                         
  -1  -4   1       2278.86       2281.46        69.28 o                         
   0  -4   1       6925.87       7248.14       576.08 o                         
   1  -4   1        364.36        403.55        11.53 o                         
   2  -4   1         13.71         17.66         0.80 o                         
   3  -4   1         73.55         88.71         2.99 o                         
   4  -4   1         20.33         19.92         1.00 o                         
   5  -4   1         14.36         19.35         1.15 o                         
   6  -4   1         33.98         30.23         1.58 o                         
   7  -4   1          1.02          1.06         1.20 o                         
   8  -4   1          2.08          4.51         2.97 o                         
   9  -4   1          9.74         10.93         4.41 o                         
  10  -4   1          0.12          0.79         2.39 o                         
  -9  -3   1          0.35         -3.13         3.88 o                         
  -8  -3   1          0.61         -1.04         1.17 o                         
  -7  -3   1          1.89          2.15         0.81 o                         
  -6  -3   1         22.71         24.18         1.96 o                         
  -5  -3   1          0.27          0.81         0.55 o                         
  -4  -3   1         10.45         11.37         1.23 o                         
  -3  -3   1        141.91        145.65         5.16 o                         
  -2  -3   1         85.04         72.74         2.41 o                         
  -1  -3   1          6.03          5.53         0.32 o                         
   0  -3   1         29.40         23.96         0.81 o                         
   1  -3   1        721.53        723.37        19.15 o                         
   2  -3   1        588.24        615.83        17.52 o                         
   3  -3   1         64.82         83.87         2.84 o                         
   4  -3   1        387.85        414.07        11.97 o                         
   5  -3   1         23.65         21.11         1.06 o                         
   6  -3   1          0.52          2.60         0.59 o                         
   7  -3   1          0.00         -0.33         1.07 o                         
   8  -3   1          7.85          8.49         4.24 o                         
   9  -3   1          0.83          0.29         3.16 o                         
  10  -3   1          2.62          1.10         1.83 o                         
 -10  -2   1          0.00         -1.75         1.75 o                         
  -9  -2   1          0.22         -0.84         1.21 o                         
  -8  -2   1          0.14          0.12         0.91 o                         
  -7  -2   1          7.11          7.12         0.89 o                         
  -6  -2   1        155.24        138.62         3.83 o                         
  -5  -2   1          3.54          1.80         0.49 o                         
  -4  -2   1        164.37        146.07         4.72 o                         
  -3  -2   1         27.58         33.77         1.38 o                         
  -2  -2   1        961.48        895.85        30.05 o                         
  -1  -2   1       1412.55       1447.62        44.02 o                         
   0  -2   1       1603.62       1681.15        55.90 o                         
   1  -2   1         33.44         36.07         0.99 o                         
   3  -2   1        392.53        373.42         9.96 o                         
   4  -2   1        661.54        600.21        16.05 o                         
   5  -2   1        371.24        341.84        10.02 o                         
   6  -2   1          4.98          6.11         0.84 o                         
   7  -2   1          0.03          1.04         1.83 o                         
   8  -2   1          1.27         -1.53         1.65 o                         
   9  -2   1          3.39          2.93         2.11 o                         
  10  -2   1          1.29          1.10         2.88 o                         
 -10  -1   1          1.02          1.90         3.14 o                         
  -9  -1   1          4.41          8.04         2.49 o                         
  -8  -1   1         25.12         28.53         2.55 o                         
  -7  -1   1          0.16          0.42         0.85 o                         
  -6  -1   1         49.29         43.76         1.74 o                         
  -5  -1   1         45.83         41.06         1.34 o                         
  -4  -1   1        718.36        706.24        20.17 o                         
  -3  -1   1        669.11        653.91        18.57 o                         
  -2  -1   1       1206.76       1166.44        35.51 o                         
  -1  -1   1        805.68        784.61        22.14 o                         
   0  -1   1       1389.75       1505.92        64.88 o                         
   1  -1   1        361.88        423.97        15.90 o                         
   2  -1   1         66.12         60.97         1.63 o                         
   3  -1   1          4.66          5.96         0.43 o                         
   4  -1   1          0.45          1.10         0.37 o                         
   5  -1   1         28.09         29.70         1.35 o                         
   6  -1   1         10.49          9.29         0.98 o                         
   7  -1   1          3.59          1.72         1.20 o                         
   8  -1   1          2.83          1.34         2.40 o                         
   9  -1   1          6.02          0.98         1.88 o                         
  10  -1   1          0.02          2.05         1.98 o                         
 -10   0   1          0.15         -0.19         1.66 o                         
  -9   0   1          0.22          2.67         1.46 o                         
  -8   0   1          0.06          0.59         1.07 o                         
  -7   0   1          9.49         12.12         1.05 o                         
  -6   0   1         52.50         42.44         1.81 o                         
  -5   0   1         89.08         86.13         2.46 o                         
  -4   0   1        147.33        165.53         4.63 o                         
  -3   0   1        198.72        154.69         4.96 o                         
  -2   0   1       2015.38       1969.97        55.65 o                         
  -1   0   1         38.77         61.02         1.50 o                         
   1   0   1        106.61        127.64         3.98 o                         
   2   0   1        193.70        244.14         6.58 o                         
   3   0   1        160.37        173.91         5.53 o                         
   4   0   1        128.70        125.56         4.15 o                         
   5   0   1          0.06          0.25         0.49 o                         
   6   0   1        106.05         91.27         3.52 o                         
   7   0   1         27.48         26.41         2.36 o                         
   8   0   1          4.85          6.23         2.59 o                         
   9   0   1         18.13         20.26         2.24 o                         
  10   0   1          8.49          9.98         2.07 o                         
 -10   1   1          0.16          2.36         1.80 o                         
  -9   1   1          0.05          1.95         1.82 o                         
  -8   1   1         13.50         12.64         1.70 o                         
  -7   1   1         14.82         15.66         1.33 o                         
  -6   1   1          2.38          1.38         0.54 o                         
  -5   1   1          0.43         -0.04         0.32 o                         
  -4   1   1         44.10         43.67         1.45 o                         
  -3   1   1        760.26        839.22        22.30 o                         
  -1   1   1         19.81         26.73         0.74 o                         
   0   1   1       1228.23       1340.89       100.07 o                         
   1   1   1        834.48        834.12        27.90 o                         
   2   1   1        414.59        395.37        13.33 o                         
   3   1   1         14.64         17.71         0.87 o                         
   4   1   1         19.66         17.71         0.92 o                         
   5   1   1         25.45         24.92         1.44 o                         
   6   1   1         80.34         80.90         2.79 o                         
   7   1   1         21.88         28.18         2.80 o                         
   8   1   1          0.05         -1.12         1.32 o                         
   9   1   1          1.91          4.40         1.43 o                         
  10   1   1          0.31         -0.22         2.14 o                         
 -10   2   1          4.08          2.80         3.02 o                         
  -9   2   1          2.42          0.26         1.68 o                         
  -8   2   1          0.63          0.35         1.20 o                         
  -7   2   1         16.76         22.65         3.00 o                         
  -6   2   1         51.84         47.35         1.70 o                         
  -5   2   1         21.79         23.84         1.06 o                         
  -4   2   1        223.03        189.66         5.68 o                         
  -3   2   1          8.27         10.51         0.63 o                         
  -2   2   1        616.74        547.42        14.58 o                         
  -1   2   1       1444.41       1626.71        60.75 o                         
   0   2   1         24.03         26.46         0.82 o                         
   1   2   1       2847.97       2984.23       111.09 o                         
   2   2   1         27.19         45.08         1.93 o                         
   3   2   1         38.66         35.94         1.27 o                         
   4   2   1        935.06        919.30        26.16 o                         
   5   2   1          9.51         11.94         0.79 o                         
   6   2   1         33.26         35.34         1.68 o                         
   7   2   1          1.25          0.35         0.93 o                         
   8   2   1          3.28          5.39         1.31 o                         
   9   2   1          0.81          0.71         1.31 o                         
 -10   3   1          3.10         -1.65         2.06 o                         
  -9   3   1          0.83         -0.08         1.49 o                         
  -8   3   1          6.56          3.21         1.25 o                         
  -7   3   1          7.61         12.03         1.53 o                         
  -6   3   1         18.21         25.53         1.73 o                         
  -5   3   1          0.91         -0.14         0.38 o                         
  -4   3   1        598.40        558.55        15.02 o                         
  -3   3   1        166.68        154.01         4.30 o                         
  -2   3   1         40.78         36.09         1.12 o                         
  -1   3   1         41.07         40.41         1.19 o                         
   0   3   1       1122.78       1181.80        31.17 o                         
   1   3   1        249.28        237.59         7.17 o                         
   3   3   1         24.33         27.57         1.16 o                         
   4   3   1         19.95         21.19         1.06 o                         
   5   3   1          1.07          0.11         0.52 o                         
   6   3   1          6.60          6.01         1.20 o                         
   7   3   1          6.28          5.34         3.16 o                         
   8   3   1          0.90         -0.45         1.50 o                         
   9   3   1          0.41         -1.62         2.05 o                         
 -10   4   1          0.05          2.92         2.92 o                         
  -9   4   1          0.03         -0.37         2.35 o                         
  -8   4   1          3.72          2.85         1.17 o                         
  -7   4   1          0.89          1.43         0.97 o                         
  -6   4   1         18.11         20.94         1.18 o                         
  -5   4   1         39.74         40.85         1.48 o                         
  -4   4   1         23.78         27.64         1.05 o                         
  -3   4   1         61.26         61.25         1.88 o                         
  -2   4   1       4084.35       4189.03       180.02 o                         
  -1   4   1       1957.10       2209.78        54.93 o                         
   0   4   1          4.03          4.81         0.34 o                         
   1   4   1         27.97         32.06         1.00 o                         
   2   4   1        595.66        582.65        17.92 o                         
   3   4   1        201.85        186.38         6.00 o                         
   4   4   1         26.44         22.93         1.20 o                         
   5   4   1         14.46         14.87         1.33 o                         
   6   4   1         66.29         61.59         2.91 o                         
   7   4   1          0.29         -1.02         1.69 o                         
   8   4   1          1.56         -1.51         1.51 o                         
   9   4   1          0.53          2.01         2.59 o                         
 -10   5   1          0.89          5.79         2.55 o                         
  -9   5   1          0.00          1.49         1.59 o                         
  -8   5   1          3.07          1.08         1.45 o                         
  -7   5   1         21.99         24.54         2.14 o                         
  -6   5   1         51.69         52.02         2.20 o                         
  -5   5   1         16.66         19.62         1.24 o                         
  -4   5   1        105.07        104.03         3.05 o                         
  -3   5   1         58.02         64.54         1.99 o                         
  -2   5   1        142.27        142.57         3.95 o                         
  -1   5   1       1309.20       1492.96        35.18 o                         
   0   5   1       2002.71       2060.82        54.17 o                         
   1   5   1        141.35        131.98         3.91 o                         
   2   5   1          0.29          1.86         0.32 o                         
   3   5   1         34.47         36.77         1.46 o                         
   4   5   1        134.55        118.58         4.16 o                         
   5   5   1          4.29          6.35         0.90 o                         
   6   5   1          0.61          0.87         0.93 o                         
   7   5   1         10.08         12.05         1.98 o                         
   8   5   1          2.56          1.17         1.65 o                         
 -10   6   1          2.25          5.64         2.25 o                         
  -9   6   1          7.19         10.61         2.56 o                         
  -8   6   1         67.66         63.28         4.23 o                         
  -7   6   1         38.71         36.06         2.44 o                         
  -6   6   1         37.81         39.40         2.51 o                         
  -5   6   1          7.06          8.74         0.87 o                         
  -4   6   1        512.96        471.41        12.75 o                         
  -3   6   1        681.31        665.12        16.73 o                         
  -2   6   1        188.25        178.34         4.64 o                         
  -1   6   1         54.36         55.69         1.51 o                         
   0   6   1         15.75         19.89         0.76 o                         
   1   6   1          0.24          0.44         0.28 o                         
   2   6   1         11.68         13.86         0.68 o                         
   3   6   1         29.55         34.98         2.48 o                         
   4   6   1         26.16         30.15         1.50 o                         
   5   6   1         16.32         17.50         1.36 o                         
   6   6   1          2.65          2.34         0.96 o                         
   7   6   1          3.21          3.16         1.44 o                         
   8   6   1          0.25         -1.78         1.78 o                         
 -10   7   1          1.30          1.21         2.17 o                         
  -9   7   1         28.53         29.42         3.12 o                         
  -8   7   1         18.70         13.51         2.31 o                         
  -7   7   1         65.78         63.82         4.48 o                         
  -6   7   1         82.22         70.43         4.18 o                         
  -5   7   1         54.82         52.05         2.68 o                         
  -4   7   1        316.72        321.21        10.21 o                         
  -3   7   1        114.59        124.67         3.63 o                         
  -2   7   1        101.58        101.61         2.98 o                         
  -1   7   1        334.55        337.35         8.36 o                         
   0   7   1         72.09         74.75         2.23 o                         
   1   7   1          9.36          9.46         0.69 o                         
   2   7   1       1168.06       1100.97        33.66 o                         
   3   7   1        114.08        113.51         4.84 o                         
   4   7   1         75.65         72.46         3.01 o                         
   5   7   1          3.07          4.47         0.88 o                         
   6   7   1          8.69          9.61         1.76 o                         
   7   7   1          0.00          1.01         1.65 o                         
  -9   8   1          8.96         10.15         2.23 o                         
  -8   8   1          2.53          4.36         1.43 o                         
  -7   8   1          0.36          0.92         1.34 o                         
  -6   8   1        126.50        114.95         6.13 o                         
  -5   8   1         17.45         23.55         3.01 o                         
  -4   8   1         26.11         26.18         1.98 o                         
  -3   8   1          3.00          2.34         0.52 o                         
  -2   8   1         20.66         18.64         0.93 o                         
  -1   8   1         26.95         28.49         1.09 o                         
   0   8   1        305.28        298.61        11.37 o                         
   1   8   1        185.83        180.35         7.86 o                         
   2   8   1         62.84         52.20         1.99 o                         
   3   8   1          0.13         -0.16         0.60 o                         
   4   8   1         13.41         15.02         1.75 o                         
   5   8   1          1.53          2.82         0.98 o                         
   6   8   1          1.31         -0.08         1.31 o                         
   7   8   1          1.59          2.14         1.63 o                         
  -9   9   1          0.95          3.28         2.18 o                         
  -8   9   1          1.68          1.21         1.28 o                         
  -7   9   1         17.09         22.19         2.23 o                         
  -6   9   1         67.54         70.92         4.32 o                         
  -5   9   1         10.59         10.21         2.11 o                         
  -4   9   1          1.79          0.27         0.76 o                         
  -3   9   1          5.93          7.09         0.85 o                         
  -2   9   1         41.84         48.76         1.62 o                         
  -1   9   1        103.89         99.58         4.34 o                         
   0   9   1        309.95        286.68         9.87 o                         
   1   9   1         10.83          9.65         1.48 o                         
   2   9   1         97.91        106.97         4.10 o                         
   3   9   1         12.90         15.05         1.16 o                         
   4   9   1         14.15         14.75         2.23 o                         
   5   9   1          7.36          8.71         1.31 o                         
   6   9   1          2.89          4.38         1.61 o                         
  -9  10   1          0.24         -0.08         1.58 o                         
  -8  10   1          7.06          7.13         2.01 o                         
  -7  10   1          0.20          0.40         1.19 o                         
  -6  10   1         16.95         21.17         2.09 o                         
  -5  10   1         67.47         64.29         3.35 o                         
  -4  10   1         49.91         45.85         2.58 o                         
  -3  10   1          0.27         -0.63         0.63 o                         
  -2  10   1         22.97         25.48         1.41 o                         
  -1  10   1          3.85          1.59         0.87 o                         
   0  10   1         17.64         21.32         2.26 o                         
   1  10   1          0.09         -0.77         0.77 o                         
   2  10   1          1.98          2.16         0.90 o                         
   3  10   1          0.94          1.25         0.88 o                         
   4  10   1         10.62          9.80         1.29 o                         
   5  10   1          8.52          9.98         3.16 o                         
  -8  11   1          0.42          1.17         1.76 o                         
  -7  11   1          1.87          2.33         1.73 o                         
  -6  11   1         10.44         10.68         1.62 o                         
  -5  11   1          0.68          0.59         1.07 o                         
  -4  11   1          0.30         -0.97         0.97 o                         
  -3  11   1          1.02         -0.72         0.72 o                         
  -2  11   1         22.89         26.86         3.22 o                         
  -1  11   1         56.63         56.20         3.30 o                         
   0  11   1         22.67         27.35         1.80 o                         
   1  11   1          1.16          1.81         0.95 o                         
   2  11   1         37.62         39.01         2.17 o                         
   3  11   1         42.63         48.44         2.50 o                         
   4  11   1          5.04          5.71         1.51 o                         
  -7  12   1          0.84          2.54         1.49 o                         
  -6  12   1          0.00         -0.40         1.39 o                         
  -5  12   1          3.88          2.49         1.30 o                         
  -4  12   1         15.83         15.83         1.68 o                         
  -3  12   1          5.07          4.57         1.14 o                         
  -2  12   1          1.48          0.52         1.13 o                         
  -1  12   1         19.56         19.34         2.06 o                         
   0  12   1        179.22        188.43         9.54 o                         
   1  12   1         56.99         52.14         3.35 o                         
   2  12   1          3.30          6.14         1.36 o                         
   3  12   1          0.00         -0.77         1.44 o                         
  -6  13   1          1.83          5.26         1.55 o                         
  -5  13   1         16.40         16.16         2.08 o                         
  -4  13   1          1.74          0.83         1.94 o                         
  -3  13   1         47.51         49.03         7.53 o                         
  -2  13   1        120.51        104.64         5.62 o                         
  -1  13   1         20.85         26.56         2.58 o                         
   0  13   1          0.57         -0.06         1.44 o                         
   1  13   1          0.90          3.24         1.78 o                         
  -3  14   1          0.16         -0.02         1.82 o                         
  -2  14   1          7.20          8.32         2.98 o                         
   2 -14   2          3.86          6.44         2.29 o                         
  -2 -13   2         27.64         36.81         2.90 o                         
  -1 -13   2          0.51          0.00         1.20 o                         
   0 -13   2          0.01         -1.06         1.14 o                         
   1 -13   2          0.02         -1.21         1.21 o                         
   2 -13   2          0.02         -0.88         1.52 o                         
   3 -13   2          0.02          0.77         2.33 o                         
   4 -13   2          5.25          7.66         2.24 o                         
   5 -13   2          9.39          8.38         2.19 o                         
  -3 -12   2          5.74          3.98         1.38 o                         
  -2 -12   2         14.00         17.07         1.59 o                         
  -1 -12   2          2.59          2.34         1.05 o                         
   0 -12   2          6.52          7.36         1.55 o                         
   1 -12   2          9.15          9.58         1.18 o                         
   2 -12   2          1.74         -0.38         1.18 o                         
   3 -12   2         10.06         10.56         1.98 o                         
   4 -12   2         91.18         85.15         6.48 o                         
   5 -12   2         27.95         28.82         2.99 o                         
   6 -12   2          0.11          0.63         1.84 o                         
   7 -12   2          0.13         -1.66         1.71 o                         
  -4 -11   2         15.95         20.24         1.91 o                         
  -3 -11   2          0.03          4.84         1.17 o                         
  -2 -11   2          2.84          1.78         0.97 o                         
  -1 -11   2          7.28          7.45         1.08 o                         
   0 -11   2         15.21         16.41         1.34 o                         
   1 -11   2        125.70        103.17         5.40 o                         
   2 -11   2        220.01        190.45        10.91 o                         
   3 -11   2         66.10         62.92         4.94 o                         
   4 -11   2          5.94          3.51         1.88 o                         
   5 -11   2          3.54          5.34         1.60 o                         
   6 -11   2         62.16         64.28         4.40 o                         
   7 -11   2         33.72         35.02         4.46 o                         
  -5 -10   2          0.17          1.22         1.32 o                         
  -4 -10   2          2.49          2.74         1.15 o                         
  -3 -10   2          7.72          9.19         1.44 o                         
  -2 -10   2         25.23         27.69         1.97 o                         
  -1 -10   2         80.88         72.20         4.85 o                         
   0 -10   2        130.86        112.13         7.14 o                         
   1 -10   2         18.56         21.04         1.09 o                         
   2 -10   2         13.71         11.64         1.24 o                         
   3 -10   2          7.66          4.36         1.06 o                         
   4 -10   2          0.04          0.09         1.10 o                         
   5 -10   2         10.31         14.48         2.22 o                         
   6 -10   2         11.41          7.47         1.79 o                         
   7 -10   2          0.11         -0.42         1.63 o                         
   8 -10   2          0.43          0.15         1.67 o                         
  -6  -9   2          3.02          2.63         1.60 o                         
  -5  -9   2          0.64          1.49         1.15 o                         
  -4  -9   2          4.21          5.62         1.12 o                         
  -3  -9   2         39.39         39.72         1.97 o                         
  -2  -9   2         19.19         21.20         1.40 o                         
  -1  -9   2         39.50         33.56         1.53 o                         
   0  -9   2          2.08          1.59         0.51 o                         
   1  -9   2         29.49         21.95         1.20 o                         
   2  -9   2          0.86          0.83         0.71 o                         
   3  -9   2          1.26          0.57         0.89 o                         
   4  -9   2         35.61         39.57         2.86 o                         
   5  -9   2         68.77         69.20         4.17 o                         
   6  -9   2         20.33         20.00         2.40 o                         
   7  -9   2          4.11          5.55         1.81 o                         
   8  -9   2          1.94          2.20         1.80 o                         
   9  -9   2          4.79          5.76         2.17 o                         
  -7  -8   2          0.02          2.49         1.57 o                         
  -6  -8   2          7.26          9.99         1.70 o                         
  -5  -8   2          8.00          9.18         2.25 o                         
  -4  -8   2          2.14          3.11         1.13 o                         
  -3  -8   2          0.07         -0.31         0.69 o                         
  -2  -8   2         14.48         16.09         1.10 o                         
  -1  -8   2         51.20         39.76         1.37 o                         
   0  -8   2         18.47         20.00         0.88 o                         
   1  -8   2         41.00         39.23         1.38 o                         
   2  -8   2        324.96        302.21         8.27 o                         
   3  -8   2        589.56        567.94        19.55 o                         
   4  -8   2         53.59         50.38         2.36 o                         
   5  -8   2         96.73         99.02         5.37 o                         
   6  -8   2         17.36         19.88         2.19 o                         
   7  -8   2          6.85          8.00         1.76 o                         
   8  -8   2          4.28          3.91         1.64 o                         
   9  -8   2          0.37          1.41         1.99 o                         
  -8  -7   2          2.12          3.57         1.74 o                         
  -7  -7   2          0.34          1.66         1.39 o                         
  -6  -7   2          0.82          1.96         1.39 o                         
  -5  -7   2         23.18         34.45         4.28 o                         
  -4  -7   2        173.61        165.56        13.48 o                         
  -3  -7   2        264.20        240.35         9.34 o                         
  -2  -7   2         63.51         58.68         2.62 o                         
  -1  -7   2         48.89         47.74         1.69 o                         
   0  -7   2        155.61        124.98         3.55 o                         
   1  -7   2        565.16        562.64        14.19 o                         
   2  -7   2        770.19        757.01        20.22 o                         
   3  -7   2         42.12         44.71         1.82 o                         
   4  -7   2        512.57        495.48        20.93 o                         
   5  -7   2          1.70          5.20         1.16 o                         
   6  -7   2        109.33        102.42         5.60 o                         
   7  -7   2          0.59          1.10         1.24 o                         
   8  -7   2         33.78         31.84         3.30 o                         
   9  -7   2          7.39          5.42         2.97 o                         
  -8  -6   2          2.37          2.05         1.72 o                         
  -7  -6   2         26.14         35.11         3.81 o                         
  -6  -6   2        187.65        186.64        10.51 o                         
  -5  -6   2         11.09         17.64         1.66 o                         
  -4  -6   2        130.80        128.48         6.42 o                         
  -3  -6   2        163.22        150.54         5.46 o                         
  -2  -6   2        151.81        133.28         4.06 o                         
  -1  -6   2        540.23        521.77        16.15 o                         
   0  -6   2        339.16        347.35         8.33 o                         
   1  -6   2        102.10        120.88         3.21 o                         
   2  -6   2         51.85         43.82         1.42 o                         
   3  -6   2         14.21         13.04         0.93 o                         
   4  -6   2        208.11        191.64         6.84 o                         
   5  -6   2        123.45        118.90         4.17 o                         
   6  -6   2          0.20         -0.53         0.98 o                         
   7  -6   2          5.65          6.53         1.59 o                         
   8  -6   2         28.46         30.68         3.77 o                         
   9  -6   2          0.01         -1.75         2.34 o                         
  10  -6   2          1.68         -3.26         4.31 o                         
  -9  -5   2          3.51          3.41         2.31 o                         
  -8  -5   2         14.62         16.40         4.57 o                         
  -7  -5   2          0.90          0.39         1.76 o                         
  -6  -5   2         16.02         17.98         1.77 o                         
  -5  -5   2         39.10         34.87         2.38 o                         
  -4  -5   2        132.01        112.25         3.84 o                         
  -3  -5   2         24.84         25.09         1.19 o                         
  -2  -5   2        586.07        573.44        16.38 o                         
  -1  -5   2          0.25          0.82         0.27 o                         
   0  -5   2       2369.59       2537.55        63.09 o                         
   1  -5   2        195.05        216.57         5.57 o                         
   3  -5   2          8.19         11.72         0.70 o                         
   4  -5   2        114.90        126.48         4.24 o                         
   5  -5   2         71.40         61.05         2.57 o                         
   6  -5   2         38.83         38.96         3.00 o                         
   7  -5   2          2.59          1.36         1.77 o                         
   8  -5   2          0.25          0.76         2.78 o                         
   9  -5   2          2.82         -2.11         3.35 o                         
  10  -5   2          4.72         -1.44         4.60 o                         
  -9  -4   2          0.45          2.18         1.68 o                         
  -8  -4   2          2.87          3.78         1.47 o                         
  -7  -4   2          5.26          6.32         2.23 o                         
  -6  -4   2          7.70          4.23         1.11 o                         
  -5  -4   2         14.34         11.36         1.84 o                         
  -4  -4   2          5.44          4.33         0.68 o                         
  -3  -4   2          9.39         11.92         0.86 o                         
  -2  -4   2        142.31        131.62         4.26 o                         
  -1  -4   2          5.58          7.88         0.80 o                         
   0  -4   2        344.04        346.07         8.29 o                         
   1  -4   2        274.64        322.54         8.67 o                         
   2  -4   2        640.04        695.64        17.43 o                         
   3  -4   2        396.01        404.33        13.82 o                         
   4  -4   2         17.23         16.85         1.00 o                         
   5  -4   2         10.20         12.47         0.98 o                         
   6  -4   2         33.24         35.31         2.13 o                         
   7  -4   2         39.41         37.64         2.15 o                         
   8  -4   2         16.75         19.00         3.33 o                         
   9  -4   2          6.52         10.06         2.59 o                         
  10  -4   2          3.06          2.95         4.79 o                         
  -9  -3   2          0.01         -1.14         1.14 o                         
  -8  -3   2         10.23          9.51         1.61 o                         
  -7  -3   2          0.75          0.54         0.85 o                         
  -6  -3   2          2.84          0.64         1.14 o                         
  -5  -3   2         55.97         56.41         3.90 o                         
  -4  -3   2        115.37         99.10         3.70 o                         
  -3  -3   2         33.24         35.85         1.44 o                         
  -2  -3   2        146.92        142.95         4.55 o                         
  -1  -3   2        674.46        656.29        17.41 o                         
   0  -3   2         35.83         33.47         0.89 o                         
   1  -3   2         69.17         86.93         2.43 o                         
   2  -3   2          1.35          0.60         0.21 o                         
   3  -3   2        573.20        626.80        17.82 o                         
   4  -3   2         16.16         17.82         0.79 o                         
   5  -3   2        290.16        290.97         7.98 o                         
   6  -3   2          5.60          5.81         0.66 o                         
   7  -3   2          4.98          4.77         1.05 o                         
   8  -3   2         17.63         17.41         1.89 o                         
   9  -3   2          0.03         -1.65         1.75 o                         
  10  -3   2          2.18          1.39         1.98 o                         
 -10  -2   2          0.36         -1.46         1.66 o                         
  -9  -2   2          1.45          1.45         1.16 o                         
  -8  -2   2          1.24          2.39         1.58 o                         
  -7  -2   2         16.20         19.64         1.21 o                         
  -6  -2   2         78.89         69.10         2.28 o                         
  -5  -2   2         97.64         92.23         3.64 o                         
  -4  -2   2        131.55        126.10         3.86 o                         
  -3  -2   2         39.24         38.45         1.45 o                         
  -2  -2   2          7.19          7.46         0.36 o                         
  -1  -2   2        158.82        150.22         4.05 o                         
   0  -2   2        638.97        757.75        18.86 o                         
   1  -2   2        819.24        819.31        25.04 o                         
   2  -2   2        243.81        237.03         8.06 o                         
   3  -2   2        338.01        384.65        11.91 o                         
   4  -2   2        319.28        305.59         9.60 o                         
   5  -2   2          2.34          4.49         0.55 o                         
   6  -2   2        289.10        253.05         8.98 o                         
   7  -2   2         35.05         43.42         6.23 o                         
   8  -2   2          6.50          2.88         2.68 o                         
   9  -2   2          5.73          2.11         2.88 o                         
  10  -2   2          2.70          1.53         1.94 o                         
 -10  -1   2          0.04         -1.05         2.11 o                         
  -9  -1   2          5.34          6.51         1.47 o                         
  -8  -1   2         49.79         46.93         2.29 o                         
  -7  -1   2          0.18         -0.13         0.91 o                         
  -6  -1   2         91.50         87.61         2.61 o                         
  -5  -1   2         46.08         42.26         1.40 o                         
  -4  -1   2        391.74        412.57        11.11 o                         
  -3  -1   2        421.05        439.80        13.62 o                         
  -2  -1   2       2685.88       2446.81        81.76 o                         
  -1  -1   2       1315.50       1344.45        50.29 o                         
   0  -1   2        916.91        927.57        24.48 o                         
   1  -1   2       1000.71        947.34        25.04 o                         
   2  -1   2        108.50        145.40         4.57 o                         
   3  -1   2        382.95        382.69         9.68 o                         
   4  -1   2        100.80         98.51         3.06 o                         
   5  -1   2         51.29         51.91         2.04 o                         
   6  -1   2         72.27         70.66         2.99 o                         
   7  -1   2          9.21          8.82         1.80 o                         
   9  -1   2          6.88          6.61         2.30 o                         
  10  -1   2          6.37          8.72         3.10 o                         
 -10   0   2          4.36          4.99         1.82 o                         
  -9   0   2          0.41          0.40         1.84 o                         
  -8   0   2          0.02          1.15         0.84 o                         
  -7   0   2          1.20          0.20         0.59 o                         
  -6   0   2          1.09          0.38         0.49 o                         
  -5   0   2         14.46         16.43         0.90 o                         
  -4   0   2        258.08        286.14         8.36 o                         
  -3   0   2       3628.26       3409.18        90.07 o                         
  -1   0   2       1121.49       1164.40        35.55 o                         
   1   0   2        150.23        177.81         5.10 o                         
   2   0   2        536.57        554.85        15.78 o                         
   3   0   2        194.69        186.92         5.51 o                         
   4   0   2        188.98        176.81         5.70 o                         
   5   0   2         45.38         35.23         1.56 o                         
   6   0   2         49.20         46.13         2.27 o                         
   7   0   2         48.63         41.80         7.57 o                         
   9   0   2         17.87         18.30         3.32 o                         
 -10   1   2          6.35          6.89         1.87 o                         
  -9   1   2          0.11         -0.84         1.32 o                         
  -8   1   2         14.23         10.31         1.92 o                         
  -7   1   2         20.19         24.62         1.38 o                         
  -6   1   2         24.12         23.77         1.32 o                         
  -5   1   2         76.71         75.82         2.23 o                         
  -4   1   2       1204.61       1165.29        29.22 o                         
  -3   1   2         12.64         13.27         0.65 o                         
  -2   1   2       6742.63       7556.98       582.88 o                         
  -1   1   2       1972.00       2196.04        78.26 o                         
   0   1   2       1911.60       2730.00       203.88 o                         
   1   1   2        117.84        116.22         3.64 o                         
   2   1   2         18.81         22.88         0.86 o                         
   3   1   2         15.94         25.76         1.08 o                         
   4   1   2         34.19         35.19         1.37 o                         
   5   1   2          0.53         -0.06         0.70 o                         
   6   1   2         57.15         60.63         2.59 o                         
   7   1   2         34.55         36.22         2.75 o                         
   8   1   2         15.63         16.29         2.71 o                         
   9   1   2          0.02          0.25         1.52 o                         
 -10   2   2          0.30          1.15         2.25 o                         
  -9   2   2          7.65          9.15         1.80 o                         
  -8   2   2         36.23         35.98         2.28 o                         
  -7   2   2         54.75         48.59         2.23 o                         
  -6   2   2         41.52         31.55         1.28 o                         
  -5   2   2         66.58         68.92         2.03 o                         
  -4   2   2         85.86         86.48         2.57 o                         
  -3   2   2        342.71        337.42         8.59 o                         
  -2   2   2        224.33        253.72         6.45 o                         
  -1   2   2       1201.38       1341.17        31.58 o                         
   0   2   2       2562.88       2704.04       142.37 o                         
   1   2   2       2521.69       2695.67       142.40 o                         
   2   2   2       1038.64       1085.31        40.56 o                         
   3   2   2        345.93        332.56         9.54 o                         
   4   2   2        122.48        120.74         3.49 o                         
   5   2   2         59.37         55.27         1.76 o                         
   6   2   2         48.86         42.56         1.95 o                         
   7   2   2         16.37         24.24         1.94 o                         
   8   2   2          3.24          0.94         1.27 o                         
   9   2   2          0.44          0.07         1.56 o                         
 -10   3   2          3.32          0.98         2.14 o                         
  -9   3   2          4.88          3.45         1.77 o                         
  -8   3   2          1.05          0.47         1.06 o                         
  -7   3   2          7.34          9.04         1.08 o                         
  -6   3   2         45.10         42.42         1.63 o                         
  -5   3   2          8.67          9.33         0.79 o                         
  -4   3   2        529.73        515.34        13.07 o                         
  -3   3   2        201.17        190.94         4.96 o                         
  -2   3   2        370.84        338.42         8.57 o                         
  -1   3   2          9.40          6.60         0.43 o                         
   0   3   2         16.85         18.62         0.65 o                         
   1   3   2        305.51        405.36        12.41 o                         
   2   3   2       2465.83       2564.58        78.04 o                         
   3   3   2         97.00         87.04         3.20 o                         
   4   3   2          1.22          3.81         0.54 o                         
   5   3   2         34.78         31.98         1.43 o                         
   6   3   2          1.18          3.17         1.23 o                         
   7   3   2          1.52          4.79         2.76 o                         
   8   3   2          5.02          3.19         2.35 o                         
   9   3   2          0.10          0.75         2.03 o                         
 -10   4   2          0.04          0.41         2.73 o                         
  -9   4   2          0.31         -1.37         1.37 o                         
  -8   4   2          7.18          7.02         1.51 o                         
  -7   4   2         10.74         12.53         1.95 o                         
  -6   4   2          6.84          7.48         0.82 o                         
  -5   4   2         91.27         79.97         2.68 o                         
  -4   4   2        983.82        908.88        24.24 o                         
  -3   4   2        570.88        530.93        13.41 o                         
  -2   4   2         47.34         53.24         1.62 o                         
  -1   4   2        219.25        250.04         6.30 o                         
   0   4   2        640.93        734.65        18.26 o                         
   1   4   2        172.90        168.00         5.22 o                         
   2   4   2          7.34         14.00         0.73 o                         
   3   4   2          1.23          1.57         0.50 o                         
   4   4   2         69.99         64.30         2.41 o                         
   5   4   2         24.78         23.16         1.43 o                         
   6   4   2          2.46          2.42         1.01 o                         
   7   4   2          4.72          5.68         1.43 o                         
   8   4   2          1.45          0.78         1.44 o                         
 -10   5   2          0.21          0.43         2.18 o                         
  -9   5   2          0.48         -0.18         1.33 o                         
  -8   5   2          0.09          0.35         1.05 o                         
  -7   5   2         26.37         30.84         2.35 o                         
  -6   5   2         85.74         73.86         2.50 o                         
  -5   5   2        170.84        155.90         4.56 o                         
  -4   5   2        853.01        836.18        22.30 o                         
  -3   5   2         74.17         75.03         2.27 o                         
  -2   5   2       2463.02       2789.18        69.15 o                         
  -1   5   2          7.46         14.08         0.58 o                         
   0   5   2         22.25         36.30         1.23 o                         
   1   5   2          0.19          0.94         0.23 o                         
   2   5   2         97.50        102.69         3.11 o                         
   3   5   2         81.31         77.05         2.69 o                         
   4   5   2         30.24         31.76         1.60 o                         
   5   5   2          0.86          0.87         0.76 o                         
   6   5   2          5.27          4.22         0.93 o                         
   7   5   2         15.86         14.17         1.84 o                         
   8   5   2          0.53          1.67         1.75 o                         
 -10   6   2          4.83          6.36         2.59 o                         
  -9   6   2          1.19         -1.02         1.42 o                         
  -8   6   2          2.39          1.09         1.17 o                         
  -7   6   2          3.65          2.81         0.98 o                         
  -6   6   2          8.58          8.12         0.96 o                         
  -5   6   2         36.50         32.00         1.30 o                         
  -4   6   2        197.95        210.30         5.54 o                         
  -3   6   2         29.01         27.05         0.92 o                         
  -2   6   2          1.67          2.92         0.33 o                         
  -1   6   2        117.81        120.72         3.00 o                         
   0   6   2        116.98        106.64         3.05 o                         
   1   6   2        383.40        350.84        10.32 o                         
   2   6   2        397.74        396.03        10.64 o                         
   3   6   2          0.57          0.66         0.62 o                         
   4   6   2        310.70        299.25         9.47 o                         
   5   6   2        108.65        103.88         4.01 o                         
   6   6   2          2.31          1.53         0.92 o                         
   7   6   2          0.00         -0.87         1.31 o                         
   8   6   2          0.01         -1.60         1.60 o                         
 -10   7   2         15.57         11.47         2.48 o                         
  -9   7   2          2.87          0.49         1.71 o                         
  -8   7   2          2.94          0.90         1.49 o                         
  -7   7   2          3.79          3.23         1.35 o                         
  -6   7   2          3.75          4.49         0.87 o                         
  -5   7   2          4.55          5.60         0.72 o                         
  -4   7   2         28.94         25.96         1.06 o                         
  -3   7   2         69.45         54.46         1.74 o                         
  -2   7   2        617.29        578.86        14.57 o                         
  -1   7   2        748.61        722.17        19.18 o                         
   0   7   2         41.78         34.28         1.28 o                         
   1   7   2         29.13         36.86         1.73 o                         
   2   7   2        351.65        327.57        13.69 o                         
   3   7   2        233.03        223.69         8.27 o                         
   4   7   2         39.59         39.39         2.15 o                         
   5   7   2          1.31          3.94         1.00 o                         
   6   7   2          6.29          6.05         1.74 o                         
   7   7   2          1.33          3.65         1.96 o                         
 -10   8   2          1.23          0.12         2.57 o                         
  -9   8   2         14.66         12.86         2.26 o                         
  -8   8   2          0.05          1.05         1.29 o                         
  -7   8   2         15.50         16.05         1.78 o                         
  -6   8   2         22.14         24.53         2.08 o                         
  -5   8   2         85.98         83.81         3.08 o                         
  -4   8   2         49.83         39.48         1.45 o                         
  -3   8   2          1.32          1.37         0.48 o                         
  -2   8   2        106.19         96.23         2.72 o                         
  -1   8   2        350.95        320.86        10.07 o                         
   0   8   2        558.40        503.60        17.52 o                         
   1   8   2          0.55          1.87         0.68 o                         
   2   8   2         53.30         52.01         2.24 o                         
   3   8   2         29.41         27.42         1.34 o                         
   4   8   2         19.95         19.74         1.30 o                         
   5   8   2          0.31          0.42         1.58 o                         
   6   8   2          4.59          2.44         1.35 o                         
  -9   9   2          5.10          3.71         2.18 o                         
  -8   9   2          7.38          7.14         1.60 o                         
  -7   9   2         14.87         17.28         2.17 o                         
  -6   9   2          5.78          8.98         1.62 o                         
  -5   9   2         23.01         28.56         2.64 o                         
  -4   9   2          0.84          0.27         0.55 o                         
  -3   9   2         85.69         72.35         2.50 o                         
  -2   9   2         15.81         14.78         1.00 o                         
  -1   9   2         52.09         46.16         1.93 o                         
   0   9   2          3.51          3.37         0.64 o                         
   1   9   2         54.72         61.96         3.66 o                         
   2   9   2         57.23         58.98         2.19 o                         
   3   9   2          7.89          6.19         0.97 o                         
   4   9   2          0.31          0.15         1.13 o                         
   5   9   2          2.56          3.58         1.28 o                         
   6   9   2         13.06         12.06         1.82 o                         
  -9  10   2          0.32         -0.69         1.86 o                         
  -8  10   2          5.43          3.65         1.52 o                         
  -7  10   2          0.00          1.45         1.16 o                         
  -6  10   2          0.32          0.93         1.10 o                         
  -5  10   2          4.29          5.02         1.13 o                         
  -4  10   2         20.66         18.74         1.49 o                         
  -3  10   2         16.37         19.18         1.43 o                         
  -2  10   2         51.56         42.04         2.27 o                         
  -1  10   2         64.83         55.03         2.74 o                         
   0  10   2          8.54         10.94         1.07 o                         
   1  10   2          0.39          0.43         0.71 o                         
   2  10   2         54.77         65.33         2.56 o                         
   3  10   2         40.23         44.49         2.84 o                         
   4  10   2          2.62          3.29         1.26 o                         
   5  10   2          0.02          0.53         1.33 o                         
  -8  11   2          2.21          3.38         1.62 o                         
  -7  11   2          6.82          7.03         1.56 o                         
  -6  11   2         14.21         15.88         1.90 o                         
  -5  11   2          2.45          1.73         1.05 o                         
  -4  11   2         41.95         41.52         2.27 o                         
  -3  11   2        145.67        123.41         4.71 o                         
  -2  11   2         80.69         69.03         3.34 o                         
  -1  11   2          7.34          6.42         1.26 o                         
   0  11   2          1.24          0.56         1.12 o                         
   1  11   2         14.05         16.66         2.02 o                         
   2  11   2         21.83         26.31         2.12 o                         
   3  11   2          0.01          2.28         1.24 o                         
   4  11   2          1.34          1.19         1.38 o                         
  -7  12   2          1.53          0.98         1.46 o                         
  -6  12   2         23.05         26.55         2.40 o                         
  -5  12   2         28.59         28.74         2.32 o                         
  -4  12   2         15.51         19.27         1.88 o                         
  -3  12   2          0.04          0.56         0.95 o                         
  -2  12   2          1.27          1.06         1.13 o                         
  -1  12   2          0.11         -0.57         1.37 o                         
   0  12   2          3.71          3.71         1.84 o                         
   1  12   2          3.37          5.24         1.39 o                         
   2  12   2          0.83          3.62         1.37 o                         
   3  12   2          0.17          2.53         1.47 o                         
  -6  13   2          8.20          8.27         1.75 o                         
  -5  13   2          2.11          0.95         1.32 o                         
  -4  13   2          5.33          5.91         2.29 o                         
  -3  13   2          0.81          2.80         2.20 o                         
  -2  13   2          0.52          1.25         1.44 o                         
  -1  13   2          0.66         -0.63         2.40 o                         
   0  13   2          4.07          6.77         1.60 o                         
   1  13   2         34.45         35.73         4.00 o                         
  -2 -13   3          0.37         -1.18         1.24 o                         
  -1 -13   3          3.71          2.23         1.68 o                         
   0 -13   3         31.58         35.36         2.47 o                         
   1 -13   3        109.16        105.95         6.22 o                         
   2 -13   3         21.17         26.75         2.19 o                         
   3 -13   3          4.17          2.44         2.47 o                         
   4 -13   3         11.58         16.04         2.92 o                         
   5 -13   3         32.39         32.41         3.21 o                         
  -3 -12   3          8.77         11.71         1.62 o                         
  -2 -12   3         53.11         56.46         3.72 o                         
  -1 -12   3         43.94         46.61         2.62 o                         
   0 -12   3          1.80          4.20         1.05 o                         
   1 -12   3         21.95         22.69         2.16 o                         
   2 -12   3         60.66         57.62         5.94 o                         
   3 -12   3         99.84         99.60         5.55 o                         
   4 -12   3          0.99         -0.40         1.52 o                         
   5 -12   3         19.83         22.91         2.85 o                         
   6 -12   3          4.22          6.08         2.02 o                         
  -4 -11   3         41.05         48.18         3.03 o                         
  -3 -11   3         23.83         23.52         1.89 o                         
  -2 -11   3         11.10         12.53         1.28 o                         
  -1 -11   3         10.67         13.15         2.38 o                         
   0 -11   3         34.03         39.84         2.57 o                         
   1 -11   3         22.83         23.98         2.97 o                         
   2 -11   3          4.17          5.35         0.91 o                         
   3 -11   3          0.45         -1.09         1.09 o                         
   4 -11   3          5.16          4.09         1.58 o                         
   5 -11   3          9.38         12.44         2.18 o                         
   6 -11   3          1.13          1.97         1.72 o                         
   7 -11   3          2.54          1.49         1.67 o                         
  -5 -10   3          0.68          0.52         1.27 o                         
  -4 -10   3          1.37         -0.05         1.06 o                         
  -3 -10   3          0.44          1.44         0.97 o                         
  -2 -10   3         22.73         23.21         1.66 o                         
  -1 -10   3         55.75         49.42         2.38 o                         
   0 -10   3          0.13          0.10         0.58 o                         
   1 -10   3          2.95          4.08         0.77 o                         
   2 -10   3         72.36         71.73         3.29 o                         
   3 -10   3          3.73          4.14         1.30 o                         
   4 -10   3          2.64          3.93         1.39 o                         
   5 -10   3         63.85         65.39         4.13 o                         
   6 -10   3         35.91         32.96         3.20 o                         
   7 -10   3          0.24         -0.39         1.55 o                         
   8 -10   3          0.57          2.62         1.84 o                         
  -6  -9   3          0.34          1.25         2.01 o                         
  -5  -9   3          2.34          4.66         1.41 o                         
  -4  -9   3         24.76         27.98         2.32 o                         
  -3  -9   3          6.67          5.81         1.14 o                         
  -2  -9   3         41.88         36.17         3.53 o                         
  -1  -9   3         12.60         17.82         1.39 o                         
   0  -9   3         48.49         54.09         2.14 o                         
   1  -9   3        130.78        119.31         4.06 o                         
   2  -9   3        145.62        127.53         4.07 o                         
   3  -9   3         61.79         67.95         3.33 o                         
   4  -9   3        147.98        139.02         7.40 o                         
   5  -9   3          0.07         -1.05         1.05 o                         
   6  -9   3          1.66          1.20         1.30 o                         
   7  -9   3          0.06         -0.13         1.42 o                         
   8  -9   3          2.38          1.45         2.24 o                         
  -7  -8   3          0.24          1.59         1.59 o                         
  -6  -8   3         13.27         15.10         2.34 o                         
  -5  -8   3          5.02          9.18         1.49 o                         
  -4  -8   3         22.83         26.91         2.11 o                         
  -3  -8   3          0.03         -0.74         0.80 o                         
  -2  -8   3         26.96         26.80         2.60 o                         
  -1  -8   3         18.01         17.85         1.06 o                         
   0  -8   3         26.34         27.41         1.06 o                         
   1  -8   3        202.20        204.76         5.38 o                         
   2  -8   3          1.43          1.32         0.72 o                         
   3  -8   3          3.50          5.58         1.07 o                         
   4  -8   3         46.06         47.20         2.55 o                         
   5  -8   3          3.48          2.53         1.26 o                         
   6  -8   3         17.64         21.99         2.94 o                         
   7  -8   3          0.00         -1.16         1.92 o                         
   8  -8   3          1.18         -0.47         1.97 o                         
   9  -8   3          0.11          0.36         2.40 o                         
  -8  -7   3          1.21          0.58         1.58 o                         
  -7  -7   3          0.14          1.40         1.66 o                         
  -6  -7   3         12.09         10.13         1.58 o                         
  -5  -7   3         28.21         33.15         4.24 o                         
  -4  -7   3        111.41         95.29         4.77 o                         
  -3  -7   3          0.00          0.25         0.60 o                         
  -2  -7   3          4.97          4.27         0.72 o                         
  -1  -7   3          6.81          7.40         0.61 o                         
   0  -7   3        188.00        180.81         4.70 o                         
   1  -7   3          4.43          5.77         0.50 o                         
   2  -7   3         19.57         19.19         0.97 o                         
   3  -7   3        211.30        208.79         6.26 o                         
   4  -7   3        569.62        551.77        19.53 o                         
   5  -7   3        638.89        638.19        24.53 o                         
   6  -7   3          1.23          1.93         1.43 o                         
   7  -7   3          6.13          5.10         1.58 o                         
   8  -7   3          6.87          5.59         2.59 o                         
  -8  -6   3          2.70          5.06         1.59 o                         
  -7  -6   3         22.54         31.63         3.03 o                         
  -6  -6   3         86.68         86.41         5.23 o                         
  -5  -6   3          4.01          6.19         1.17 o                         
  -4  -6   3         40.10         46.87         2.24 o                         
  -3  -6   3         63.89         61.77         2.50 o                         
  -2  -6   3         30.85         34.94         1.46 o                         
  -1  -6   3          7.50          8.62         0.57 o                         
   0  -6   3        182.51        169.91         4.21 o                         
   1  -6   3         24.69         21.08         0.78 o                         
   2  -6   3        235.03        240.65         6.60 o                         
   3  -6   3        420.51        383.42         9.78 o                         
   4  -6   3         21.49         19.04         1.20 o                         
   5  -6   3         90.62         83.72         6.97 o                         
   6  -6   3        172.08        162.20         8.13 o                         
   7  -6   3         27.32         30.47         3.34 o                         
   8  -6   3          0.02          1.12         1.57 o                         
   9  -6   3          2.61          2.49         4.31 o                         
  -9  -5   3          4.62          6.86         1.97 o                         
  -8  -5   3         15.00         17.65         4.32 o                         
  -7  -5   3          0.63          3.28         1.45 o                         
  -6  -5   3          5.77          5.12         1.19 o                         
  -5  -5   3          0.71          1.26         0.94 o                         
  -4  -5   3        117.18        103.12         3.60 o                         
  -3  -5   3          7.90          9.92         0.85 o                         
  -2  -5   3        508.27        458.62        14.24 o                         
  -1  -5   3        561.53        544.36        14.51 o                         
   0  -5   3       1429.58       1436.88        35.83 o                         
   1  -5   3         34.98         49.71         1.52 o                         
   2  -5   3        123.50        114.52         3.26 o                         
   3  -5   3        137.49        139.85         3.95 o                         
   4  -5   3         95.43         91.60         3.21 o                         
   5  -5   3         11.87         15.61         1.58 o                         
   6  -5   3         12.08         13.47         1.30 o                         
   7  -5   3         13.67         13.06         2.29 o                         
   8  -5   3          0.09          0.67         3.16 o                         
   9  -5   3          4.79         12.08         4.51 o                         
  -9  -4   3          0.46         -0.95         1.58 o                         
  -8  -4   3          5.05         11.37         1.69 o                         
  -7  -4   3          0.15          0.29         1.63 o                         
  -6  -4   3          2.52          0.71         1.80 o                         
  -5  -4   3          0.08          0.50         0.81 o                         
  -4  -4   3         15.79         14.27         0.96 o                         
  -3  -4   3        679.19        614.46        18.95 o                         
  -2  -4   3       2722.90       2758.48        77.78 o                         
  -1  -4   3         79.01         89.20         2.39 o                         
   0  -4   3         68.55         68.48         1.96 o                         
   2  -4   3        213.56        249.89         7.27 o                         
   3  -4   3         85.08        103.93         3.75 o                         
   4  -4   3         74.14         78.57         2.76 o                         
   5  -4   3          2.51          3.93         0.65 o                         
   6  -4   3          2.44          3.98         0.78 o                         
   7  -4   3         18.17         21.65         1.84 o                         
   8  -4   3         11.86         11.61         1.80 o                         
   9  -4   3         15.75         13.02         2.67 o                         
  10  -4   3          0.18          0.19         3.16 o                         
  -9  -3   3          0.00         -0.29         1.13 o                         
  -8  -3   3          0.67          1.14         0.92 o                         
  -7  -3   3          4.54          6.70         0.91 o                         
  -6  -3   3         14.75         14.00         1.63 o                         
  -5  -3   3          7.46         12.49         0.92 o                         
  -4  -3   3         21.21         20.44         1.06 o                         
  -3  -3   3          4.02          6.07         0.41 o                         
  -2  -3   3         38.41         51.78         1.49 o                         
  -1  -3   3        212.89        202.04         5.47 o                         
   1  -3   3        175.10        176.11         5.52 o                         
   2  -3   3       1368.03       1502.91        45.93 o                         
   3  -3   3        452.08        464.05        14.40 o                         
   5  -3   3          8.39         13.08         0.94 o                         
   6  -3   3          2.18          3.10         0.71 o                         
   7  -3   3          9.41         10.63         1.65 o                         
   8  -3   3         13.07         16.41         2.47 o                         
   9  -3   3          0.40         -1.62         1.84 o                         
  10  -3   3          0.33          0.42         1.66 o                         
 -10  -2   3          0.11         -1.65         1.65 o                         
  -9  -2   3          0.31         -1.85         2.15 o                         
  -8  -2   3         11.21          8.91         1.34 o                         
  -7  -2   3          5.35          2.09         0.81 o                         
  -6  -2   3        118.42        108.80         3.93 o                         
  -5  -2   3         57.61         70.47         2.43 o                         
  -4  -2   3        162.15        159.81         4.85 o                         
  -3  -2   3        248.97        233.55         6.35 o                         
  -2  -2   3        244.37        259.00         8.07 o                         
  -1  -2   3        202.87        179.86         4.87 o                         
   0  -2   3       6655.17       6731.88       530.84 o                         
   1  -2   3        405.72        379.51        10.85 o                         
   2  -2   3       1742.15       1960.83        59.88 o                         
   3  -2   3       1127.80       1248.29        35.38 o                         
   4  -2   3        178.12        177.41         4.93 o                         
   5  -2   3         36.86         36.02         1.42 o                         
   6  -2   3          8.10          8.00         1.00 o                         
   7  -2   3          7.64          8.37         2.17 o                         
   9  -2   3          0.40          1.06         1.96 o                         
  10  -2   3          0.15          3.36         1.55 o                         
 -10  -1   3          1.43          1.25         1.98 o                         
  -9  -1   3          0.45          1.75         1.23 o                         
  -8  -1   3         31.23         33.59         2.41 o                         
  -7  -1   3         25.42         29.64         1.61 o                         
  -6  -1   3        198.97        196.24         5.50 o                         
  -5  -1   3         51.17         41.14         1.48 o                         
  -4  -1   3        922.43        854.59        24.35 o                         
  -3  -1   3        805.42        735.13        19.58 o                         
  -2  -1   3        182.02        181.63         4.67 o                         
  -1  -1   3         20.93         24.97         0.70 o                         
   0  -1   3        407.73        413.73         9.85 o                         
   1  -1   3          1.80          0.84         0.17 o                         
   2  -1   3        190.44        202.48         5.86 o                         
   3  -1   3         24.09         21.44         1.05 o                         
   4  -1   3          3.88          5.88         0.52 o                         
   5  -1   3         46.82         48.18         2.09 o                         
   6  -1   3         14.27         13.53         2.22 o                         
   7  -1   3          5.56          7.67         3.83 o                         
   9  -1   3         11.37          9.30         3.93 o                         
 -10   0   3          3.84          6.31         1.84 o                         
  -9   0   3          1.97          3.98         1.41 o                         
  -8   0   3          1.44          2.38         0.83 o                         
  -7   0   3          6.01          6.64         0.83 o                         
  -6   0   3          8.78          8.81         0.69 o                         
  -5   0   3        205.84        185.42         5.63 o                         
  -4   0   3       1257.68       1133.88        32.22 o                         
  -3   0   3        293.02        293.86         7.11 o                         
  -2   0   3        367.76        348.29         8.32 o                         
  -1   0   3        491.69        467.10        11.69 o                         
   0   0   3         25.56         30.61         0.81 o                         
   1   0   3         55.50         70.09         1.84 o                         
   2   0   3         14.53         19.04         0.74 o                         
   3   0   3         13.03         15.81         0.79 o                         
   4   0   3        721.04        729.80        22.53 o                         
   5   0   3        268.43        244.78         7.88 o                         
   6   0   3          0.89         -0.05         0.86 o                         
   7   0   3         42.72         44.67         4.89 o                         
   9   0   3          3.55          2.88         1.52 o                         
 -10   1   3          0.81          0.70         1.68 o                         
  -9   1   3          0.05         -1.23         1.23 o                         
  -8   1   3          0.17          0.74         0.85 o                         
  -7   1   3          1.24          1.59         0.70 o                         
  -6   1   3          5.17          2.32         0.64 o                         
  -5   1   3        297.95        282.40         7.36 o                         
  -4   1   3       2037.98       2068.82        51.62 o                         
  -3   1   3         77.88         56.16         1.60 o                         
  -2   1   3       2537.48       2703.24        71.31 o                         
  -1   1   3         95.15         98.68         2.70 o                         
   0   1   3         18.71         23.18         0.82 o                         
   1   1   3        436.54        448.25        14.40 o                         
   2   1   3       1240.98       1371.95        38.67 o                         
   3   1   3         70.76         65.52         2.09 o                         
   4   1   3          1.08          1.95         0.46 o                         
   5   1   3          0.70          0.67         0.62 o                         
   6   1   3         56.92         55.42         3.27 o                         
   7   1   3         51.47         54.68         5.01 o                         
   8   1   3          2.78          1.57         1.73 o                         
   9   1   3          1.15          0.94         1.34 o                         
 -10   2   3          1.94          0.67         1.61 o                         
  -9   2   3          1.17          1.84         1.33 o                         
  -8   2   3          0.46         -0.33         0.95 o                         
  -7   2   3          4.45          4.43         0.74 o                         
  -6   2   3         20.22         27.55         1.67 o                         
  -5   2   3         12.61         12.56         0.74 o                         
  -4   2   3         16.55         21.39         0.85 o                         
  -3   2   3         43.64         56.08         1.74 o                         
  -2   2   3        986.99        854.83        21.30 o                         
  -1   2   3       4247.85       4199.42       221.43 o                         
   0   2   3         27.74         29.96         1.44 o                         
   1   2   3        347.98        414.05        13.93 o                         
   2   2   3       1807.36       2021.05        61.63 o                         
   3   2   3         54.05         53.17         1.51 o                         
   4   2   3        486.11        496.15        13.33 o                         
   5   2   3         51.01         45.11         1.62 o                         
   6   2   3          7.56          9.69         0.99 o                         
   7   2   3          1.75          1.91         1.04 o                         
   8   2   3          1.76          1.29         1.15 o                         
   9   2   3          0.69          2.93         1.40 o                         
 -10   3   3          4.40          2.24         2.04 o                         
  -9   3   3          4.33          7.17         1.73 o                         
  -8   3   3          0.02         -0.59         1.07 o                         
  -7   3   3          0.11          1.08         0.83 o                         
  -6   3   3         49.83         46.11         1.86 o                         
  -5   3   3          2.32          4.54         0.59 o                         
  -4   3   3         92.07         79.91         2.44 o                         
  -3   3   3        145.67        126.55         3.38 o                         
  -2   3   3        682.08        673.99        17.91 o                         
  -1   3   3          0.01          0.86         0.21 o                         
   1   3   3         65.80         81.69         3.30 o                         
   2   3   3        208.29        242.24         9.32 o                         
   3   3   3        107.58        108.49         3.55 o                         
   4   3   3         89.12         83.84         2.74 o                         
   5   3   3         40.50         36.99         1.61 o                         
   6   3   3          0.06         -0.82         0.92 o                         
   7   3   3          1.17         -0.11         1.16 o                         
   8   3   3          1.62          0.71         1.42 o                         
   9   3   3          1.24          0.44         1.73 o                         
 -10   4   3          0.85          0.61         2.00 o                         
  -9   4   3          0.22          1.24         1.30 o                         
  -8   4   3         13.70         13.08         1.66 o                         
  -7   4   3          0.74          0.24         0.88 o                         
  -6   4   3        120.84        106.53         3.54 o                         
  -5   4   3          2.74          1.27         0.47 o                         
  -4   4   3        721.26        697.37        17.58 o                         
  -3   4   3        364.14        363.92         9.23 o                         
  -2   4   3         49.88         55.52         1.57 o                         
   0   4   3        266.17        294.72         7.87 o                         
   1   4   3        115.18        135.79         5.33 o                         
   2   4   3         39.83         45.80         2.08 o                         
   3   4   3        194.95        175.87         6.18 o                         
   4   4   3        214.92        202.92         6.60 o                         
   5   4   3          0.01          0.46         0.59 o                         
   6   4   3          9.49          8.07         0.93 o                         
   7   4   3          0.07         -0.41         1.15 o                         
   8   4   3          0.87          2.31         1.52 o                         
 -10   5   3          2.13          3.31         1.76 o                         
  -9   5   3          5.92          5.98         1.56 o                         
  -8   5   3          2.86          2.65         1.14 o                         
  -7   5   3          2.88          2.05         0.92 o                         
  -6   5   3          4.74          4.73         0.80 o                         
  -5   5   3          4.94          4.87         0.63 o                         
  -4   5   3        237.16        220.60         5.79 o                         
  -3   5   3        716.41        733.33        18.41 o                         
  -2   5   3        649.87        679.80        18.03 o                         
  -1   5   3          4.45          8.16         0.41 o                         
   0   5   3        260.16        273.89         8.48 o                         
   1   5   3        270.65        272.09        10.17 o                         
   2   5   3        382.19        354.71        10.99 o                         
   3   5   3          5.02          5.40         0.64 o                         
   4   5   3         31.60         34.71         2.13 o                         
   5   5   3          4.34          4.16         0.77 o                         
   6   5   3          2.41          2.76         0.97 o                         
   7   5   3          2.12          0.51         1.40 o                         
   8   5   3          4.31          5.06         1.94 o                         
 -10   6   3          8.49          8.13         2.20 o                         
  -9   6   3          0.29          2.44         1.44 o                         
  -8   6   3          1.27          0.64         1.08 o                         
  -7   6   3         14.25         16.41         2.16 o                         
  -6   6   3        243.35        224.16         7.38 o                         
  -5   6   3        214.19        197.01         5.27 o                         
  -4   6   3         11.24         12.53         0.76 o                         
  -3   6   3        147.38        140.68         4.04 o                         
  -2   6   3         57.50         47.59         2.05 o                         
  -1   6   3         41.10         40.09         1.19 o                         
   0   6   3         81.50         79.63         2.46 o                         
   1   6   3         71.68         79.59         2.68 o                         
   2   6   3        142.58        149.40         4.89 o                         
   3   6   3          0.22          0.96         0.67 o                         
   4   6   3          0.98          3.14         0.79 o                         
   5   6   3          0.00          0.85         0.76 o                         
   6   6   3          0.28          2.56         1.13 o                         
   7   6   3          2.64          1.06         1.38 o                         
 -10   7   3          0.02         -0.56         1.80 o                         
  -9   7   3         16.48         19.50         2.28 o                         
  -8   7   3         38.19         40.38         3.65 o                         
  -7   7   3          9.34          9.33         1.30 o                         
  -6   7   3          5.72          8.01         1.00 o                         
  -5   7   3          0.03         -0.10         0.55 o                         
  -4   7   3        121.70        113.87         3.43 o                         
  -3   7   3        285.46        297.89         8.56 o                         
  -2   7   3         10.01         11.80         0.65 o                         
  -1   7   3         15.63         15.53         1.26 o                         
   0   7   3       1431.09       1382.75        40.06 o                         
   1   7   3         79.87         84.96         3.97 o                         
   2   7   3        379.30        374.44        13.53 o                         
   3   7   3          0.85          1.08         0.66 o                         
   4   7   3         12.89         11.87         1.29 o                         
   5   7   3          3.75          5.04         1.06 o                         
   6   7   3         18.44         19.05         1.58 o                         
   7   7   3          4.74          9.93         1.82 o                         
 -10   8   3          0.69         -0.36         1.96 o                         
  -9   8   3          0.76          2.14         2.00 o                         
  -8   8   3         25.91         27.48         2.40 o                         
  -7   8   3          1.71          0.26         0.86 o                         
  -6   8   3         53.37         43.90         2.02 o                         
  -5   8   3          7.32          6.72         0.81 o                         
  -4   8   3          2.28          2.35         0.55 o                         
  -3   8   3         13.68         17.99         0.90 o                         
  -2   8   3        369.12        344.54         8.83 o                         
  -1   8   3        203.33        184.06         5.57 o                         
   0   8   3         65.39         69.56         2.51 o                         
   1   8   3        110.13        107.73         4.71 o                         
   2   8   3         54.72         50.88         2.01 o                         
   3   8   3          3.44          3.58         1.01 o                         
   4   8   3          2.68          2.42         1.79 o                         
   5   8   3          0.10          1.65         1.09 o                         
   6   8   3          1.55          2.37         3.04 o                         
  -9   9   3          7.16          5.65         2.26 o                         
  -8   9   3          0.36          1.94         1.62 o                         
  -7   9   3          9.06          7.55         1.25 o                         
  -6   9   3         15.23         16.67         1.27 o                         
  -5   9   3          6.83          9.60         0.97 o                         
  -4   9   3         24.02         29.43         1.37 o                         
  -3   9   3         32.47         32.50         1.27 o                         
  -2   9   3         35.47         31.40         3.17 o                         
  -1   9   3         23.72         24.09         1.53 o                         
   0   9   3        246.04        225.39         8.70 o                         
   1   9   3         39.44         30.66         1.72 o                         
   2   9   3         23.20         22.05         1.40 o                         
   3   9   3         17.58         18.70         1.54 o                         
   4   9   3          0.35         -0.69         1.48 o                         
   5   9   3          0.00          1.06         2.17 o                         
  -9  10   3          1.33          0.71         1.96 o                         
  -8  10   3         17.51         16.34         1.98 o                         
  -7  10   3         24.27         25.41         2.21 o                         
  -6  10   3          8.31         10.34         1.50 o                         
  -5  10   3          2.09         -0.06         0.76 o                         
  -4  10   3          0.92          1.10         0.69 o                         
  -3  10   3          1.90          3.68         0.80 o                         
  -2  10   3         81.69         77.02         2.92 o                         
  -1  10   3          2.13          1.20         0.77 o                         
   0  10   3          5.04          6.47         1.12 o                         
   1  10   3          0.42          3.79         1.16 o                         
   2  10   3         13.20         13.89         1.26 o                         
   3  10   3          8.88          8.30         1.33 o                         
   4  10   3          6.02          7.76         1.37 o                         
  -8  11   3          1.18          3.10         1.76 o                         
  -7  11   3          0.01         -1.19         1.25 o                         
  -6  11   3          0.23          0.79         1.16 o                         
  -5  11   3          0.09          0.29         0.91 o                         
  -4  11   3          0.46          0.34         1.05 o                         
  -3  11   3          8.61         10.27         1.38 o                         
  -2  11   3          1.73         -0.51         1.03 o                         
  -1  11   3          1.97          1.39         1.18 o                         
   0  11   3         21.59         23.34         2.47 o                         
   1  11   3         52.72         51.73         3.72 o                         
   2  11   3          2.64          2.12         1.28 o                         
   3  11   3          4.27          4.40         1.66 o                         
  -7  12   3          0.61          0.95         1.43 o                         
  -6  12   3          1.21          0.99         1.29 o                         
  -5  12   3          2.54          2.50         1.10 o                         
  -4  12   3         28.74         27.40         1.97 o                         
  -3  12   3         58.07         51.54         4.30 o                         
  -2  12   3        167.81        149.10         7.46 o                         
  -1  12   3         37.33         32.36         2.95 o                         
   0  12   3         41.42         40.31         3.04 o                         
   1  12   3         15.22         15.01         1.74 o                         
   2  12   3          3.10          2.20         1.40 o                         
  -6  13   3          0.41          0.11         1.42 o                         
  -5  13   3         28.29         31.05         2.47 o                         
  -4  13   3         68.65         69.15         4.26 o                         
  -3  13   3          6.36         10.95         3.08 o                         
  -2  13   3         44.25         46.48         3.91 o                         
  -1  13   3         35.97         39.52         3.18 o                         
   0  13   3          9.56         12.16         2.03 o                         
  -1 -13   4          0.01         -1.68         1.68 o                         
   0 -13   4          1.52          1.68         1.40 o                         
   1 -13   4          2.63         -0.34         1.67 o                         
   2 -13   4         12.20         13.14         2.79 o                         
   3 -13   4          5.17          4.09         2.32 o                         
   4 -13   4          0.85          0.43         1.65 o                         
   5 -13   4          0.54          2.66         1.81 o                         
  -3 -12   4          0.12          1.11         1.32 o                         
  -2 -12   4          1.41          0.61         1.19 o                         
  -1 -12   4          0.61         -0.52         1.01 o                         
   0 -12   4          0.12          0.06         0.96 o                         
   1 -12   4          2.65          4.24         1.27 o                         
   2 -12   4         58.17         62.66         5.61 o                         
   3 -12   4          5.24          4.28         1.61 o                         
   4 -12   4         28.54         30.51         3.00 o                         
   5 -12   4          4.29          3.71         2.63 o                         
   6 -12   4          0.77          3.31         1.86 o                         
  -4 -11   4          8.67         10.70         1.76 o                         
  -3 -11   4          1.14          1.76         1.60 o                         
  -2 -11   4         21.16         23.82         1.83 o                         
  -1 -11   4         45.96         43.19         2.36 o                         
   0 -11   4         73.35         77.53         3.52 o                         
   1 -11   4          6.32          8.07         1.01 o                         
   2 -11   4         16.28         16.90         1.49 o                         
   3 -11   4         27.67         32.32         2.95 o                         
   4 -11   4        120.08        114.06         6.25 o                         
   5 -11   4         44.30         39.42         3.34 o                         
   6 -11   4          0.07          1.91         1.74 o                         
   7 -11   4          0.00         -0.17         1.73 o                         
  -5 -10   4          5.03          7.06         2.27 o                         
  -4 -10   4          9.28         11.50         1.69 o                         
  -3 -10   4         11.14         12.57         1.47 o                         
  -2 -10   4         19.24         20.70         1.59 o                         
  -1 -10   4          5.85          7.77         0.92 o                         
   0 -10   4        102.95         99.68         4.34 o                         
   1 -10   4         23.89         23.83         1.40 o                         
   2 -10   4          4.67          7.12         0.92 o                         
   3 -10   4          1.67          0.53         1.06 o                         
   4 -10   4          3.41          3.95         1.62 o                         
   5 -10   4          6.47          7.71         1.87 o                         
   6 -10   4          0.00         -1.41         1.41 o                         
   7 -10   4          0.64          2.35         2.26 o                         
   8 -10   4          3.57          3.34         2.15 o                         
  -6  -9   4          1.84          3.74         2.30 o                         
  -5  -9   4          2.87          2.53         1.61 o                         
  -4  -9   4          0.39          0.08         1.11 o                         
  -3  -9   4         32.96         30.08         2.24 o                         
  -2  -9   4          4.59          3.95         1.20 o                         
  -1  -9   4          0.70          0.16         0.56 o                         
   0  -9   4         16.32         20.01         0.96 o                         
   1  -9   4          2.49          3.06         0.63 o                         
   2  -9   4         47.67         42.10         1.69 o                         
   3  -9   4         46.20         40.87         5.63 o                         
   4  -9   4          8.42          7.01         1.48 o                         
   5  -9   4         20.60         19.76         2.77 o                         
   6  -9   4          8.84         16.29         2.79 o                         
   7  -9   4         30.50         37.05         4.00 o                         
   8  -9   4          6.68          7.46         3.26 o                         
  -7  -8   4          1.40          0.96         1.54 o                         
  -6  -8   4          3.51          3.20         1.38 o                         
  -5  -8   4          0.65          1.77         1.22 o                         
  -4  -8   4          0.29          0.24         1.10 o                         
  -3  -8   4         17.28         17.36         1.83 o                         
  -2  -8   4          1.53          0.91         0.78 o                         
  -1  -8   4         94.77         73.26         4.79 o                         
   0  -8   4        582.84        522.49        15.00 o                         
   1  -8   4        560.11        507.70        13.67 o                         
   2  -8   4         21.55         26.86         1.29 o                         
   3  -8   4        300.29        317.15        11.14 o                         
   4  -8   4         66.55         65.09         3.17 o                         
   5  -8   4          0.91          1.34         1.04 o                         
   6  -8   4          3.58          3.38         1.49 o                         
   7  -8   4          0.15          1.98         1.84 o                         
   8  -8   4          0.57         -0.41         2.12 o                         
  -8  -7   4          2.13          4.18         1.76 o                         
  -7  -7   4          2.77          3.35         1.78 o                         
  -6  -7   4          7.93          8.67         1.80 o                         
  -5  -7   4         13.00         12.42         1.56 o                         
  -4  -7   4          2.48          4.09         1.01 o                         
  -3  -7   4         78.13         70.85         3.87 o                         
  -2  -7   4        167.82        144.20         5.74 o                         
  -1  -7   4        234.45        227.72         6.83 o                         
   0  -7   4        283.22        286.82        10.14 o                         
   1  -7   4        267.04        252.83         6.57 o                         
   2  -7   4       1685.40       1635.05        46.40 o                         
   3  -7   4         38.62         37.41         1.52 o                         
   4  -7   4        246.63        248.45        10.03 o                         
   5  -7   4          0.99          1.63         1.22 o                         
   6  -7   4         89.23         81.89         5.87 o                         
   7  -7   4          6.92          7.25         2.09 o                         
   8  -7   4          0.92         -0.25         1.79 o                         
   9  -7   4          0.05          8.34         4.51 o                         
  -8  -6   4         25.63         22.37         3.11 o                         
  -7  -6   4          1.93          6.06         2.64 o                         
  -6  -6   4        134.47        135.41         8.08 o                         
  -5  -6   4         98.68        100.51         5.03 o                         
  -4  -6   4         46.67         39.68         2.85 o                         
  -3  -6   4        127.62        107.03         3.73 o                         
  -2  -6   4        153.65        154.23         5.09 o                         
  -1  -6   4        163.42        161.50         4.22 o                         
   0  -6   4        473.97        446.43        11.26 o                         
   1  -6   4         38.12         32.90         1.15 o                         
   2  -6   4        180.43        172.19         5.18 o                         
   3  -6   4        425.15        437.33        13.71 o                         
   4  -6   4         12.85         20.31         1.30 o                         
   5  -6   4          1.91          3.07         2.16 o                         
   6  -6   4         11.59          9.35         1.99 o                         
   7  -6   4          6.07          7.08         1.89 o                         
   8  -6   4         16.90         18.37         3.05 o                         
   9  -6   4          0.73          2.11         7.09 o                         
  -9  -5   4          1.37          5.11         1.84 o                         
  -8  -5   4         23.14         24.05         3.18 o                         
  -7  -5   4         15.32         13.40         1.76 o                         
  -6  -5   4         25.87         22.66         2.29 o                         
  -5  -5   4          3.24          2.05         0.90 o                         
  -4  -5   4        111.85         92.53         3.28 o                         
  -3  -5   4         20.96         19.14         1.07 o                         
  -2  -5   4         58.78         63.12         1.91 o                         
  -1  -5   4          1.47          1.46         0.29 o                         
   0  -5   4         77.87         98.07         2.63 o                         
   1  -5   4         94.67        102.04         2.92 o                         
   2  -5   4         25.69         26.33         1.05 o                         
   3  -5   4         46.84         47.03         1.66 o                         
   4  -5   4         11.39          8.90         0.94 o                         
   5  -5   4        161.82        157.51         7.59 o                         
   6  -5   4         64.42         63.89         3.07 o                         
   7  -5   4          0.77         -0.32         0.88 o                         
   8  -5   4         14.83         10.38         2.46 o                         
   9  -5   4         10.29         10.45         5.37 o                         
  -9  -4   4          1.63          5.74         1.42 o                         
  -8  -4   4          1.50          0.54         0.97 o                         
  -7  -4   4          2.53          2.08         0.89 o                         
  -6  -4   4          1.25          1.65         0.71 o                         
  -5  -4   4          6.49          3.25         1.17 o                         
  -4  -4   4          0.00          0.58         0.42 o                         
  -3  -4   4        156.00        175.85         5.70 o                         
  -2  -4   4       1301.68       1253.76        33.14 o                         
  -1  -4   4        451.77        469.51        11.84 o                         
   0  -4   4        306.81        305.37         8.20 o                         
   1  -4   4        112.30        122.56         3.95 o                         
   2  -4   4         61.95         80.38         2.54 o                         
   3  -4   4        156.24        162.62         5.29 o                         
   4  -4   4        332.57        321.56        11.04 o                         
   5  -4   4        189.96        180.98         5.93 o                         
   6  -4   4         34.54         32.90         2.05 o                         
   7  -4   4         18.46         16.99         1.98 o                         
   8  -4   4          0.98          1.41         2.11 o                         
   9  -4   4          4.71          8.17         2.45 o                         
  -9  -3   4          0.00          0.54         1.35 o                         
  -8  -3   4          0.11         -0.44         1.03 o                         
  -7  -3   4          4.01          4.83         1.02 o                         
  -6  -3   4          0.11         -0.15         0.66 o                         
  -5  -3   4         53.44         55.25         2.34 o                         
  -4  -3   4        345.29        326.03        13.70 o                         
  -3  -3   4        223.91        194.21         5.74 o                         
  -2  -3   4          3.41          6.45         0.66 o                         
  -1  -3   4        142.83        137.19         3.38 o                         
   0  -3   4       1192.47       1307.39        32.62 o                         
   1  -3   4       3037.38       3361.48       102.58 o                         
   2  -3   4         66.41         95.12         3.16 o                         
   3  -3   4        569.95        671.50        20.76 o                         
   4  -3   4         15.35         19.85         1.08 o                         
   5  -3   4          0.10         -0.43         0.43 o                         
   6  -3   4          3.26          3.73         0.88 o                         
   7  -3   4          7.07          7.56         1.12 o                         
   8  -3   4         19.42         19.81         1.93 o                         
   9  -3   4          0.00         -1.32         1.32 o                         
 -10  -2   4          0.42          1.08         1.62 o                         
  -9  -2   4          0.28          1.43         1.62 o                         
  -8  -2   4          0.08          0.58         1.15 o                         
  -7  -2   4          0.35          3.99         0.92 o                         
  -6  -2   4          0.43          0.87         0.70 o                         
  -5  -2   4          7.98          6.02         0.69 o                         
  -4  -2   4          8.46          8.55         0.68 o                         
  -3  -2   4          0.67          1.13         0.29 o                         
  -2  -2   4          0.33          2.32         0.27 o                         
  -1  -2   4        797.52        828.47        21.95 o                         
   0  -2   4       1582.45       1625.76        40.53 o                         
   1  -2   4         95.84         98.41         2.97 o                         
   2  -2   4        484.86        572.22        19.38 o                         
   3  -2   4        127.71        155.71         5.03 o                         
   4  -2   4        764.07        813.28        25.08 o                         
   5  -2   4         21.52         22.84         1.01 o                         
   6  -2   4        105.56        103.96         4.33 o                         
   7  -2   4         21.11         21.44         2.03 o                         
   8  -2   4          6.94         10.68         1.83 o                         
   9  -2   4          0.57          1.47         1.82 o                         
 -10  -1   4          5.70          5.94         1.62 o                         
  -9  -1   4          1.29          0.12         1.22 o                         
  -8  -1   4         60.66         65.17         3.17 o                         
  -7  -1   4         21.72         20.16         1.45 o                         
  -6  -1   4         62.22         68.59         2.60 o                         
  -5  -1   4         13.25         14.95         0.97 o                         
  -4  -1   4        732.99        704.60        18.82 o                         
  -3  -1   4        125.26        131.68         3.71 o                         
  -2  -1   4        164.76        161.91         4.19 o                         
  -1  -1   4        372.02        348.68         8.34 o                         
   0  -1   4        126.42        144.06         3.51 o                         
   1  -1   4       1490.89       1561.58        36.83 o                         
   2  -1   4        563.56        654.39        17.40 o                         
   3  -1   4         39.00         45.20         1.81 o                         
   4  -1   4         75.91         79.55         2.37 o                         
   5  -1   4         89.90         88.88         3.14 o                         
   6  -1   4        104.29         98.53         4.27 o                         
   7  -1   4          7.41          5.91         2.44 o                         
   8  -1   4         34.53         35.85         4.03 o                         
   9  -1   4          1.62          3.52         1.82 o                         
 -10   0   4          4.68          2.14         2.97 o                         
  -9   0   4          6.37          5.68         1.11 o                         
  -8   0   4          1.86          1.80         0.86 o                         
  -7   0   4          5.96          4.99         1.04 o                         
  -6   0   4         27.00         21.75         1.02 o                         
  -5   0   4        363.43        335.88         9.16 o                         
  -4   0   4       2759.54       2760.29        65.05 o                         
  -2   0   4       3198.49       3161.90        96.39 o                         
  -1   0   4        381.84        417.05        10.47 o                         
   0   0   4        158.57        187.83         4.77 o                         
   1   0   4         30.33         34.60         1.00 o                         
   2   0   4         21.00         28.36         1.01 o                         
   3   0   4        776.12        789.92        21.00 o                         
   4   0   4        483.27        466.50        12.57 o                         
   5   0   4        117.45        101.87         4.22 o                         
   6   0   4          3.88          3.42         0.88 o                         
   7   0   4         72.65         68.13         4.47 o                         
   8   0   4          0.90          3.83         2.20 o                         
   9   0   4          0.99          1.04         4.79 o                         
 -10   1   4          3.51          1.99         1.68 o                         
  -9   1   4          2.91          4.02         1.06 o                         
  -8   1   4          1.11          2.41         0.81 o                         
  -7   1   4          2.17          2.65         0.73 o                         
  -6   1   4         76.56         65.15         2.10 o                         
  -5   1   4        236.98        229.67         6.05 o                         
  -4   1   4       2858.04       2618.00        65.15 o                         
  -3   1   4        383.05        438.04        11.08 o                         
  -2   1   4         84.85         88.46         2.37 o                         
  -1   1   4          8.87          6.48         0.43 o                         
   0   1   4        352.72        402.50        12.37 o                         
   1   1   4         17.14         10.95         0.59 o                         
   2   1   4        101.02        106.62         3.83 o                         
   3   1   4          3.74          7.74         0.62 o                         
   4   1   4         36.02         39.03         1.39 o                         
   5   1   4        152.62        144.88         5.28 o                         
   6   1   4         12.82         15.42         2.96 o                         
   7   1   4         16.67         14.06         1.51 o                         
   8   1   4         20.91         23.94         2.58 o                         
   9   1   4          0.23          0.50         1.42 o                         
 -10   2   4          1.77          3.30         1.53 o                         
  -9   2   4          1.59          0.26         1.30 o                         
  -8   2   4          0.55          0.41         0.80 o                         
  -7   2   4         28.55         30.75         1.54 o                         
  -6   2   4        187.04        164.50         4.51 o                         
  -5   2   4         71.87         60.19         1.83 o                         
  -4   2   4        180.88        164.33         4.13 o                         
  -3   2   4        507.98        529.15        12.64 o                         
  -2   2   4        554.65        503.92        11.98 o                         
  -1   2   4        407.31        427.18        11.35 o                         
   0   2   4        117.50        154.09         5.93 o                         
   1   2   4        589.08        670.39        22.44 o                         
   2   2   4        190.11        198.30         6.81 o                         
   3   2   4        116.40        120.70         3.68 o                         
   4   2   4         17.43         14.73         0.73 o                         
   5   2   4          0.07         -0.12         0.49 o                         
   6   2   4         64.12         58.72         3.83 o                         
   7   2   4          5.09          8.09         1.59 o                         
   8   2   4          0.58          0.72         1.63 o                         
   9   2   4          0.40          1.64         1.55 o                         
 -10   3   4          0.86          0.45         1.75 o                         
  -9   3   4          2.62          2.61         1.43 o                         
  -8   3   4          2.17          4.29         1.21 o                         
  -7   3   4          0.03          0.29         0.78 o                         
  -6   3   4        161.19        147.59         4.68 o                         
  -5   3   4         59.67         60.92         2.03 o                         
  -4   3   4          4.38          3.67         0.49 o                         
  -3   3   4          0.01          1.36         0.30 o                         
  -2   3   4        202.89        199.01         5.10 o                         
  -1   3   4       1387.70       1541.98        38.26 o                         
   0   3   4       4329.88       5150.04       171.63 o                         
   1   3   4         36.17         34.85         1.62 o                         
   2   3   4        138.59        181.24         7.07 o                         
   3   3   4          1.83          1.62         0.52 o                         
   4   3   4         45.00         35.91         2.00 o                         
   5   3   4         20.27         21.30         1.64 o                         
   6   3   4          3.85          4.53         1.06 o                         
   7   3   4          0.01          2.57         1.04 o                         
   8   3   4          0.00         -1.22         1.40 o                         
 -10   4   4          0.79          0.79         2.48 o                         
  -9   4   4          1.00          1.21         1.31 o                         
  -8   4   4         12.03         13.76         1.69 o                         
  -7   4   4         33.95         39.05         2.62 o                         
  -6   4   4        142.99        138.69         4.50 o                         
  -5   4   4         22.09         22.23         1.12 o                         
  -4   4   4        133.73        136.94         3.96 o                         
  -3   4   4        196.12        182.43         4.77 o                         
  -2   4   4        538.77        574.07        14.42 o                         
  -1   4   4         53.18         54.16         1.40 o                         
   0   4   4        290.86        423.19        13.00 o                         
   1   4   4        103.16        121.80         4.71 o                         
   2   4   4         13.74         12.93         0.98 o                         
   3   4   4          7.22          9.38         1.06 o                         
   4   4   4          0.89          1.81         0.66 o                         
   5   4   4         17.50         20.64         2.26 o                         
   6   4   4         12.86         13.11         1.45 o                         
   7   4   4          2.17          3.93         1.16 o                         
   8   4   4          2.94          1.46         1.70 o                         
 -10   5   4          1.23         -0.09         1.55 o                         
  -9   5   4          5.60          6.09         1.56 o                         
  -8   5   4          6.45          6.04         1.37 o                         
  -7   5   4          7.61          5.59         1.14 o                         
  -6   5   4         27.56         23.05         1.57 o                         
  -5   5   4         98.57         91.92         2.88 o                         
  -4   5   4        728.22        729.01        18.35 o                         
  -3   5   4         10.86         13.14         0.65 o                         
  -2   5   4         14.25         21.08         0.79 o                         
  -1   5   4          0.10          0.07         0.28 o                         
   0   5   4        128.74        131.40         4.26 o                         
   1   5   4         49.53         60.35         3.51 o                         
   2   5   4        364.11        367.84        17.34 o                         
   3   5   4         41.60         55.84         4.62 o                         
   4   5   4         16.75         20.78         2.06 o                         
   5   5   4         77.89         76.17         3.75 o                         
   6   5   4          0.30          3.81         2.59 o                         
   7   5   4          0.02          1.62         1.31 o                         
 -10   6   4          0.58         -1.00         1.86 o                         
  -9   6   4          0.00         -0.44         1.29 o                         
  -8   6   4          0.05          0.74         1.19 o                         
  -7   6   4         27.77         29.37         2.80 o                         
  -6   6   4        179.51        163.27         6.12 o                         
  -5   6   4          1.93          2.00         0.54 o                         
  -4   6   4          0.24          1.51         0.45 o                         
  -3   6   4         94.42         90.03         3.52 o                         
  -2   6   4         15.12         12.17         0.60 o                         
  -1   6   4        192.60        180.13         4.98 o                         
   0   6   4         79.69         82.42         2.82 o                         
   1   6   4        108.25        102.92         5.23 o                         
   2   6   4        481.53        480.74        20.86 o                         
   3   6   4        231.19        230.24         9.84 o                         
   4   6   4          0.09          0.59         1.05 o                         
   5   6   4         16.23         17.94         2.06 o                         
   6   6   4          4.97          6.29         2.07 o                         
   7   6   4          0.34         -2.20         2.20 o                         
 -10   7   4          3.27          1.91         2.20 o                         
  -9   7   4          5.29          3.91         1.56 o                         
  -8   7   4          8.63          4.21         1.45 o                         
  -7   7   4          3.86          4.28         1.30 o                         
  -6   7   4          2.64          3.96         0.79 o                         
  -5   7   4          9.06         11.18         0.98 o                         
  -4   7   4        147.44        143.62         4.70 o                         
  -3   7   4         43.07         48.80         1.99 o                         
  -2   7   4        175.36        165.38         4.39 o                         
  -1   7   4        146.90        135.53         4.12 o                         
   0   7   4        411.34        360.47        11.22 o                         
   1   7   4        382.40        344.45        17.49 o                         
   2   7   4          4.06          3.02         1.00 o                         
   3   7   4         14.95         16.40         1.70 o                         
   4   7   4         50.14         48.68         3.78 o                         
   5   7   4         16.76         18.59         2.28 o                         
   6   7   4          7.94          9.68         2.18 o                         
 -10   8   4          1.12         -0.03         1.76 o                         
  -9   8   4          1.14          0.90         1.42 o                         
  -8   8   4          4.29          5.28         1.88 o                         
  -7   8   4         17.46         20.39         1.51 o                         
  -6   8   4          0.83         -0.33         1.21 o                         
  -5   8   4         35.31         37.01         1.71 o                         
  -4   8   4        232.23        219.07         6.54 o                         
  -3   8   4        435.43        405.51        11.74 o                         
  -2   8   4        538.05        475.14        13.75 o                         
  -1   8   4          3.08          4.08         0.79 o                         
   0   8   4        272.83        248.03        10.29 o                         
   1   8   4          0.72         -1.02         1.10 o                         
   2   8   4         10.12         11.15         1.59 o                         
   3   8   4          4.92          4.84         1.37 o                         
   4   8   4         21.17         23.34         2.33 o                         
   5   8   4          9.98         11.87         2.42 o                         
   6   8   4          1.13          4.41         2.17 o                         
  -9   9   4          2.73          1.06         2.27 o                         
  -8   9   4          0.90         -0.06         1.30 o                         
  -7   9   4          0.08          0.71         1.00 o                         
  -6   9   4          6.55          7.12         0.98 o                         
  -5   9   4         41.79         34.54         1.76 o                         
  -4   9   4         32.63         27.57         1.55 o                         
  -3   9   4         32.63         33.70         1.54 o                         
  -2   9   4         55.32         49.90         1.98 o                         
  -1   9   4         36.19         32.74         1.68 o                         
   0   9   4          6.82          8.73         1.27 o                         
   1   9   4         14.29         16.96         1.19 o                         
   2   9   4          8.30          8.96         1.13 o                         
   3   9   4         11.95         14.66         2.05 o                         
   4   9   4         28.08         33.96         3.02 o                         
   5   9   4          1.95          3.57         2.01 o                         
  -9  10   4          1.11          1.89         1.94 o                         
  -8  10   4          2.79          2.96         2.22 o                         
  -7  10   4          0.15         -0.74         1.11 o                         
  -6  10   4          0.72         -0.86         0.86 o                         
  -5  10   4          0.83          1.71         0.77 o                         
  -4  10   4         42.85         36.30         2.07 o                         
  -3  10   4         54.41         48.55         3.50 o                         
  -2  10   4          1.00          0.68         0.75 o                         
  -1  10   4         44.74         44.40         2.25 o                         
   0  10   4        262.23        249.53         9.78 o                         
   1  10   4        130.92        123.09         5.11 o                         
   2  10   4          1.71          0.90         1.49 o                         
   3  10   4          0.99          2.60         1.70 o                         
   4  10   4          9.96         12.57         2.53 o                         
  -8  11   4          0.43         -1.37         1.99 o                         
  -7  11   4          0.10          0.19         1.26 o                         
  -6  11   4         22.61         25.72         2.01 o                         
  -5  11   4         47.66         52.48         3.16 o                         
  -4  11   4          1.16          2.23         1.04 o                         
  -3  11   4          4.95          5.98         1.01 o                         
  -2  11   4         26.17         26.81         3.94 o                         
  -1  11   4         50.02         41.02         2.89 o                         
   0  11   4          9.13         10.33         1.71 o                         
   1  11   4          7.04          6.91         1.39 o                         
   2  11   4         15.21         16.89         2.31 o                         
   3  11   4          0.88          2.58         2.19 o                         
  -7  12   4          4.75          1.18         1.80 o                         
  -6  12   4          0.05          0.95         1.82 o                         
  -5  12   4          9.73         12.00         1.47 o                         
  -4  12   4         25.65         28.76         2.88 o                         
  -3  12   4          2.92          2.04         2.36 o                         
  -2  12   4          0.75          1.35         1.33 o                         
  -1  12   4          3.09          5.54         2.61 o                         
   0  12   4          0.00         -0.11         1.29 o                         
   1  12   4          0.12         -0.09         1.52 o                         
   2  12   4          2.26          1.03         2.05 o                         
  -5  13   4          0.76          2.55         1.31 o                         
  -4  13   4          0.48         -0.08         1.67 o                         
  -3  13   4          0.21          3.37         1.62 o                         
  -2  13   4          0.00         -1.44         1.44 o                         
  -1  13   4         13.28         17.26         3.24 o                         
   0  13   4         10.30          7.27         1.97 o                         
  -1 -13   5         46.76         48.45         3.49 o                         
   0 -13   5          1.06          3.32         1.49 o                         
   1 -13   5         44.42         50.36         4.94 o                         
   2 -13   5         48.30         55.83         4.57 o                         
   3 -13   5         30.40         30.78         3.11 o                         
   4 -13   5         22.15         17.65         3.13 o                         
  -3 -12   5         10.89         11.40         1.66 o                         
  -2 -12   5          3.78          4.21         1.30 o                         
  -1 -12   5         53.86         54.53         2.94 o                         
   0 -12   5         93.69        109.02         7.12 o                         
   1 -12   5         78.78         87.81         4.14 o                         
   2 -12   5          0.81          2.03         1.19 o                         
   3 -12   5         53.35         53.87         3.31 o                         
   4 -12   5          0.97          0.98         1.62 o                         
   5 -12   5          3.41          5.47         1.87 o                         
   6 -12   5          0.83          2.93         1.95 o                         
  -4 -11   5          2.10          1.47         1.50 o                         
  -3 -11   5         20.72         21.81         1.82 o                         
  -2 -11   5         28.76         29.11         2.02 o                         
  -1 -11   5         21.69         23.74         1.57 o                         
   0 -11   5          7.85          8.68         1.27 o                         
   1 -11   5         11.32         12.32         1.18 o                         
   2 -11   5          1.16          0.22         1.32 o                         
   3 -11   5          2.31          3.06         1.20 o                         
   4 -11   5          5.49          7.49         2.21 o                         
   5 -11   5         19.53         19.45         2.99 o                         
   6 -11   5         16.93         16.68         3.74 o                         
   7 -11   5          6.46          4.91         4.03 o                         
  -5 -10   5          4.48          5.11         1.84 o                         
  -4 -10   5         34.80         32.79         4.88 o                         
  -3 -10   5         30.49         25.46         2.18 o                         
  -2 -10   5          0.64          0.87         0.88 o                         
  -1 -10   5          6.03          8.00         1.27 o                         
   0 -10   5         28.67         30.27         1.34 o                         
   1 -10   5          7.51          7.04         0.91 o                         
   2 -10   5         91.46         87.67         3.32 o                         
   3 -10   5        202.43        192.10         7.88 o                         
   4 -10   5         82.08         80.67         5.78 o                         
   5 -10   5          0.62         -1.34         2.68 o                         
   6 -10   5          1.04          1.19         1.80 o                         
   7 -10   5          2.34          4.84         2.29 o                         
  -6  -9   5          0.00         -2.11         2.11 o                         
  -5  -9   5          8.78         10.75         2.46 o                         
  -4  -9   5         17.87         19.37         2.69 o                         
  -3  -9   5          0.02          0.71         0.99 o                         
  -2  -9   5          0.10          0.15         0.91 o                         
  -1  -9   5          0.29         -0.67         0.67 o                         
   0  -9   5          0.02          0.01         0.58 o                         
   1  -9   5        149.57        151.04         5.63 o                         
   2  -9   5        199.00        174.04         5.76 o                         
   3  -9   5         12.53         17.44         1.39 o                         
   4  -9   5         14.54         17.40         2.64 o                         
   5  -9   5          2.65          1.96         1.74 o                         
   6  -9   5         17.72         17.32         2.79 o                         
   7  -9   5          9.68          8.49         2.83 o                         
   8  -9   5          0.82         -0.31         1.93 o                         
  -7  -8   5          3.30          4.11         1.79 o                         
  -6  -8   5         13.84         15.03         1.90 o                         
  -5  -8   5          1.00          1.09         1.14 o                         
  -4  -8   5          0.03          0.22         0.98 o                         
  -3  -8   5          0.00          0.64         0.93 o                         
  -2  -8   5         99.07        110.36         8.48 o                         
  -1  -8   5        372.97        347.63        13.44 o                         
   0  -8   5         41.72         45.09         1.72 o                         
   1  -8   5         70.60         66.99         2.19 o                         
   2  -8   5         10.58         11.02         0.87 o                         
   3  -8   5          0.12          1.11         0.72 o                         
   4  -8   5         44.46         44.83         2.43 o                         
   5  -8   5          5.51          4.88         1.63 o                         
   6  -8   5          0.51         -1.25         1.92 o                         
   7  -8   5          3.30          4.84         2.18 o                         
   8  -8   5          2.20          3.84         2.33 o                         
  -8  -7   5          0.01          1.94         2.33 o                         
  -7  -7   5          2.01          2.49         1.45 o                         
  -6  -7   5         14.69         10.15         1.62 o                         
  -5  -7   5          0.64          0.52         1.12 o                         
  -4  -7   5         12.02         11.86         1.68 o                         
  -3  -7   5         29.99         28.76         1.87 o                         
  -2  -7   5          0.89          1.23         0.72 o                         
  -1  -7   5          2.24          2.87         0.54 o                         
   0  -7   5         91.42         88.42         2.88 o                         
   1  -7   5        254.41        262.87         6.82 o                         
   2  -7   5        426.29        389.17        11.36 o                         
   3  -7   5        555.42        558.50        19.05 o                         
   4  -7   5         12.84         22.22         2.12 o                         
   5  -7   5         40.48         43.19         3.01 o                         
   6  -7   5         37.60         36.88         4.79 o                         
   7  -7   5          0.13         -0.62         1.65 o                         
   8  -7   5          0.94         -0.51         1.87 o                         
  -8  -6   5         12.53         11.34         2.03 o                         
  -7  -6   5          0.68          2.38         1.38 o                         
  -6  -6   5          0.36          2.54         1.16 o                         
  -5  -6   5          0.91          1.77         1.01 o                         
  -4  -6   5         15.36         18.52         1.92 o                         
  -3  -6   5         60.61         49.50         2.04 o                         
  -2  -6   5        255.49        242.23         7.66 o                         
  -1  -6   5          7.03         11.22         0.63 o                         
   0  -6   5          0.55          1.28         0.32 o                         
   1  -6   5        118.66        110.38         3.21 o                         
   2  -6   5        129.32        133.52         4.14 o                         
   3  -6   5        522.39        491.24        13.34 o                         
   4  -6   5        370.04        319.61        11.21 o                         
   5  -6   5         26.83         29.97         2.16 o                         
   6  -6   5         19.39         23.38         2.01 o                         
   7  -6   5         12.75         15.60         1.76 o                         
   8  -6   5          5.80          7.97         2.42 o                         
   9  -6   5          0.21         -1.25         4.12 o                         
  -9  -5   5          1.06          0.63         1.78 o                         
  -8  -5   5         20.49         17.38         2.10 o                         
  -7  -5   5          6.22          7.82         2.54 o                         
  -6  -5   5          2.29          2.47         1.18 o                         
  -5  -5   5         20.06         22.91         1.91 o                         
  -4  -5   5        198.19        164.56         6.60 o                         
  -3  -5   5         85.92         80.57         2.44 o                         
  -2  -5   5        115.90        110.39         3.16 o                         
  -1  -5   5         12.84          9.32         0.54 o                         
   0  -5   5        542.61        539.97        13.63 o                         
   1  -5   5        661.05        670.86        17.99 o                         
   2  -5   5         95.42         93.95         2.96 o                         
   3  -5   5        379.63        403.59        11.70 o                         
   4  -5   5         12.73         16.10         1.19 o                         
   5  -5   5          6.48          9.50         1.30 o                         
   6  -5   5         23.20         21.64         2.08 o                         
   7  -5   5          5.63          4.30         1.14 o                         
   8  -5   5          2.12          1.90         1.43 o                         
   9  -5   5          0.21          3.45         2.97 o                         
  -9  -4   5          2.90          7.36         2.03 o                         
  -8  -4   5          0.16          0.23         1.09 o                         
  -7  -4   5          0.06          0.02         0.86 o                         
  -6  -4   5          5.93          7.02         0.89 o                         
  -5  -4   5         51.01         38.14         2.70 o                         
  -4  -4   5        218.88        194.73         7.69 o                         
  -3  -4   5         30.69         26.12         0.95 o                         
  -2  -4   5        352.93        335.21         8.52 o                         
  -1  -4   5          5.09          6.79         0.43 o                         
   0  -4   5        134.25        159.66         4.69 o                         
   1  -4   5         34.12         45.90         1.56 o                         
   2  -4   5          6.38          8.16         0.59 o                         
   3  -4   5          0.19          0.64         0.48 o                         
   4  -4   5         18.20         22.77         1.27 o                         
   5  -4   5          0.01          0.33         0.62 o                         
   6  -4   5        110.82        108.89         5.23 o                         
   7  -4   5         58.80         51.63         3.00 o                         
   8  -4   5          0.90          0.19         1.91 o                         
   9  -4   5          0.78          0.96         2.30 o                         
 -10  -3   5          0.03          2.02         1.78 o                         
  -9  -3   5          0.17         -1.17         1.17 o                         
  -8  -3   5          2.58          2.24         1.09 o                         
  -7  -3   5          0.01         -0.42         1.26 o                         
  -6  -3   5          8.26          7.47         0.94 o                         
  -5  -3   5         34.65         31.46         1.48 o                         
  -4  -3   5        207.11        191.45         5.06 o                         
  -3  -3   5          0.61          1.12         0.43 o                         
  -2  -3   5         15.44         16.60         0.68 o                         
  -1  -3   5         13.40         12.60         0.54 o                         
   0  -3   5       1080.67       1075.47        26.90 o                         
   1  -3   5        555.22        586.29        16.76 o                         
   2  -3   5        194.16        240.64         7.55 o                         
   3  -3   5         91.79         99.22         3.37 o                         
   4  -3   5        113.46        106.14         3.94 o                         
   5  -3   5         80.17         73.27         2.70 o                         
   6  -3   5          0.00          0.53         0.58 o                         
   7  -3   5         24.54         26.62         2.97 o                         
   8  -3   5          7.81          6.61         2.88 o                         
   9  -3   5          1.21          3.63         2.54 o                         
 -10  -2   5          1.28          2.02         1.80 o                         
  -9  -2   5          0.37         -0.31         1.31 o                         
  -8  -2   5         24.05         28.11         2.01 o                         
  -7  -2   5          9.70         15.07         1.37 o                         
  -6  -2   5          0.53          2.05         0.71 o                         
  -5  -2   5          0.04         -0.04         0.60 o                         
  -4  -2   5          4.43          5.29         0.51 o                         
  -3  -2   5         83.46         78.88         2.19 o                         
  -2  -2   5        839.37        829.93        20.81 o                         
  -1  -2   5         39.32         36.41         1.04 o                         
   0  -2   5        551.37        713.47        16.99 o                         
   1  -2   5        513.84        632.03        15.86 o                         
   2  -2   5        738.14        751.86        23.14 o                         
   3  -2   5         54.78         50.66         1.70 o                         
   4  -2   5          1.02          0.69         0.36 o                         
   5  -2   5          1.63          2.04         0.48 o                         
   6  -2   5         35.96         33.01         1.72 o                         
   7  -2   5          6.71          6.23         1.34 o                         
   8  -2   5          0.05          1.50         1.50 o                         
   9  -2   5          4.84          5.07         1.93 o                         
 -10  -1   5          3.34          4.38         2.27 o                         
  -9  -1   5          3.12          2.57         1.22 o                         
  -8  -1   5         15.58         17.85         1.57 o                         
  -7  -1   5          2.66          7.99         1.38 o                         
  -6  -1   5        317.92        303.78        10.58 o                         
  -5  -1   5        206.19        181.64         5.56 o                         
  -4  -1   5        135.92        114.11         3.32 o                         
  -3  -1   5         19.27         18.85         0.79 o                         
  -2  -1   5        897.04        850.25        20.21 o                         
  -1  -1   5         51.79         45.39         1.29 o                         
   0  -1   5        951.86       1030.87        25.71 o                         
   1  -1   5        108.38        130.35         3.23 o                         
   2  -1   5          0.07          0.19         0.27 o                         
   3  -1   5        120.18        145.90         4.11 o                         
   4  -1   5          3.84          3.08         0.41 o                         
   5  -1   5          5.77          6.27         0.64 o                         
   6  -1   5          8.04         10.99         1.51 o                         
   7  -1   5         14.42         17.87         5.03 o                         
   8  -1   5          0.02          1.55         1.51 o                         
   9  -1   5          3.42          3.59         2.54 o                         
 -10   0   5          1.41         -0.93         1.45 o                         
  -9   0   5          0.14          1.38         1.18 o                         
  -8   0   5          0.07          2.35         0.97 o                         
  -7   0   5         45.66         42.83         2.55 o                         
  -6   0   5        275.26        219.84         7.14 o                         
  -5   0   5         72.64         77.87         2.42 o                         
  -3   0   5         62.91         57.64         1.59 o                         
  -2   0   5         83.57         83.34         2.26 o                         
  -1   0   5          5.17          6.66         0.34 o                         
   0   0   5         27.82         30.30         0.89 o                         
   1   0   5         22.09         32.08         0.96 o                         
   2   0   5        775.20        894.69        23.74 o                         
   3   0   5        599.25        609.66        17.43 o                         
   4   0   5         61.89         67.04         2.23 o                         
   5   0   5         31.06         31.71         1.78 o                         
   6   0   5         71.86         65.13         3.80 o                         
   7   0   5         30.09         37.45         3.16 o                         
   8   0   5         45.30         48.50         5.18 o                         
   9   0   5          3.37          2.80         1.65 o                         
 -10   1   5          0.26          2.56         2.31 o                         
  -9   1   5          0.29          0.07         1.45 o                         
  -8   1   5          7.92          5.77         0.98 o                         
  -7   1   5         44.75         38.01         1.79 o                         
  -6   1   5        253.05        246.46         6.56 o                         
  -5   1   5          3.25          3.91         0.51 o                         
  -4   1   5       1639.43       1596.11        39.78 o                         
  -3   1   5        413.01        392.74         9.44 o                         
  -2   1   5         12.59         12.96         0.51 o                         
  -1   1   5        885.58        917.51        24.19 o                         
   0   1   5       2249.02       2579.97        78.57 o                         
   1   1   5         28.69         32.51         1.16 o                         
   2   1   5       1081.15       1216.32        40.69 o                         
   3   1   5        189.55        206.21         6.60 o                         
   4   1   5        248.82        242.32         7.19 o                         
   5   1   5        217.63        204.77         6.75 o                         
   6   1   5          1.78          4.04         1.76 o                         
   7   1   5          0.24         -0.45         1.01 o                         
   8   1   5          1.01          3.21         1.65 o                         
   9   1   5          0.57          0.69         2.97 o                         
 -10   2   5          0.62          0.74         1.43 o                         
  -9   2   5          2.15          3.79         1.03 o                         
  -8   2   5         10.04         12.55         1.23 o                         
  -7   2   5         28.40         23.81         1.43 o                         
  -6   2   5        227.31        202.39         5.77 o                         
  -5   2   5         44.37         44.10         1.39 o                         
  -4   2   5        271.84        226.17         5.59 o                         
  -3   2   5        675.26        582.56        14.66 o                         
  -2   2   5         15.74         12.94         0.67 o                         
  -1   2   5        401.09        484.19        12.88 o                         
   0   2   5        261.68        364.27        11.24 o                         
   1   2   5        369.95        390.74        13.21 o                         
   2   2   5       1094.87       1171.09        39.12 o                         
   3   2   5        156.35        146.32         4.76 o                         
   4   2   5         24.11         25.92         2.01 o                         
   5   2   5          4.61          5.85         1.13 o                         
   6   2   5          1.77          2.54         0.84 o                         
   7   2   5          0.00          2.37         2.13 o                         
   8   2   5          1.13          2.16         2.30 o                         
 -10   3   5          0.03         -1.09         1.58 o                         
  -9   3   5          2.45          2.31         1.34 o                         
  -8   3   5          4.85          7.43         1.38 o                         
  -7   3   5         12.37         15.24         1.50 o                         
  -6   3   5         23.14         26.90         1.64 o                         
  -5   3   5         26.25         22.93         1.25 o                         
  -4   3   5         24.44         22.86         1.15 o                         
  -3   3   5        102.99         89.75         2.59 o                         
  -2   3   5         26.73         28.52         0.91 o                         
  -1   3   5          5.59          8.42         0.52 o                         
   0   3   5       1262.66       1553.56        48.86 o                         
   1   3   5        235.68        253.81         7.90 o                         
   2   3   5         74.43         89.90         3.66 o                         
   3   3   5         74.34         70.60         3.65 o                         
   4   3   5          6.58          6.42         1.02 o                         
   5   3   5          6.89          7.81         0.97 o                         
   6   3   5         27.71         28.05         2.85 o                         
   7   3   5         29.14         35.47         2.41 o                         
   8   3   5          2.18          2.62         2.92 o                         
 -10   4   5          2.06          1.37         1.66 o                         
  -9   4   5          0.75          2.99         1.36 o                         
  -8   4   5         57.33         51.23         2.98 o                         
  -7   4   5          0.73          1.06         0.99 o                         
  -6   4   5         72.99         71.41         2.46 o                         
  -5   4   5         44.58         37.32         2.00 o                         
  -4   4   5         80.52         78.35         2.42 o                         
  -3   4   5         42.49         45.42         1.59 o                         
  -2   4   5          4.64          4.74         0.36 o                         
  -1   4   5          0.99          0.87         0.24 o                         
   0   4   5         49.02         53.24         1.84 o                         
   1   4   5        372.40        394.30        14.98 o                         
   2   4   5        162.97        179.49        10.83 o                         
   3   4   5         13.76         11.76         1.58 o                         
   4   4   5         33.50         33.80         3.74 o                         
   5   4   5          9.90         11.76         1.67 o                         
   6   4   5         13.05         17.84         5.27 o                         
   7   4   5          1.13          2.46         1.80 o                         
   8   4   5          0.64          0.23         2.16 o                         
 -10   5   5          0.52          1.25         1.62 o                         
  -9   5   5          3.37          3.41         1.55 o                         
  -8   5   5          4.25          4.46         1.21 o                         
  -7   5   5          2.44          4.66         1.14 o                         
  -6   5   5         20.44         28.72         1.82 o                         
  -5   5   5         56.06         57.04         2.11 o                         
  -4   5   5         36.12         36.43         1.92 o                         
  -3   5   5         22.32         21.42         0.90 o                         
  -2   5   5        492.56        466.22        11.90 o                         
  -1   5   5        307.13        290.75         7.83 o                         
   0   5   5         26.48         27.26         1.33 o                         
   1   5   5         51.61         68.50         2.67 o                         
   2   5   5        320.61        321.32        13.28 o                         
   3   5   5         17.68         23.21         1.86 o                         
   4   5   5          4.15          2.63         1.03 o                         
   5   5   5         11.95         12.06         1.68 o                         
   6   5   5         11.46          9.77         1.86 o                         
   7   5   5          0.00          0.54         1.95 o                         
 -10   6   5          2.33          5.75         4.36 o                         
  -9   6   5          2.20          1.36         1.37 o                         
  -8   6   5         25.39         26.69         2.29 o                         
  -7   6   5          9.47         11.91         1.51 o                         
  -6   6   5        109.62        107.21         5.15 o                         
  -5   6   5        198.53        185.11         6.91 o                         
  -4   6   5         36.31         32.51         1.32 o                         
  -3   6   5         63.30         58.16         1.94 o                         
  -2   6   5        108.53        106.93         2.85 o                         
  -1   6   5        203.93        216.69         5.58 o                         
   0   6   5       1226.20       1184.66        36.32 o                         
   1   6   5         73.18         60.45         3.09 o                         
   2   6   5          8.35         10.41         1.07 o                         
   3   6   5          0.85          0.91         1.00 o                         
   4   6   5          0.47          1.61         1.20 o                         
   5   6   5          3.31          3.39         1.40 o                         
   6   6   5          2.11          3.83         1.74 o                         
   7   6   5          0.15         -0.33         2.14 o                         
 -10   7   5          4.50          3.41         1.74 o                         
  -9   7   5          0.01         -1.30         1.30 o                         
  -8   7   5         16.50         16.66         1.94 o                         
  -7   7   5         13.33         13.31         1.71 o                         
  -6   7   5         30.02         30.41         1.90 o                         
  -5   7   5         34.04         33.14         1.61 o                         
  -4   7   5          9.83         14.87         0.95 o                         
  -3   7   5         26.36         25.89         1.21 o                         
  -2   7   5        420.12        416.22        10.57 o                         
  -1   7   5          3.08          0.82         0.82 o                         
   0   7   5        503.16        455.02        15.56 o                         
   1   7   5         17.96         17.16         1.36 o                         
   2   7   5         39.27         35.39         2.45 o                         
   3   7   5          0.65          0.92         1.19 o                         
   4   7   5         18.07         18.41         2.42 o                         
   5   7   5          0.23          1.12         1.62 o                         
   6   7   5          6.73         10.41         2.25 o                         
 -10   8   5          0.78          2.36         1.91 o                         
  -9   8   5          0.13          0.92         1.45 o                         
  -8   8   5         19.91         14.29         3.57 o                         
  -7   8   5          5.00          3.27         1.19 o                         
  -6   8   5          3.88          4.20         1.05 o                         
  -5   8   5          0.72          1.60         0.70 o                         
  -4   8   5         71.48         72.40         2.65 o                         
  -3   8   5         10.08         17.23         2.00 o                         
  -2   8   5        451.16        426.61        12.28 o                         
  -1   8   5        275.60        264.31         9.15 o                         
   0   8   5         18.39         18.60         2.28 o                         
   1   8   5          4.55          6.48         1.35 o                         
   2   8   5         28.41         30.48         2.51 o                         
   3   8   5         28.28         32.03         2.74 o                         
   4   8   5         13.72         19.54         2.91 o                         
   5   8   5          3.91          4.59         2.05 o                         
  -9   9   5          7.15          6.88         1.88 o                         
  -8   9   5          2.36          2.86         1.52 o                         
  -7   9   5          0.07          2.02         1.16 o                         
  -6   9   5          0.45         -0.75         0.75 o                         
  -5   9   5          1.68          2.49         0.99 o                         
  -4   9   5         26.49         30.63         1.44 o                         
  -3   9   5         72.78         71.67         2.83 o                         
  -2   9   5         38.76         34.83         1.69 o                         
  -1   9   5          0.40          0.48         0.81 o                         
   0   9   5          1.91          0.99         1.20 o                         
   1   9   5          0.72         -1.07         1.07 o                         
   2   9   5         10.09          9.55         1.75 o                         
   3   9   5          1.42          2.63         1.53 o                         
   4   9   5          2.96          6.96         3.60 o                         
   5   9   5          1.04          4.87         2.76 o                         
  -9  10   5          0.82          0.30         1.70 o                         
  -8  10   5          0.52         -1.52         1.52 o                         
  -7  10   5          5.33          6.68         1.28 o                         
  -6  10   5          2.62          4.54         1.12 o                         
  -5  10   5          3.27          4.12         1.03 o                         
  -4  10   5         34.72         41.45         3.03 o                         
  -3  10   5          2.06          2.22         0.77 o                         
  -2  10   5         82.29         74.44         3.49 o                         
  -1  10   5          7.82          9.82         1.28 o                         
   0  10   5          3.21          0.75         1.72 o                         
   1  10   5          0.71         -1.42         1.42 o                         
   2  10   5         11.90         14.22         2.79 o                         
   3  10   5          2.79          3.00         1.87 o                         
   4  10   5          0.71          3.44         2.55 o                         
  -8  11   5          0.10          1.06         1.62 o                         
  -7  11   5          0.21         -0.66         1.21 o                         
  -6  11   5          3.93          3.45         1.18 o                         
  -5  11   5          0.01         -0.96         0.96 o                         
  -4  11   5          1.17         -0.89         0.89 o                         
  -3  11   5          0.02          0.96         0.84 o                         
  -2  11   5          0.20          0.30         1.16 o                         
  -1  11   5         16.82         17.32         2.38 o                         
   0  11   5          0.46          1.28         0.99 o                         
   1  11   5         10.13          9.02         2.10 o                         
   2  11   5          7.71          7.01         2.07 o                         
   3  11   5          9.27          9.74         2.97 o                         
  -7  12   5          2.61          2.44         1.76 o                         
  -6  12   5         11.13         14.31         1.75 o                         
  -5  12   5         24.48         29.69         2.16 o                         
  -4  12   5         39.05         39.19         2.58 o                         
  -3  12   5          0.69          0.00         2.75 o                         
  -2  12   5         67.68         65.91         4.07 o                         
  -1  12   5         36.80         27.65         2.88 o                         
   0  12   5          1.88         -0.41         1.24 o                         
   1  12   5          0.44         -0.87         2.03 o                         
  -5  13   5          0.45          2.54         1.42 o                         
  -4  13   5         65.03         73.67         4.00 o                         
  -3  13   5         48.39         45.92         3.63 o                         
  -2  13   5          3.67          3.82         1.58 o                         
  -1  13   5          0.01          1.22         1.58 o                         
  -1 -13   6          0.50         -1.40         1.40 o                         
   0 -13   6          5.05          5.43         1.81 o                         
   1 -13   6          0.09          1.18         1.29 o                         
   2 -13   6          4.93          3.42         1.44 o                         
   3 -13   6          0.56         -0.96         1.61 o                         
  -3 -12   6          2.60          5.31         1.78 o                         
  -2 -12   6          0.47          1.34         1.17 o                         
  -1 -12   6          5.49          8.31         1.20 o                         
   0 -12   6          1.24          2.40         1.20 o                         
   1 -12   6          2.43          3.76         1.33 o                         
   2 -12   6         70.72         66.87         3.56 o                         
   3 -12   6         10.19         10.01         1.76 o                         
   4 -12   6          0.33          2.29         2.35 o                         
   5 -12   6          0.04          0.37         1.93 o                         
  -4 -11   6          1.26          1.84         1.99 o                         
  -3 -11   6          0.00         -0.30         1.27 o                         
  -2 -11   6          0.01         -0.16         0.99 o                         
  -1 -11   6          5.05          6.22         1.01 o                         
   0 -11   6         42.64         38.22         1.82 o                         
   1 -11   6          7.17          6.86         1.14 o                         
   2 -11   6         26.00         29.03         2.19 o                         
   3 -11   6          8.50          8.92         1.38 o                         
   4 -11   6         12.89         14.12         4.46 o                         
   5 -11   6          1.59         -0.03         1.80 o                         
   6 -11   6          1.90          1.43         1.77 o                         
  -5 -10   6          0.76         -0.10         2.01 o                         
  -4 -10   6          1.41          4.32         1.42 o                         
  -3 -10   6         21.07         23.30         2.15 o                         
  -2 -10   6         85.31         82.12         7.11 o                         
  -1 -10   6          4.88          4.16         0.67 o                         
   0 -10   6          0.68          1.18         0.67 o                         
   1 -10   6         15.45         15.90         1.45 o                         
   2 -10   6         97.89         90.88         4.27 o                         
   3 -10   6         26.49         26.33         1.90 o                         
   4 -10   6          0.32         -0.51         2.64 o                         
   5 -10   6          0.01         -0.83         1.82 o                         
   6 -10   6          9.33         12.75         2.92 o                         
   7 -10   6          9.01         10.22         2.48 o                         
  -6  -9   6          3.15          1.03         2.92 o                         
  -5  -9   6         13.30         11.51         2.26 o                         
  -4  -9   6          3.42          1.74         1.70 o                         
  -3  -9   6          0.80          1.75         1.41 o                         
  -2  -9   6          8.30          8.97         1.26 o                         
  -1  -9   6          0.37          0.55         0.61 o                         
   0  -9   6          0.00         -0.63         0.63 o                         
   1  -9   6          0.14          0.00         0.63 o                         
   2  -9   6          0.52          1.91         0.77 o                         
   3  -9   6         37.31         33.94         1.95 o                         
   4  -9   6          7.54         10.00         1.41 o                         
   5  -9   6         43.82         47.12         4.31 o                         
   6  -9   6          3.12          4.09         1.89 o                         
   7  -9   6          0.77          0.86         2.40 o                         
  -7  -8   6          1.82          2.33         2.37 o                         
  -6  -8   6          2.95          5.17         1.52 o                         
  -5  -8   6          6.30          4.15         1.28 o                         
  -4  -8   6          0.05          0.46         1.27 o                         
  -3  -8   6         20.32         23.24         2.05 o                         
  -2  -8   6        212.15        183.94        11.32 o                         
  -1  -8   6        130.59        116.23         4.02 o                         
   0  -8   6        315.48        297.56         8.77 o                         
   1  -8   6        348.39        326.26         9.58 o                         
   2  -8   6         37.10         33.59         1.72 o                         
   3  -8   6         13.98         13.36         1.28 o                         
   4  -8   6         24.54         29.02         2.27 o                         
   5  -8   6         37.47         42.79         5.56 o                         
   6  -8   6         10.57         12.01         2.49 o                         
   7  -8   6          4.27          5.46         2.23 o                         
   8  -8   6          0.23         -0.41         2.61 o                         
  -8  -7   6          0.57          1.78         2.15 o                         
  -7  -7   6          0.06          0.41         1.44 o                         
  -6  -7   6          1.77          4.84         1.31 o                         
  -5  -7   6         20.25         23.76         2.12 o                         
  -4  -7   6         21.40         20.80         2.96 o                         
  -3  -7   6          9.28         12.96         1.91 o                         
  -2  -7   6          0.07          0.99         0.52 o                         
  -1  -7   6        304.09        275.70         7.17 o                         
   0  -7   6       1168.35       1113.40        29.67 o                         
   1  -7   6          5.80          8.40         0.80 o                         
   2  -7   6        449.70        425.30        12.48 o                         
   3  -7   6          1.77          2.91         0.80 o                         
   4  -7   6         80.96         77.39         3.74 o                         
   5  -7   6          2.57          0.69         0.96 o                         
   6  -7   6          4.51          2.45         1.26 o                         
   7  -7   6          4.23          5.30         3.98 o                         
   8  -7   6          0.21          1.58         2.05 o                         
  -8  -6   6         31.22         39.67         3.81 o                         
  -7  -6   6         15.32         15.51         1.94 o                         
  -6  -6   6          0.17          1.25         1.13 o                         
  -5  -6   6          1.10          1.31         0.96 o                         
  -4  -6   6          0.76          0.52         0.56 o                         
  -3  -6   6        111.90        105.05         3.53 o                         
  -2  -6   6        348.81        318.25         8.66 o                         
  -1  -6   6          4.94          6.73         0.51 o                         
   0  -6   6          1.90          3.36         0.45 o                         
   1  -6   6        405.21        391.84        11.47 o                         
   2  -6   6         43.33         38.93         1.62 o                         
   3  -6   6         25.64         31.52         1.42 o                         
   4  -6   6          6.60         12.60         2.83 o                         
   5  -6   6         23.30         27.92         2.28 o                         
   6  -6   6         35.67         31.84         2.14 o                         
   7  -6   6          5.75          5.53         1.45 o                         
   8  -6   6          5.27          2.91         1.64 o                         
  -9  -5   6          0.77          6.46         2.04 o                         
  -8  -5   6          0.09          2.54         1.50 o                         
  -7  -5   6          1.09          3.76         1.30 o                         
  -6  -5   6         28.31         27.83         2.35 o                         
  -5  -5   6         44.86         36.46         1.71 o                         
  -4  -5   6         54.41         48.28         2.40 o                         
  -3  -5   6          4.44          5.61         0.53 o                         
  -2  -5   6          5.04          7.87         0.54 o                         
  -1  -5   6         38.47         37.33         1.09 o                         
   0  -5   6         20.43         26.17         1.06 o                         
   1  -5   6          9.13         13.30         0.80 o                         
   2  -5   6         46.99         50.90         1.82 o                         
   3  -5   6        526.42        549.31        17.05 o                         
   4  -5   6        129.22        125.26         5.12 o                         
   5  -5   6          1.38          1.67         0.94 o                         
   6  -5   6          7.24         10.93         3.07 o                         
   7  -5   6          6.02          4.05         1.41 o                         
   8  -5   6          0.82          2.02         1.47 o                         
   9  -5   6          0.62          0.46         2.66 o                         
  -9  -4   6          0.21          2.88         1.81 o                         
  -8  -4   6          0.25          0.06         1.06 o                         
  -7  -4   6          4.00          3.85         0.91 o                         
  -6  -4   6         10.98          8.22         1.03 o                         
  -5  -4   6        100.89        100.35         4.13 o                         
  -4  -4   6        338.15        316.93         9.05 o                         
  -3  -4   6         87.69         87.29         3.03 o                         
  -2  -4   6          8.66         11.77         0.76 o                         
  -1  -4   6        104.67        108.17         2.76 o                         
   0  -4   6        198.70        204.13         6.03 o                         
   1  -4   6        182.59        185.13         5.50 o                         
   2  -4   6        441.16        418.95        12.13 o                         
   3  -4   6         82.20         89.39         3.49 o                         
   4  -4   6          4.09          7.60         0.87 o                         
   5  -4   6         18.79         23.51         1.68 o                         
   6  -4   6          1.48          2.01         0.90 o                         
   7  -4   6         26.03         27.49         2.97 o                         
   8  -4   6          6.87          8.53         3.07 o                         
   9  -4   6          1.88          3.06         2.62 o                         
  -9  -3   6          0.00          1.59         1.29 o                         
  -8  -3   6          2.05          2.29         1.13 o                         
  -7  -3   6         16.74         17.49         1.51 o                         
  -6  -3   6         66.78         71.04         3.96 o                         
  -5  -3   6          5.05          3.52         0.62 o                         
  -4  -3   6         95.32         83.25         2.41 o                         
  -3  -3   6        183.66        185.09         5.20 o                         
  -2  -3   6       1592.88       1550.48        43.84 o                         
  -1  -3   6       2011.96       2044.71        54.12 o                         
   0  -3   6        145.92        173.97         4.53 o                         
   1  -3   6        573.71        662.85        18.95 o                         
   2  -3   6        129.77        133.07         4.05 o                         
   3  -3   6        102.33         89.31         3.10 o                         
   4  -3   6         16.85         21.12         1.21 o                         
   5  -3   6         50.89         46.03         2.42 o                         
   6  -3   6         39.90         40.96         5.75 o                         
   7  -3   6          0.00         -0.58         2.20 o                         
   8  -3   6          0.51          1.05         2.59 o                         
   9  -3   6          0.90          3.74         2.84 o                         
 -10  -2   6          1.06          2.11         1.62 o                         
  -9  -2   6          1.80          4.54         1.34 o                         
  -8  -2   6          0.06          1.94         1.12 o                         
  -7  -2   6          0.25          0.01         0.91 o                         
  -6  -2   6          0.53          0.20         0.71 o                         
  -5  -2   6         10.02         15.17         0.94 o                         
  -4  -2   6         46.54         34.58         1.29 o                         
  -3  -2   6        305.39        284.07         7.79 o                         
  -2  -2   6        453.03        463.31        11.17 o                         
  -1  -2   6         77.06         87.26         2.26 o                         
   0  -2   6        214.03        272.93         6.63 o                         
   1  -2   6        269.03        314.51         8.03 o                         
   2  -2   6        626.02        704.33        20.16 o                         
   3  -2   6          0.25          0.60         0.39 o                         
   4  -2   6        324.51        341.92         9.33 o                         
   5  -2   6         53.41         53.86         1.80 o                         
   6  -2   6          0.74          0.38         1.36 o                         
   7  -2   6          1.87          2.49         1.25 o                         
   8  -2   6          2.29          0.71         1.54 o                         
   9  -2   6          1.48          0.05         1.83 o                         
 -10  -1   6         11.81         11.77         1.96 o                         
  -9  -1   6          1.77          1.97         1.24 o                         
  -8  -1   6         18.37         21.84         2.86 o                         
  -7  -1   6          5.45          3.27         0.93 o                         
  -6  -1   6         54.99         58.72         2.82 o                         
  -5  -1   6          2.79          1.59         0.51 o                         
  -4  -1   6        175.51        165.95         4.71 o                         
  -3  -1   6         81.74         77.73         2.06 o                         
  -2  -1   6          1.32          1.47         0.25 o                         
  -1  -1   6       1086.63       1095.10        29.04 o                         
   0  -1   6        295.77        357.06         8.58 o                         
   1  -1   6       1056.70       1161.21        28.95 o                         
   2  -1   6       1231.26       1274.50        33.82 o                         
   3  -1   6        242.52        236.48         6.54 o                         
   4  -1   6        110.79        113.37         3.53 o                         
   5  -1   6         12.17         13.43         0.89 o                         
   6  -1   6        181.64        183.84        13.38 o                         
   7  -1   6         31.32         36.00         3.12 o                         
   8  -1   6          1.35          3.21         1.74 o                         
   9  -1   6          1.03          1.83         1.95 o                         
 -10   0   6          0.12          1.23         1.96 o                         
  -9   0   6          6.27          5.65         1.27 o                         
  -8   0   6         10.31          7.79         1.21 o                         
  -7   0   6          5.75          4.65         0.88 o                         
  -5   0   6         21.04         23.89         1.12 o                         
  -4   0   6        350.83        357.72         8.71 o                         
  -3   0   6         81.14         85.59         2.25 o                         
  -2   0   6         91.21         79.84         2.19 o                         
  -1   0   6        303.96        271.94         6.92 o                         
   0   0   6        367.69        405.42         9.67 o                         
   1   0   6       1496.52       1669.94        41.52 o                         
   2   0   6        374.72        388.91        10.48 o                         
   3   0   6        290.06        287.07         7.83 o                         
   4   0   6          0.53          0.97         0.43 o                         
   5   0   6         90.81         98.07         4.21 o                         
   6   0   6         13.34         17.32         1.59 o                         
   7   0   6          6.86          9.66         1.44 o                         
   8   0   6          0.12         -1.58         1.72 o                         
 -10   1   6          0.31          0.96         1.39 o                         
  -9   1   6          0.17          1.53         1.02 o                         
  -8   1   6          0.17          2.87         0.85 o                         
  -7   1   6         82.02         91.85         3.73 o                         
  -6   1   6        411.37        366.23         9.50 o                         
  -5   1   6          6.92         10.53         0.88 o                         
  -4   1   6         61.46         70.71         2.50 o                         
  -3   1   6        160.53        148.48         3.73 o                         
  -2   1   6        597.20        598.06        15.90 o                         
  -1   1   6         40.58         46.78         1.42 o                         
   0   1   6        139.24        163.64         5.20 o                         
   1   1   6        184.22        222.79         6.51 o                         
   2   1   6         96.57        105.63         3.56 o                         
   3   1   6        294.78        317.22        10.01 o                         
   4   1   6          0.07          0.17         0.57 o                         
   5   1   6        205.37        181.95         6.66 o                         
   6   1   6         85.67         86.43         5.35 o                         
   7   1   6          1.59          3.83         2.39 o                         
   8   1   6          4.88          2.17         1.66 o                         
 -10   2   6          0.12         -1.24         1.24 o                         
  -9   2   6          7.62          6.41         1.08 o                         
  -8   2   6         53.56         55.85         2.95 o                         
  -7   2   6          0.06          2.75         0.73 o                         
  -6   2   6        264.95        246.27         7.16 o                         
  -5   2   6        179.05        150.46         4.10 o                         
  -4   2   6          7.14         12.41         0.63 o                         
  -3   2   6         13.42         13.72         0.66 o                         
  -2   2   6         53.41         59.96         1.69 o                         
  -1   2   6        351.34        385.15        11.90 o                         
   0   2   6         22.11         36.66         1.76 o                         
   1   2   6          9.70         12.10         0.70 o                         
   2   2   6         29.38         29.24         1.50 o                         
   3   2   6        156.03        172.45         7.07 o                         
   4   2   6        222.33        208.75         7.80 o                         
   5   2   6          0.97          2.58         0.82 o                         
   6   2   6          0.94          1.45         0.77 o                         
   7   2   6          1.59          4.36         3.02 o                         
   8   2   6          0.97         -0.71         2.01 o                         
 -10   3   6          0.15          0.23         1.49 o                         
  -9   3   6          0.25          2.83         1.45 o                         
  -8   3   6          3.24          5.24         1.33 o                         
  -7   3   6          0.47          0.57         0.85 o                         
  -6   3   6          3.64          6.22         0.82 o                         
  -5   3   6          2.28          3.13         0.58 o                         
  -4   3   6        180.71        173.89         4.74 o                         
  -3   3   6        541.15        523.19        13.16 o                         
  -2   3   6       1105.94       1128.23        29.26 o                         
   0   3   6        939.17       1044.75        31.97 o                         
   1   3   6        141.15        145.50         5.13 o                         
   2   3   6        141.50        123.55         4.41 o                         
   3   3   6         10.07          5.55         0.66 o                         
   4   3   6         37.20         39.05         2.65 o                         
   5   3   6         18.83         16.55         2.49 o                         
   6   3   6          2.21          3.57         1.77 o                         
   7   3   6          2.79          4.03         2.49 o                         
   8   3   6          1.22         -0.86         3.07 o                         
 -10   4   6          1.11          4.90         2.78 o                         
  -9   4   6          2.18          3.26         1.40 o                         
  -8   4   6          2.13          4.25         1.24 o                         
  -7   4   6          1.58          3.68         0.99 o                         
  -6   4   6         60.78         63.91         2.57 o                         
  -5   4   6         31.43         31.58         1.60 o                         
  -4   4   6         45.05         39.23         1.75 o                         
  -3   4   6         46.29         49.00         2.10 o                         
  -2   4   6        809.15        897.47        23.82 o                         
  -1   4   6        340.61        365.48        10.94 o                         
   0   4   6        178.14        167.21         4.90 o                         
   1   4   6          7.81          8.20         0.55 o                         
   2   4   6        132.10        135.02         8.46 o                         
   3   4   6         94.21         94.25         7.86 o                         
   4   4   6         83.06         82.69        15.48 o                         
   5   4   6          0.47          2.47         1.54 o                         
   6   4   6          5.48          4.64         1.97 o                         
   7   4   6          0.69          3.45         2.59 o                         
 -10   5   6          0.18         -0.10         1.61 o                         
  -9   5   6          0.11          1.01         1.33 o                         
  -8   5   6          0.10          0.34         1.11 o                         
  -7   5   6         18.77         15.39         1.64 o                         
  -6   5   6         88.77         72.17         2.95 o                         
  -5   5   6          0.23          1.78         0.65 o                         
  -4   5   6         88.14         81.67         2.73 o                         
  -3   5   6          4.52          4.54         0.48 o                         
  -2   5   6        107.60        105.58         4.19 o                         
  -1   5   6         24.95         29.99         1.33 o                         
   0   5   6        265.91        280.68         8.12 o                         
   1   5   6         40.26         36.81         1.96 o                         
   2   5   6         26.89         24.69         1.45 o                         
   3   5   6        116.18        106.01         7.73 o                         
   4   5   6          2.25          1.79         1.52 o                         
   5   5   6          4.14          4.85         1.41 o                         
   6   5   6          0.82          2.14         1.93 o                         
   7   5   6          1.44          3.74         3.26 o                         
 -10   6   6          0.52          0.56         1.75 o                         
  -9   6   6          5.18          4.42         1.46 o                         
  -8   6   6         31.77         30.37         2.68 o                         
  -7   6   6          0.50          1.75         1.05 o                         
  -6   6   6          1.22          0.07         0.91 o                         
  -5   6   6          0.08         -0.13         0.63 o                         
  -4   6   6         47.47         43.59         2.00 o                         
  -3   6   6         37.51         36.64         2.06 o                         
  -2   6   6         36.70         43.35         1.47 o                         
  -1   6   6        106.42         95.86         3.36 o                         
   0   6   6        145.69        130.50         4.35 o                         
   1   6   6        144.66        123.49         4.65 o                         
   2   6   6         27.84         30.39         1.96 o                         
   3   6   6        155.35        153.63         9.45 o                         
   4   6   6         32.51         33.44         3.48 o                         
   5   6   6          1.96          1.47         1.82 o                         
   6   6   6          2.84          3.33         1.76 o                         
 -10   7   6          2.41          2.25         1.70 o                         
  -9   7   6          0.22         -0.14         1.33 o                         
  -8   7   6          5.22          3.68         1.31 o                         
  -7   7   6          1.89          0.93         1.05 o                         
  -6   7   6          2.13          0.57         0.87 o                         
  -5   7   6         16.62         23.48         1.55 o                         
  -4   7   6        207.85        200.08         6.87 o                         
  -3   7   6         60.38         56.76         2.02 o                         
  -2   7   6         44.28         38.03         1.25 o                         
  -1   7   6        107.13         99.52         3.86 o                         
   0   7   6         13.50          9.46         1.10 o                         
   1   7   6         93.95         85.92         4.56 o                         
   2   7   6         84.91         75.64         4.19 o                         
   3   7   6         15.07         15.88         1.91 o                         
   4   7   6          6.68          6.51         1.68 o                         
   5   7   6          7.15          6.07         1.87 o                         
   6   7   6          1.79          0.42         2.02 o                         
  -9   8   6          0.02         -0.56         1.45 o                         
  -8   8   6          0.85          1.05         1.30 o                         
  -7   8   6         14.45         18.44         1.87 o                         
  -6   8   6         88.39         85.78         6.78 o                         
  -5   8   6        120.31        109.51         4.82 o                         
  -4   8   6         89.98         82.51         3.05 o                         
  -3   8   6         22.34         30.73         1.90 o                         
  -2   8   6        463.50        445.97        14.61 o                         
  -1   8   6         45.75         45.33         2.26 o                         
   0   8   6         22.41         29.08         3.83 o                         
   1   8   6          0.03         -0.94         1.09 o                         
   2   8   6         13.27         11.47         1.81 o                         
   3   8   6          8.93         10.82         1.87 o                         
   4   8   6          1.07          2.63         1.71 o                         
   5   8   6          0.05          0.58         1.94 o                         
  -9   9   6          1.50          7.61         5.25 o                         
  -8   9   6          1.01          1.68         1.35 o                         
  -7   9   6          3.98          2.30         1.17 o                         
  -6   9   6          4.63          4.54         1.22 o                         
  -5   9   6         28.41         35.81         3.54 o                         
  -4   9   6        109.54        106.99         8.05 o                         
  -3   9   6          1.10          2.95         0.80 o                         
  -2   9   6          0.52          1.00         0.79 o                         
  -1   9   6         50.68         42.51         2.73 o                         
   0   9   6          4.87          3.46         1.68 o                         
   1   9   6         12.65          9.77         1.79 o                         
   2   9   6         16.83         19.55         2.29 o                         
   3   9   6          0.34          0.41         1.68 o                         
   4   9   6         33.64         39.77         4.88 o                         
  -8  10   6          0.41         -0.80         1.48 o                         
  -7  10   6          0.62          1.94         1.34 o                         
  -6  10   6          1.92          2.90         1.67 o                         
  -5  10   6         10.56         13.75         1.39 o                         
  -4  10   6          3.00          3.60         0.95 o                         
  -3  10   6         78.38         66.14         2.89 o                         
  -2  10   6        220.23        196.95         7.98 o                         
  -1  10   6         81.67         67.32         3.17 o                         
   0  10   6          1.64         -1.24         1.52 o                         
   1  10   6         16.04         16.59         2.28 o                         
   2  10   6         61.68         68.15         4.47 o                         
   3  10   6         14.95         12.97         2.54 o                         
  -8  11   6          3.33          2.09         1.72 o                         
  -7  11   6          3.33          3.90         1.63 o                         
  -6  11   6         10.24         11.90         1.91 o                         
  -5  11   6         11.05         12.58         1.50 o                         
  -4  11   6          6.86          5.03         1.12 o                         
  -3  11   6         18.48         24.21         3.25 o                         
  -2  11   6          2.91          2.27         1.33 o                         
  -1  11   6         39.12         46.13         5.56 o                         
   0  11   6         44.20         45.80         4.42 o                         
   1  11   6         12.01         10.80         2.15 o                         
   2  11   6          0.00          0.78         2.02 o                         
  -6  12   6         12.19         13.63         1.84 o                         
  -5  12   6          0.80          0.64         1.84 o                         
  -4  12   6          2.35          1.38         1.50 o                         
  -3  12   6          0.17         -0.16         1.38 o                         
  -2  12   6          0.55         -0.34         1.20 o                         
  -1  12   6          0.86         -1.20         1.89 o                         
   0  12   6          5.89          8.28         5.42 o                         
   1  12   6          7.26          4.24         2.04 o                         
  -4  13   6          6.54          7.68         1.86 o                         
  -3  13   6          0.37         -1.04         2.12 o                         
  -2  13   6          1.85         -0.48         1.39 o                         
   0 -13   7         25.63         27.67         3.09 o                         
   1 -13   7          2.17          1.20         1.52 o                         
   2 -13   7          1.12         -0.13         1.33 o                         
  -3 -12   7         28.43         30.45         2.32 o                         
  -2 -12   7         35.48         41.07         3.11 o                         
  -1 -12   7          8.26         11.38         1.64 o                         
   0 -12   7         21.51         31.69         2.38 o                         
   1 -12   7         64.79         64.85         3.48 o                         
   2 -12   7         14.01          9.45         1.61 o                         
   3 -12   7          0.77         -1.56         1.91 o                         
   4 -12   7          7.97          9.86         2.33 o                         
  -4 -11   7          4.63          4.75         2.59 o                         
  -3 -11   7          1.68          1.94         1.43 o                         
  -2 -11   7          0.07          0.00         1.03 o                         
  -1 -11   7         28.30         30.81         2.05 o                         
   0 -11   7         15.24         13.68         1.38 o                         
   1 -11   7          0.21         -0.16         1.07 o                         
   2 -11   7          7.48          9.12         1.50 o                         
   3 -11   7         27.32         33.47         3.03 o                         
   4 -11   7         20.72         22.06         3.35 o                         
   5 -11   7          5.40          2.98         2.47 o                         
   6 -11   7          0.03          0.51         1.87 o                         
  -5 -10   7          2.22          3.00         1.77 o                         
  -4 -10   7          1.59         -0.22         1.28 o                         
  -3 -10   7          0.75          1.60         1.22 o                         
  -2 -10   7          0.52          0.62         1.11 o                         
  -1 -10   7         15.76         16.47         1.23 o                         
   0 -10   7         90.81         85.32         3.08 o                         
   1 -10   7        152.06        154.67         6.57 o                         
   2 -10   7         25.93         32.29         2.38 o                         
   3 -10   7         10.92         14.26         1.73 o                         
   4 -10   7         28.36         34.59         2.64 o                         
   5 -10   7         45.88         48.53         6.66 o                         
  -6  -9   7          0.26         -0.09         1.52 o                         
  -5  -9   7          3.65          5.08         1.39 o                         
  -4  -9   7         15.47         15.74         1.81 o                         
  -3  -9   7         25.07         35.71         2.58 o                         
  -2  -9   7         14.01         18.34         1.46 o                         
  -1  -9   7         34.48         34.73         1.57 o                         
   0  -9   7         27.12         25.14         1.46 o                         
   1  -9   7         76.33         73.84         3.30 o                         
   2  -9   7         80.33         71.25         3.18 o                         
   3  -9   7         12.84         14.42         1.42 o                         
   4  -9   7         34.80         35.76         2.12 o                         
   5  -9   7         15.15         18.49         3.69 o                         
   6  -9   7          0.02         -1.13         1.61 o                         
   7  -9   7          4.69          5.63         2.64 o                         
  -7  -8   7          1.64         -0.08         2.15 o                         
  -6  -8   7          1.91          4.30         1.44 o                         
  -5  -8   7          1.07          2.58         1.29 o                         
  -4  -8   7         55.61         62.93         3.61 o                         
  -3  -8   7        129.55        124.46         5.23 o                         
  -2  -8   7          0.51          1.15         0.79 o                         
  -1  -8   7        165.29        156.95         4.54 o                         
   0  -8   7          6.13          8.77         0.75 o                         
   1  -8   7          6.57          6.87         0.89 o                         
   2  -8   7         31.47         31.04         2.12 o                         
   3  -8   7         12.75         15.16         1.59 o                         
   4  -8   7          1.20          1.32         0.99 o                         
   5  -8   7          3.12          2.19         1.18 o                         
   6  -8   7          1.72          3.35         1.74 o                         
   7  -8   7          1.31         -0.32         2.97 o                         
  -8  -7   7          0.12         -0.52         1.56 o                         
  -7  -7   7          0.33         -0.80         1.36 o                         
  -6  -7   7          3.88          5.60         1.39 o                         
  -5  -7   7         26.19         22.60         2.08 o                         
  -4  -7   7         13.35         11.85         1.56 o                         
  -3  -7   7         19.86         21.26         1.33 o                         
  -2  -7   7        203.12        201.97         7.08 o                         
  -1  -7   7        161.32        154.25         5.09 o                         
   0  -7   7         95.07         91.72         3.37 o                         
   1  -7   7        153.07        159.97         5.38 o                         
   2  -7   7         33.99         34.38         1.73 o                         
   3  -7   7         45.87         43.02         2.16 o                         
   4  -7   7         28.63         29.88         2.22 o                         
   5  -7   7          6.28          9.48         1.45 o                         
   6  -7   7         19.93         20.85         2.45 o                         
   7  -7   7          0.18         -0.42         1.52 o                         
   8  -7   7          6.28          5.69         2.55 o                         
  -8  -6   7          2.61          4.87         2.64 o                         
  -7  -6   7          3.90          5.94         2.73 o                         
  -6  -6   7          9.89         10.13         1.53 o                         
  -5  -6   7         10.24          9.85         1.08 o                         
  -4  -6   7         19.69         23.04         1.31 o                         
  -3  -6   7         68.97         65.69         2.28 o                         
  -2  -6   7         84.20         87.35         3.50 o                         
  -1  -6   7          9.99         12.62         0.74 o                         
   0  -6   7        232.65        206.00         5.80 o                         
   1  -6   7        476.66        435.01        12.71 o                         
   2  -6   7        254.28        213.99         6.42 o                         
   3  -6   7          0.20          0.58         0.71 o                         
   4  -6   7        208.42        186.64         8.76 o                         
   5  -6   7         34.90         35.57         2.60 o                         
   6  -6   7          7.66          8.78         1.67 o                         
   7  -6   7          3.27          5.38         1.69 o                         
   8  -6   7          2.33          2.08         1.59 o                         
  -9  -5   7          1.69          2.38         1.77 o                         
  -8  -5   7          0.69          0.62         1.13 o                         
  -7  -5   7          0.36          1.16         0.93 o                         
  -6  -5   7         13.34         11.93         1.21 o                         
  -5  -5   7          2.33          2.24         0.69 o                         
  -4  -5   7         28.96         34.72         1.58 o                         
  -3  -5   7         14.44         15.85         0.83 o                         
  -2  -5   7        243.90        239.81         6.59 o                         
  -1  -5   7        455.16        445.10        11.29 o                         
   0  -5   7          6.28          7.40         0.66 o                         
   1  -5   7       1124.54       1122.31        31.96 o                         
   2  -5   7        211.20        190.82         5.76 o                         
   3  -5   7         14.55         11.67         0.86 o                         
   4  -5   7        116.08        108.89         7.56 o                         
   5  -5   7          9.79         12.98         2.72 o                         
   6  -5   7         30.60         29.57         2.40 o                         
   7  -5   7          0.32         -1.06         1.40 o                         
   8  -5   7          0.61         -0.05         1.53 o                         
  -9  -4   7          0.84          1.36         1.31 o                         
  -8  -4   7          0.02         -0.98         0.99 o                         
  -7  -4   7          0.15          2.08         0.99 o                         
  -6  -4   7          0.09         -0.13         0.71 o                         
  -5  -4   7         56.09         47.57         1.95 o                         
  -4  -4   7        149.19        124.96         3.53 o                         
  -3  -4   7          0.38          1.00         0.49 o                         
  -2  -4   7          0.02          0.76         0.40 o                         
  -1  -4   7         12.49         13.31         0.95 o                         
   0  -4   7         50.50         54.79         1.71 o                         
   1  -4   7          0.06          0.92         0.39 o                         
   2  -4   7        126.37        118.39         3.70 o                         
   3  -4   7         57.26         61.03         2.32 o                         
   4  -4   7        145.42        139.89         5.66 o                         
   5  -4   7         76.82         62.64         2.96 o                         
   6  -4   7         18.34         21.88         2.12 o                         
   7  -4   7          7.03          5.49         2.20 o                         
   8  -4   7          1.65         -1.05         2.30 o                         
  -9  -3   7          0.03          2.34         1.43 o                         
  -8  -3   7          0.01          1.29         1.12 o                         
  -7  -3   7         26.50         21.71         1.73 o                         
  -6  -3   7         95.95         84.22         3.38 o                         
  -5  -3   7          0.50          1.80         0.64 o                         
  -4  -3   7         22.74         27.23         1.19 o                         
  -3  -3   7         17.85         14.50         0.73 o                         
  -2  -3   7         91.53         85.21         2.39 o                         
  -1  -3   7        119.30        115.45         3.29 o                         
   0  -3   7        420.04        419.01        10.64 o                         
   1  -3   7        137.83        129.63         3.95 o                         
   2  -3   7        136.97        143.12         4.35 o                         
   3  -3   7         42.27         27.09         1.30 o                         
   4  -3   7        179.21        156.60         5.67 o                         
   5  -3   7        200.68        180.11         7.47 o                         
   6  -3   7         44.87         41.30         3.25 o                         
   7  -3   7          0.00          0.96         2.40 o                         
   8  -3   7          0.01         -2.40         2.40 o                         
 -10  -2   7          2.26          2.30         1.81 o                         
  -9  -2   7          0.06          0.89         1.21 o                         
  -8  -2   7          8.32         11.67         1.41 o                         
  -7  -2   7          0.68          1.49         0.87 o                         
  -6  -2   7          2.51          1.50         0.82 o                         
  -5  -2   7          0.01          0.30         0.53 o                         
  -4  -2   7          0.14          0.34         0.42 o                         
  -3  -2   7         19.14         22.04         0.88 o                         
  -2  -2   7         12.91         13.30         0.61 o                         
  -1  -2   7         12.97         20.20         0.76 o                         
   0  -2   7        282.04        272.34         6.64 o                         
   1  -2   7          0.36          0.13         0.28 o                         
   2  -2   7        193.11        163.46         4.60 o                         
   3  -2   7        184.49        173.78         5.69 o                         
   4  -2   7         94.98         87.59         3.02 o                         
   5  -2   7         47.08         45.17         1.85 o                         
   6  -2   7          1.45          0.39         1.05 o                         
   7  -2   7         18.72         27.41         4.79 o                         
   8  -2   7          0.00         -0.19         1.49 o                         
 -10  -1   7          0.42          1.66         1.57 o                         
  -9  -1   7          2.38          4.60         1.35 o                         
  -8  -1   7         43.50         48.12         4.03 o                         
  -7  -1   7          9.57          9.78         1.20 o                         
  -6  -1   7          3.57          2.57         0.76 o                         
  -5  -1   7         24.99         24.59         1.49 o                         
  -4  -1   7        358.93        337.47         9.24 o                         
  -3  -1   7         58.58         54.74         1.54 o                         
  -2  -1   7        253.84        233.71         6.03 o                         
   0  -1   7         98.26         89.50         2.32 o                         
   1  -1   7         75.35         92.25         2.98 o                         
   2  -1   7        246.36        239.38         6.17 o                         
   3  -1   7          4.88          5.60         0.54 o                         
   4  -1   7        185.00        168.72         4.87 o                         
   5  -1   7         10.40         11.86         1.05 o                         
   6  -1   7          0.63          0.04         0.92 o                         
   7  -1   7          2.51          1.86         2.01 o                         
   8  -1   7          0.12         -0.65         1.74 o                         
 -10   0   7          0.00          2.25         1.55 o                         
  -9   0   7          1.87          4.23         1.25 o                         
  -8   0   7         25.33         17.78         1.63 o                         
  -6   0   7         54.23         53.41         2.31 o                         
  -5   0   7          0.30         -0.25         0.39 o                         
  -4   0   7          1.87          1.33         0.34 o                         
  -3   0   7         34.72         35.65         1.06 o                         
  -2   0   7         37.13         36.82         1.14 o                         
  -1   0   7        138.77        166.06         4.31 o                         
   0   0   7         66.95         83.16         2.15 o                         
   1   0   7        241.35        265.17         7.23 o                         
   2   0   7        256.38        269.73         7.92 o                         
   3   0   7         23.09         26.82         1.06 o                         
   4   0   7        246.85        244.90        11.88 o                         
   5   0   7         44.26         49.31         2.39 o                         
   6   0   7         83.81         81.36         4.17 o                         
   7   0   7          1.95          3.39         2.56 o                         
   8   0   7         11.03         13.40         1.89 o                         
 -10   1   7          0.76         -0.51         1.36 o                         
  -9   1   7          3.18          2.68         1.10 o                         
  -8   1   7          5.97          8.61         1.23 o                         
  -7   1   7         25.20         21.74         1.81 o                         
  -6   1   7        444.69        407.33        13.83 o                         
  -5   1   7         90.26         92.38         2.65 o                         
  -4   1   7         25.81         25.87         0.95 o                         
  -3   1   7        252.16        240.17         5.89 o                         
  -2   1   7        476.65        507.54        13.91 o                         
  -1   1   7         11.91         11.61         0.69 o                         
   0   1   7       2102.86       2205.77        67.22 o                         
   1   1   7        605.64        614.84        19.00 o                         
   2   1   7         85.53         91.96         3.19 o                         
   3   1   7        190.37        191.04         6.54 o                         
   4   1   7          1.82          2.84         0.78 o                         
   5   1   7         16.83         21.51         1.54 o                         
   6   1   7          0.62          3.20         1.03 o                         
   7   1   7          1.34          1.79         1.92 o                         
   8   1   7          1.34          0.16         1.52 o                         
 -10   2   7          0.15         -0.97         1.21 o                         
  -9   2   7         16.31         14.61         1.47 o                         
  -8   2   7        109.57        102.99         4.31 o                         
  -7   2   7          8.20         14.19         1.08 o                         
  -6   2   7          1.02          1.97         0.60 o                         
  -5   2   7          3.50          5.23         0.68 o                         
  -4   2   7         16.81         23.58         1.11 o                         
  -3   2   7         11.87         13.62         0.65 o                         
  -2   2   7         33.83         20.96         1.05 o                         
  -1   2   7        225.55        242.36         7.64 o                         
   0   2   7        228.08        259.64         8.16 o                         
   1   2   7         37.79         40.86         1.58 o                         
   2   2   7        355.45        362.93        12.46 o                         
   3   2   7         95.55         96.43         3.38 o                         
   4   2   7          0.34          0.94         0.97 o                         
   5   2   7          7.78          9.38         1.24 o                         
   6   2   7          2.14          3.01         1.75 o                         
   7   2   7          0.83         -0.58         2.20 o                         
   8   2   7          0.00         -0.15         2.03 o                         
 -10   3   7          6.77          8.53         1.70 o                         
  -9   3   7          0.44          1.51         1.49 o                         
  -8   3   7          2.84          3.04         1.66 o                         
  -7   3   7          1.61          2.37         0.76 o                         
  -6   3   7          9.84         19.49         1.35 o                         
  -5   3   7         71.32         64.37         2.13 o                         
  -4   3   7         61.78         58.56         1.86 o                         
  -3   3   7         29.60         29.40         0.96 o                         
  -2   3   7        365.37        391.33         9.52 o                         
  -1   3   7         51.76         64.99         2.88 o                         
   0   3   7          5.52          6.18         0.51 o                         
   1   3   7         37.13         36.69         1.46 o                         
   2   3   7          0.75          3.93         1.04 o                         
   3   3   7          3.86          3.96         1.02 o                         
   4   3   7        130.34        135.19         6.86 o                         
   5   3   7        117.34        107.94         8.25 o                         
   6   3   7          0.56          0.24         1.70 o                         
   7   3   7          0.19          0.96         2.49 o                         
 -10   4   7          5.87          6.33         1.72 o                         
  -9   4   7          0.63          0.19         1.33 o                         
  -8   4   7         17.59         18.82         2.93 o                         
  -7   4   7          5.92          4.55         1.10 o                         
  -6   4   7         29.28         27.80         1.66 o                         
  -5   4   7         16.43         16.37         1.09 o                         
  -4   4   7         30.12         27.24         1.15 o                         
  -3   4   7          9.65         10.79         0.64 o                         
  -2   4   7         46.35         54.27         1.61 o                         
  -1   4   7        126.44        108.33         3.30 o                         
   0   4   7         24.60         32.26         1.16 o                         
   1   4   7         83.36         57.95         2.15 o                         
   2   4   7         20.45         28.99         1.59 o                         
   3   4   7         32.05         31.68         4.07 o                         
   4   4   7         16.38         19.31         2.84 o                         
   5   4   7          3.37          2.24         1.68 o                         
   6   4   7         16.09         13.52         3.50 o                         
   7   4   7          9.40          9.20         3.45 o                         
 -10   5   7          0.00          1.00         2.04 o                         
  -9   5   7          0.02          1.15         1.34 o                         
  -8   5   7          1.47          2.21         1.24 o                         
  -7   5   7          0.17          0.18         1.04 o                         
  -6   5   7          5.10          3.71         1.03 o                         
  -5   5   7         10.12         15.65         1.78 o                         
  -4   5   7        147.72        128.56         5.47 o                         
  -3   5   7         38.04         34.78         1.26 o                         
  -2   5   7         86.04         82.31         2.85 o                         
  -1   5   7        268.31        266.69         9.14 o                         
   0   5   7        500.94        476.93        12.00 o                         
   1   5   7         43.49         45.61         2.49 o                         
   2   5   7         39.83         29.25         2.24 o                         
   3   5   7          3.18          0.35         1.38 o                         
   4   5   7          7.46          4.23         1.42 o                         
   5   5   7          1.22          1.94         1.82 o                         
   6   5   7         13.89         11.63         2.64 o                         
 -10   6   7          0.39          0.33         1.64 o                         
  -9   6   7          0.31         -0.08         1.32 o                         
  -8   6   7         41.04         50.77         3.25 o                         
  -7   6   7         34.97         39.34         2.64 o                         
  -6   6   7          0.26          0.44         1.37 o                         
  -5   6   7         13.40         14.23         1.21 o                         
  -4   6   7         27.14         25.95         1.75 o                         
  -3   6   7        236.36        241.34         7.35 o                         
  -2   6   7       1190.77       1070.59        32.80 o                         
  -1   6   7        128.53        110.83         3.04 o                         
   0   6   7        100.19         96.55         3.80 o                         
   1   6   7          9.49         12.64         1.35 o                         
   2   6   7          0.24          2.12         1.20 o                         
   3   6   7          0.25         -1.54         1.54 o                         
   4   6   7          0.23          0.75         1.68 o                         
   5   6   7          0.38          3.61         2.02 o                         
   6   6   7          0.56         -0.17         2.28 o                         
 -10   7   7          8.70          7.55         1.96 o                         
  -9   7   7          5.13          5.43         1.60 o                         
  -8   7   7          0.03          0.60         1.24 o                         
  -7   7   7          1.56          5.32         1.31 o                         
  -6   7   7         10.21         12.93         1.92 o                         
  -5   7   7          3.58          7.02         1.11 o                         
  -4   7   7         15.60         24.88         2.07 o                         
  -3   7   7         53.20         46.17         2.81 o                         
  -2   7   7        151.34        139.82         4.31 o                         
  -1   7   7          7.04          3.68         0.89 o                         
   0   7   7         77.44         62.73         2.97 o                         
   1   7   7         15.56         15.52         2.13 o                         
   2   7   7          0.01         -1.18         1.18 o                         
   3   7   7         22.90         21.54         2.74 o                         
   4   7   7         23.51         29.88         2.88 o                         
   5   7   7          0.04          1.60         1.97 o                         
  -9   8   7          0.04          0.95         1.95 o                         
  -8   8   7          4.96          5.52         1.58 o                         
  -7   8   7          4.84          5.63         1.42 o                         
  -6   8   7          0.25          2.07         1.14 o                         
  -5   8   7         19.32         23.68         3.92 o                         
  -4   8   7        272.44        277.62        17.24 o                         
  -3   8   7         87.51         92.47         4.41 o                         
  -2   8   7          6.51          7.25         0.80 o                         
  -1   8   7          4.45          3.99         1.10 o                         
   0   8   7         85.41         73.38         5.02 o                         
   1   8   7        124.33        129.24         6.59 o                         
   2   8   7         74.23         71.94         4.29 o                         
   3   8   7          9.86         11.55         2.03 o                         
   4   8   7          2.51          1.60         1.81 o                         
   5   8   7          2.15          1.59         2.06 o                         
  -9   9   7          1.56         -0.04         1.83 o                         
  -8   9   7          3.70          2.39         1.53 o                         
  -7   9   7          7.14         11.44         1.70 o                         
  -6   9   7         31.83         40.78         4.44 o                         
  -5   9   7         12.03         18.72         2.63 o                         
  -4   9   7         48.23         51.16         2.76 o                         
  -3   9   7         50.87         51.00         2.95 o                         
  -2   9   7          3.14          2.48         0.59 o                         
  -1   9   7         14.48         15.25         2.23 o                         
   0   9   7         20.86         25.87         3.62 o                         
   1   9   7          0.91         -0.80         1.44 o                         
   2   9   7          8.04          7.76         1.92 o                         
   3   9   7          1.10          1.84         1.85 o                         
   4   9   7          2.45          3.45         2.08 o                         
  -8  10   7          0.39         -0.06         2.75 o                         
  -7  10   7          0.00          0.29         1.88 o                         
  -6  10   7          0.10          0.48         1.26 o                         
  -5  10   7         16.07         19.11         2.69 o                         
  -4  10   7         90.94         94.58         9.96 o                         
  -3  10   7         18.76         21.78         1.48 o                         
  -2  10   7          0.21         -0.12         0.91 o                         
  -1  10   7          0.36          0.21         1.72 o                         
   0  10   7          0.11         -1.52         1.52 o                         
   1  10   7          0.04          1.02         2.12 o                         
   2  10   7          2.89          3.94         2.02 o                         
   3  10   7          0.17         -1.62         1.95 o                         
  -7  11   7          0.08         -1.49         1.49 o                         
  -6  11   7          2.34          1.16         1.52 o                         
  -5  11   7          2.61          1.54         1.40 o                         
  -4  11   7          1.64          1.42         1.09 o                         
  -3  11   7          2.72          2.60         1.40 o                         
  -2  11   7          3.43          6.22         1.62 o                         
  -1  11   7          0.10         -1.83         1.85 o                         
   0  11   7          0.01          0.59         1.81 o                         
   1  11   7          4.52          2.28         1.95 o                         
   2  11   7          0.48         -0.57         2.08 o                         
  -6  12   7          2.04          2.95         2.35 o                         
  -5  12   7          1.77          4.15         2.64 o                         
  -4  12   7         23.59         29.17         4.39 o                         
  -3  12   7         12.36         10.48         2.30 o                         
  -2  12   7          1.77          0.72         1.60 o                         
  -1  12   7          5.01          1.46         1.89 o                         
   0  12   7          2.32          0.79         2.14 o                         
  -2 -12   8          4.98          5.39         1.40 o                         
  -1 -12   8          1.42          2.39         1.50 o                         
   0 -12   8         22.40         26.61         2.31 o                         
   1 -12   8          2.56          3.73         1.48 o                         
   2 -12   8          9.39          9.84         1.98 o                         
   3 -12   8          4.62          6.10         2.14 o                         
   4 -12   8          1.62         -1.73         2.11 o                         
  -4 -11   8          5.21          2.88         1.62 o                         
  -3 -11   8          2.35          3.60         1.51 o                         
  -2 -11   8          6.30          6.56         2.07 o                         
  -1 -11   8          7.52          9.66         1.42 o                         
   0 -11   8          9.28          8.48         1.25 o                         
   1 -11   8          1.77         -0.15         1.70 o                         
   2 -11   8         21.60         26.53         2.26 o                         
   3 -11   8          2.36          1.17         1.30 o                         
   4 -11   8          3.37          2.99         1.78 o                         
   5 -11   8          2.75          2.71         2.27 o                         
  -5 -10   8          3.75          3.57         1.77 o                         
  -4 -10   8         11.51         10.58         1.76 o                         
  -3 -10   8          2.59          1.13         1.26 o                         
  -2 -10   8         17.59         20.16         1.48 o                         
  -1 -10   8         29.97         28.13         1.72 o                         
   0 -10   8        121.88        108.76         4.43 o                         
   1 -10   8         22.44         25.62         2.07 o                         
   2 -10   8          1.08          0.93         1.08 o                         
   3 -10   8          1.33          0.79         1.31 o                         
   4 -10   8          3.62          5.29         1.51 o                         
   5 -10   8          5.40          7.92         2.30 o                         
   6 -10   8         13.26         14.87         2.86 o                         
  -6  -9   8          0.34         -0.93         1.58 o                         
  -5  -9   8          5.84          9.16         1.62 o                         
  -4  -9   8          0.00         -0.25         1.23 o                         
  -3  -9   8          0.65          0.21         0.99 o                         
  -2  -9   8         25.29         25.19         1.52 o                         
  -1  -9   8          8.23          8.90         0.97 o                         
   0  -9   8          4.37          3.72         0.97 o                         
   1  -9   8         53.07         48.40         2.69 o                         
   2  -9   8          0.98          1.35         0.98 o                         
   3  -9   8          7.06         10.18         1.72 o                         
   4  -9   8          6.15          4.94         1.38 o                         
   5  -9   8         12.10         13.16         1.92 o                         
   6  -9   8         22.93         26.53         3.70 o                         
   7  -9   8          0.00         -2.07         2.07 o                         
  -7  -8   8          3.99          5.33         1.72 o                         
  -6  -8   8          3.85          4.26         1.58 o                         
  -5  -8   8          0.09          1.81         2.23 o                         
  -4  -8   8         25.83         29.99         2.00 o                         
  -3  -8   8          6.43          7.65         0.96 o                         
  -2  -8   8        252.95        259.17         9.11 o                         
  -1  -8   8         83.30         76.99         2.67 o                         
   0  -8   8          2.82          3.35         0.76 o                         
   1  -8   8          6.02          6.67         1.04 o                         
   2  -8   8         82.78         79.65         3.79 o                         
   3  -8   8        156.66        147.46         6.38 o                         
   4  -8   8         55.83         57.99         3.71 o                         
   5  -8   8          1.71          0.70         1.16 o                         
   6  -8   8          7.92          8.41         2.01 o                         
   7  -8   8          0.37         -1.45         1.93 o                         
  -7  -7   8          1.15          0.19         1.45 o                         
  -6  -7   8          0.28          0.92         1.20 o                         
  -5  -7   8          1.55          3.44         0.97 o                         
  -4  -7   8         18.15         25.17         1.51 o                         
  -3  -7   8         60.80         63.49         3.24 o                         
  -2  -7   8        128.41        127.73         4.68 o                         
  -1  -7   8         13.73         19.01         1.04 o                         
   0  -7   8        391.73        351.22        12.32 o                         
   1  -7   8         29.67         28.78         1.66 o                         
   2  -7   8         45.23         40.50         2.14 o                         
   3  -7   8         11.66         10.70         1.22 o                         
   4  -7   8          1.33         -0.17         1.00 o                         
   5  -7   8         39.37         38.12         2.71 o                         
   6  -7   8         16.16         16.10         2.73 o                         
   7  -7   8          6.57          6.64         1.93 o                         
  -8  -6   8          1.16          3.58         2.88 o                         
  -7  -6   8          3.50          3.04         1.41 o                         
  -6  -6   8          4.07          4.88         1.02 o                         
  -5  -6   8         17.36         16.43         1.53 o                         
  -4  -6   8         41.64         31.52         1.56 o                         
  -3  -6   8         64.95         67.86         2.43 o                         
  -2  -6   8        109.02         99.58         4.43 o                         
  -1  -6   8        168.36        153.71         4.17 o                         
   0  -6   8         24.47         22.11         1.53 o                         
   1  -6   8         78.78         74.68         2.80 o                         
   2  -6   8         16.62         21.47         1.71 o                         
   3  -6   8         10.62         15.52         1.46 o                         
   4  -6   8         13.54         17.53         1.91 o                         
   5  -6   8         12.79         16.53         1.96 o                         
   6  -6   8         15.93         19.64         2.15 o                         
   7  -6   8         15.60         16.11         2.24 o                         
   8  -6   8          2.12          2.75         2.64 o                         
  -9  -5   8          1.23          1.07         1.41 o                         
  -8  -5   8          3.97          6.24         1.29 o                         
  -7  -5   8         10.52         10.18         1.31 o                         
  -6  -5   8         19.97         19.26         1.61 o                         
  -5  -5   8          1.57          1.06         0.71 o                         
  -4  -5   8         20.38         19.72         1.15 o                         
  -3  -5   8          3.23          5.48         0.66 o                         
  -2  -5   8         52.65         52.38         1.64 o                         
  -1  -5   8         82.33         78.17         2.27 o                         
   0  -5   8        122.66        117.48         4.37 o                         
   1  -5   8        247.21        231.07         7.49 o                         
   2  -5   8          1.00          3.44         0.63 o                         
   3  -5   8         17.23         16.19         1.36 o                         
   4  -5   8          0.79         -0.09         0.91 o                         
   5  -5   8          0.69          1.24         1.06 o                         
   6  -5   8          0.04         -1.09         1.09 o                         
   7  -5   8          0.07         -1.20         1.49 o                         
   8  -5   8          0.40          1.52         2.49 o                         
  -9  -4   8          0.15         -0.67         2.49 o                         
  -8  -4   8          2.14          1.13         1.06 o                         
  -7  -4   8          7.16          7.91         1.18 o                         
  -6  -4   8         14.33         18.21         1.97 o                         
  -5  -4   8          0.06         -0.68         0.68 o                         
  -4  -4   8        117.13        102.64         3.98 o                         
  -3  -4   8        194.28        190.00         4.86 o                         
  -2  -4   8         39.28         41.25         1.41 o                         
  -1  -4   8          4.27          3.15         0.48 o                         
   0  -4   8         23.58         26.44         1.00 o                         
   1  -4   8         51.64         33.02         1.36 o                         
   2  -4   8        167.40        161.20         4.94 o                         
   3  -4   8         11.12          9.13         1.04 o                         
   4  -4   8          0.33         -0.70         0.70 o                         
   5  -4   8         26.31         29.37         2.95 o                         
   6  -4   8          3.12          2.24         1.16 o                         
   7  -4   8          3.46          1.45         1.47 o                         
   8  -4   8          0.02          1.92         2.88 o                         
  -9  -3   8          0.92         -1.31         1.34 o                         
  -8  -3   8          1.89          1.16         1.20 o                         
  -7  -3   8          9.00         11.24         1.40 o                         
  -6  -3   8         74.74         73.34         3.04 o                         
  -5  -3   8         61.97         66.58         2.65 o                         
  -4  -3   8        364.74        331.90         8.62 o                         
  -3  -3   8        250.80        207.85         5.86 o                         
  -2  -3   8        205.90        206.80         5.76 o                         
  -1  -3   8        291.55        298.08         7.29 o                         
   0  -3   8        282.54        268.80         6.60 o                         
   1  -3   8        149.51        147.06         4.47 o                         
   2  -3   8         10.60         13.94         0.87 o                         
   3  -3   8         85.84         78.09         3.13 o                         
   4  -3   8          2.59          2.30         0.81 o                         
   5  -3   8          5.76          5.08         0.94 o                         
   6  -3   8          1.21          2.57         1.22 o                         
   7  -3   8          0.01          1.05         2.78 o                         
   8  -3   8          0.47         -2.78         2.97 o                         
 -10  -2   8          0.37          2.98         1.64 o                         
  -9  -2   8          2.76          0.97         1.29 o                         
  -8  -2   8          3.96          5.52         1.66 o                         
  -7  -2   8          2.31          2.93         1.08 o                         
  -6  -2   8          7.23          8.15         1.37 o                         
  -5  -2   8         21.77         18.72         1.17 o                         
  -4  -2   8          0.31          1.15         0.51 o                         
  -3  -2   8         61.92         62.19         1.77 o                         
  -2  -2   8         81.08         87.92         2.47 o                         
  -1  -2   8         91.81        100.49         2.63 o                         
   0  -2   8        259.53        291.39         7.11 o                         
   1  -2   8          2.23          4.27         0.40 o                         
   2  -2   8        255.35        250.54         6.52 o                         
   3  -2   8         32.13         35.88         1.42 o                         
   4  -2   8         25.70         23.43         1.35 o                         
   5  -2   8          0.04         -0.68         0.68 o                         
   6  -2   8          4.89          4.91         1.02 o                         
   7  -2   8          7.93         11.98         3.55 o                         
   8  -2   8          0.03          1.88         3.31 o                         
 -10  -1   8          4.79          3.37         2.37 o                         
  -9  -1   8          1.81          1.17         1.73 o                         
  -8  -1   8          2.72          3.10         1.18 o                         
  -7  -1   8          0.38         -0.78         0.94 o                         
  -6  -1   8         22.65         24.76         2.27 o                         
  -5  -1   8         32.80         30.16         1.38 o                         
  -4  -1   8         49.71         36.20         1.37 o                         
  -3  -1   8        223.31        218.07         5.40 o                         
  -2  -1   8          7.05         10.67         0.75 o                         
  -1  -1   8       1278.14       1256.67        31.44 o                         
   0  -1   8       1005.15       1023.78        24.29 o                         
   1  -1   8        138.34        148.20         4.45 o                         
   2  -1   8         40.13         43.84         1.40 o                         
   3  -1   8         30.27         25.31         1.53 o                         
   4  -1   8        411.81        398.86        11.65 o                         
   5  -1   8        143.62        138.68         5.67 o                         
   6  -1   8          2.10          1.71         0.91 o                         
   7  -1   8          4.92          7.93         3.45 o                         
   8  -1   8          0.00         -0.75         2.02 o                         
 -10   0   8          1.87          2.30         2.35 o                         
  -9   0   8          0.08          3.20         1.27 o                         
  -8   0   8          0.06          4.98         1.27 o                         
  -7   0   8          0.90          1.07         1.02 o                         
  -6   0   8          3.75          5.30         0.92 o                         
  -5   0   8          4.13          2.80         0.58 o                         
  -4   0   8         77.55         77.90         2.07 o                         
  -3   0   8        271.37        257.93         6.69 o                         
  -2   0   8        348.16        353.87         9.04 o                         
  -1   0   8        345.68        384.12        10.37 o                         
   0   0   8         46.46         41.47         1.22 o                         
   1   0   8        300.31        286.62         7.35 o                         
   2   0   8          9.86         11.06         0.68 o                         
   3   0   8         36.05         36.99         1.60 o                         
   4   0   8         13.41         15.61         1.05 o                         
   5   0   8          4.98          5.61         0.95 o                         
   6   0   8          0.03          0.62         0.96 o                         
   7   0   8          1.36          5.08         2.60 o                         
   8   0   8          0.92          1.33         1.61 o                         
 -10   1   8          0.17          0.92         1.61 o                         
  -9   1   8          7.69          7.04         1.42 o                         
  -8   1   8         13.63         13.31         1.58 o                         
  -7   1   8          6.94         13.60         1.18 o                         
  -6   1   8         55.83         59.12         2.42 o                         
  -5   1   8        112.66         98.31         2.82 o                         
  -4   1   8        167.91        150.98         3.87 o                         
  -3   1   8          8.82         12.64         0.63 o                         
  -2   1   8         19.28         21.04         0.88 o                         
  -1   1   8        451.05        478.57        12.79 o                         
   0   1   8        323.15        348.37        10.90 o                         
   1   1   8        269.46        268.57         8.53 o                         
   2   1   8         14.47         18.87         1.46 o                         
   3   1   8        512.91        512.41        17.71 o                         
   4   1   8        160.86        162.69         6.79 o                         
   5   1   8          4.31          4.51         1.13 o                         
   6   1   8         26.44         33.61         3.33 o                         
   7   1   8          9.98         12.65         2.44 o                         
 -10   2   8          4.32          4.02         1.54 o                         
  -9   2   8          7.03         12.02         1.43 o                         
  -8   2   8        111.40        106.79         8.11 o                         
  -7   2   8         28.73         23.63         1.74 o                         
  -6   2   8          1.39          2.28         0.62 o                         
  -5   2   8         16.41         17.43         0.90 o                         
  -4   2   8         28.17         28.87         1.14 o                         
  -3   2   8        114.12        104.57         2.74 o                         
  -2   2   8        342.17        382.49        12.06 o                         
  -1   2   8         25.11         28.70         1.33 o                         
   0   2   8         63.49         52.72         1.95 o                         
   1   2   8        582.82        557.53        17.31 o                         
   2   2   8        170.52        166.06         6.03 o                         
   3   2   8         94.59         83.90         3.37 o                         
   4   2   8         35.45         31.67         2.86 o                         
   5   2   8          0.24          1.11         0.96 o                         
   6   2   8          8.43          9.25         2.72 o                         
   7   2   8          0.04         -1.71         2.25 o                         
 -10   3   8          2.19          5.57         1.80 o                         
  -9   3   8          1.14          3.38         1.39 o                         
  -8   3   8          0.23          1.97         1.02 o                         
  -7   3   8          0.36         -0.43         0.65 o                         
  -6   3   8         16.77         20.29         1.44 o                         
  -5   3   8         33.95         33.57         1.29 o                         
  -4   3   8         27.96         29.19         1.14 o                         
  -3   3   8         82.98         81.85         2.09 o                         
  -2   3   8        869.80        860.08        21.48 o                         
  -1   3   8        267.83        279.77         8.81 o                         
   0   3   8         22.39         20.21         1.04 o                         
   1   3   8         48.58         51.67         2.05 o                         
   2   3   8        439.42        397.78        12.57 o                         
   3   3   8        143.76        126.98         5.73 o                         
   4   3   8          8.53         14.80         1.66 o                         
   5   3   8          0.61          2.47         3.97 o                         
   6   3   8          1.68          0.38         1.58 o                         
   7   3   8          9.90         13.75         2.60 o                         
 -10   4   8          0.09         -1.14         1.95 o                         
  -9   4   8          0.06          2.18         1.20 o                         
  -8   4   8          5.43          8.08         1.63 o                         
  -7   4   8          0.55          0.58         1.12 o                         
  -6   4   8          8.36         13.07         2.16 o                         
  -5   4   8        106.25        108.20         3.80 o                         
  -4   4   8        424.61        381.60        12.01 o                         
  -3   4   8        186.22        166.89         5.24 o                         
  -2   4   8         11.40         12.25         0.61 o                         
  -1   4   8         74.77         73.59         2.84 o                         
   0   4   8        332.67        322.30        10.15 o                         
   1   4   8        186.35        157.98         5.06 o                         
   2   4   8        159.20        152.80         6.33 o                         
   3   4   8          0.03         -0.88         0.88 o                         
   4   4   8         15.43         14.43         2.35 o                         
   5   4   8          1.02          0.59         1.81 o                         
   6   4   8          0.04          1.97         2.20 o                         
 -10   5   8          0.09         -0.70         1.79 o                         
  -9   5   8          1.09         -0.01         1.42 o                         
  -8   5   8          4.23          2.26         1.30 o                         
  -7   5   8          3.88          3.94         1.26 o                         
  -6   5   8         72.33         67.85         5.69 o                         
  -5   5   8          2.13          0.82         0.81 o                         
  -4   5   8        105.02         93.12         3.62 o                         
  -3   5   8         49.97         46.34         1.80 o                         
  -2   5   8          1.69          1.16         0.50 o                         
  -1   5   8          2.13          0.45         0.66 o                         
   0   5   8         39.91         35.03         1.39 o                         
   1   5   8         64.49         58.69         2.86 o                         
   2   5   8          8.10          9.15         2.01 o                         
   3   5   8         11.93         10.32         2.15 o                         
   4   5   8          0.19         -1.47         1.62 o                         
   5   5   8          1.94          0.45         1.96 o                         
   6   5   8          6.78         11.98         3.04 o                         
 -10   6   8          1.36          1.77         1.79 o                         
  -9   6   8          0.00          0.32         2.05 o                         
  -8   6   8          1.84          0.25         1.30 o                         
  -7   6   8          9.08          7.06         1.37 o                         
  -6   6   8         38.68         37.78         2.90 o                         
  -5   6   8         15.49         19.35         2.78 o                         
  -4   6   8         55.14         55.08         4.08 o                         
  -3   6   8          2.76          5.22         0.71 o                         
  -2   6   8          0.71          0.23         0.51 o                         
  -1   6   8         22.60         21.51         1.35 o                         
   0   6   8         59.70         58.39         2.16 o                         
   1   6   8        257.08        233.24        10.91 o                         
   2   6   8         25.87         22.42         2.99 o                         
   3   6   8          0.00         -1.06         1.27 o                         
   4   6   8         33.26         33.66         4.07 o                         
   5   6   8         16.39         16.50         3.26 o                         
   6   6   8          0.22          1.07         2.66 o                         
 -10   7   8          4.23          5.48         2.04 o                         
  -9   7   8          2.41          0.31         1.54 o                         
  -8   7   8          0.17         -0.35         1.32 o                         
  -7   7   8          6.85         10.08         2.35 o                         
  -6   7   8         28.82         37.09         4.58 o                         
  -5   7   8          0.59         -1.17         1.17 o                         
  -4   7   8         21.03         24.86         1.78 o                         
  -3   7   8          0.22         -0.02         0.66 o                         
  -2   7   8          3.79          2.28         0.72 o                         
  -1   7   8         60.73         48.30         2.78 o                         
   0   7   8         12.43         11.12         1.46 o                         
   1   7   8         15.09         16.47         2.03 o                         
   2   7   8          2.35          3.10         1.52 o                         
   3   7   8          9.02          7.29         1.85 o                         
   4   7   8          2.26          1.23         1.66 o                         
   5   7   8          0.20          1.34         2.73 o                         
  -9   8   8          0.40          2.96         1.86 o                         
  -8   8   8          7.23          8.75         1.71 o                         
  -7   8   8          6.02          4.52         1.43 o                         
  -6   8   8          0.02          1.88         1.27 o                         
  -5   8   8         27.24         33.83         5.51 o                         
  -4   8   8        246.15        226.89        18.12 o                         
  -3   8   8         45.11         46.39         1.94 o                         
  -2   8   8         78.53         73.57         4.14 o                         
  -1   8   8         34.29         39.95         3.14 o                         
   0   8   8          0.23         -0.32         1.36 o                         
   1   8   8          0.89          1.99         1.53 o                         
   2   8   8          9.06         10.73         2.07 o                         
   3   8   8          6.16          2.75         1.86 o                         
   4   8   8          1.98          1.16         1.95 o                         
  -9   9   8          0.04          1.91         1.87 o                         
  -8   9   8          0.26          1.77         2.05 o                         
  -7   9   8         15.49         17.13         2.02 o                         
  -6   9   8         52.14         54.19         5.34 o                         
  -5   9   8          0.07          3.66         1.95 o                         
  -4   9   8          3.69          4.92         1.18 o                         
  -3   9   8          7.15          8.67         1.62 o                         
  -2   9   8          0.05         -1.00         1.00 o                         
  -1   9   8          4.79          2.68         1.34 o                         
   0   9   8          1.31          1.06         1.70 o                         
   1   9   8         11.52         11.99         2.11 o                         
   2   9   8         37.29         34.50         3.23 o                         
   3   9   8         14.73         14.51         2.46 o                         
  -8  10   8          0.65          0.94         2.06 o                         
  -7  10   8          2.36          3.48         1.59 o                         
  -6  10   8          1.89          6.30         2.69 o                         
  -5  10   8         16.59         24.99         4.32 o                         
  -4  10   8         46.01         50.03         4.74 o                         
  -3  10   8          8.35         11.35         1.59 o                         
  -2  10   8          7.65          8.99         1.92 o                         
  -1  10   8         36.72         38.26         3.06 o                         
   0  10   8         88.51         91.57         9.05 o                         
   1  10   8         16.62         15.80         2.59 o                         
   2  10   8         18.03         20.24         2.88 o                         
  -7  11   8          1.50          2.91         1.81 o                         
  -6  11   8          0.57         -2.39         2.44 o                         
  -5  11   8          0.16         -1.16         1.44 o                         
  -4  11   8         10.08         12.37         2.24 o                         
  -3  11   8         32.65         29.55         2.68 o                         
  -2  11   8         31.67         42.95         6.60 o                         
  -1  11   8         10.16          7.31         1.85 o                         
   0  11   8          5.72          6.03         2.20 o                         
   1  11   8          4.10          5.43         2.42 o                         
  -5  12   8          1.75          2.36         1.73 o                         
  -4  12   8          0.03         -1.52         1.73 o                         
  -3  12   8          0.02          1.00         2.26 o                         
  -2  12   8          1.43         -0.36         1.77 o                         
  -1  12   8          2.46          2.50         1.84 o                         
  -2 -12   9         25.68         33.17         3.64 o                         
  -1 -12   9         23.04         21.37         2.06 o                         
   0 -12   9          6.60          5.59         1.29 o                         
   1 -12   9          0.36         -0.21         1.23 o                         
   2 -12   9         24.04         24.94         2.30 o                         
   3 -12   9          6.87          9.91         1.82 o                         
  -3 -11   9         12.93         10.60         2.21 o                         
  -2 -11   9          5.59          4.47         1.62 o                         
  -1 -11   9          2.18          4.47         1.31 o                         
   0 -11   9          0.28          1.29         1.48 o                         
   1 -11   9          9.32         10.46         1.93 o                         
   2 -11   9          8.84          8.31         1.60 o                         
   3 -11   9          0.02         -1.30         1.30 o                         
   4 -11   9          2.14          1.48         1.59 o                         
  -5 -10   9          3.13          1.56         1.61 o                         
  -4 -10   9          2.53          3.89         1.72 o                         
  -3 -10   9          0.43         -0.36         1.01 o                         
  -2 -10   9          8.09          8.88         1.37 o                         
  -1 -10   9         26.23         33.05         2.00 o                         
   0 -10   9          0.90          1.45         1.10 o                         
   1 -10   9         26.94         30.57         2.36 o                         
   2 -10   9         60.89         61.38         3.39 o                         
   3 -10   9         91.15         90.61         4.53 o                         
   4 -10   9          3.79          4.79         1.50 o                         
   5 -10   9          7.45         12.62         2.53 o                         
  -6  -9   9          7.07          5.31         1.69 o                         
  -5  -9   9          7.68         12.68         1.99 o                         
  -4  -9   9          0.03          0.06         1.08 o                         
  -3  -9   9          1.13          0.71         1.16 o                         
  -2  -9   9          8.13         12.18         1.37 o                         
  -1  -9   9         76.79         73.69         3.25 o                         
   0  -9   9         50.07         47.74         3.06 o                         
   1  -9   9          3.66          6.81         1.24 o                         
   2  -9   9          5.38          8.13         1.78 o                         
   3  -9   9          0.06          1.86         1.22 o                         
   4  -9   9         15.95         15.62         1.95 o                         
   5  -9   9         14.43         17.82         2.93 o                         
   6  -9   9          1.26          1.96         2.18 o                         
  -7  -8   9          0.00          2.48         1.68 o                         
  -6  -8   9          6.71          5.66         2.85 o                         
  -5  -8   9          8.15          6.26         2.12 o                         
  -4  -8   9         17.07         26.23         2.62 o                         
  -3  -8   9         97.46         93.84         3.75 o                         
  -2  -8   9          7.93          6.82         1.05 o                         
  -1  -8   9         24.46         26.53         1.82 o                         
   0  -8   9          0.08          0.23         0.78 o                         
   1  -8   9          1.67          1.91         0.93 o                         
   2  -8   9          5.25          5.79         1.24 o                         
   3  -8   9          0.27         -0.34         1.04 o                         
   4  -8   9          1.82          3.89         1.37 o                         
   5  -8   9          0.35          1.15         1.38 o                         
   6  -8   9          1.08          0.97         1.40 o                         
  -7  -7   9          4.95          4.05         2.37 o                         
  -6  -7   9          1.81          2.40         2.41 o                         
  -5  -7   9         21.57         21.74         1.64 o                         
  -4  -7   9        121.51        106.00         4.47 o                         
  -3  -7   9         33.53         33.83         2.44 o                         
  -2  -7   9         27.91         28.41         1.93 o                         
  -1  -7   9         19.83         23.70         1.28 o                         
   0  -7   9          6.94          8.52         1.09 o                         
   1  -7   9          5.72          5.03         1.01 o                         
   2  -7   9          0.78         -0.16         0.93 o                         
   3  -7   9         20.16         18.01         1.91 o                         
   4  -7   9         28.48         27.74         2.49 o                         
   5  -7   9          1.29          1.12         1.21 o                         
   6  -7   9          3.46          4.23         1.49 o                         
   7  -7   9          0.26         -0.46         1.72 o                         
  -8  -6   9          0.98          1.39         1.24 o                         
  -7  -6   9          0.06         -1.00         1.00 o                         
  -6  -6   9          4.05          3.29         1.00 o                         
  -5  -6   9         33.10         31.90         1.79 o                         
  -4  -6   9         16.74         22.14         1.39 o                         
  -3  -6   9          7.73          7.64         0.79 o                         
  -2  -6   9         24.86         25.57         1.40 o                         
  -1  -6   9         97.90         91.95         3.07 o                         
   0  -6   9         65.27         58.86         2.43 o                         
   1  -6   9         31.68         35.01         2.48 o                         
   2  -6   9        373.27        332.41        14.96 o                         
   3  -6   9         16.87         19.14         1.93 o                         
   4  -6   9          3.91          2.80         1.20 o                         
   5  -6   9          1.34          4.07         1.43 o                         
   6  -6   9          9.08         12.07         1.85 o                         
   7  -6   9          1.21          1.76         1.76 o                         
  -8  -5   9          0.11          0.61         1.15 o                         
  -7  -5   9          7.74         11.69         1.35 o                         
  -6  -5   9         22.09         26.72         2.14 o                         
  -5  -5   9          1.18         -0.20         0.75 o                         
  -4  -5   9          5.11          6.14         0.76 o                         
  -3  -5   9        100.79         83.84         2.81 o                         
  -2  -5   9         77.01         76.59         2.60 o                         
  -1  -5   9        800.38        743.01        18.77 o                         
   0  -5   9        269.94        259.14         7.68 o                         
   1  -5   9         50.34         46.13         1.86 o                         
   2  -5   9         66.79         60.43         2.40 o                         
   3  -5   9         24.35         28.04         2.22 o                         
   4  -5   9         89.95         81.70         4.38 o                         
   5  -5   9          9.04          6.95         1.42 o                         
   6  -5   9          2.35          1.09         1.31 o                         
   7  -5   9          0.36         -1.84         2.30 o                         
  -9  -4   9          0.70          0.74         2.18 o                         
  -8  -4   9          4.16          5.06         1.26 o                         
  -7  -4   9          6.63          5.91         1.17 o                         
  -6  -4   9          3.82          1.83         0.91 o                         
  -5  -4   9          6.45         10.99         1.79 o                         
  -4  -4   9         20.52         23.22         1.75 o                         
  -3  -4   9         62.41         48.55         1.68 o                         
  -2  -4   9         55.61         52.20         1.66 o                         
  -1  -4   9          4.23          3.58         0.55 o                         
   0  -4   9         58.48         53.84         1.68 o                         
   1  -4   9         38.77         32.51         1.75 o                         
   2  -4   9         23.76         22.07         1.28 o                         
   3  -4   9         35.75         31.75         1.98 o                         
   4  -4   9         38.15         32.41         2.30 o                         
   5  -4   9         28.02         30.77         2.55 o                         
   6  -4   9         10.94         14.52         2.86 o                         
   7  -4   9          7.08          8.15         2.11 o                         
  -9  -3   9          4.45          1.97         1.66 o                         
  -8  -3   9          9.50          6.43         1.91 o                         
  -7  -3   9          9.31          9.86         1.38 o                         
  -6  -3   9         58.33         56.18         2.91 o                         
  -5  -3   9         24.86         20.61         1.44 o                         
  -4  -3   9          0.15          1.19         0.52 o                         
  -3  -3   9          3.30          4.17         0.56 o                         
  -2  -3   9        134.48        134.40         3.68 o                         
  -1  -3   9         41.89         43.47         1.36 o                         
   0  -3   9          0.24          0.87         0.41 o                         
   1  -3   9         24.23         30.82         1.18 o                         
   2  -3   9        527.31        462.64        16.55 o                         
   3  -3   9        457.87        424.82        16.29 o                         
   4  -3   9         89.14         85.46         5.37 o                         
   5  -3   9          1.33          1.10         1.10 o                         
   6  -3   9          3.02          3.23         1.28 o                         
   7  -3   9          2.05          4.31         3.07 o                         
  -9  -2   9          0.49          1.45         1.36 o                         
  -8  -2   9          8.03          5.49         1.29 o                         
  -7  -2   9          4.12          3.12         1.16 o                         
  -6  -2   9         11.51         17.01         1.66 o                         
  -5  -2   9         21.18         23.50         1.31 o                         
  -4  -2   9         12.43         18.84         1.05 o                         
  -3  -2   9          0.03          0.06         0.39 o                         
  -2  -2   9          0.11          0.16         0.34 o                         
  -1  -2   9         52.40         45.72         1.38 o                         
   0  -2   9        648.15        587.54        14.11 o                         
   1  -2   9        448.81        427.40        10.90 o                         
   2  -2   9          1.67          4.56         0.51 o                         
   3  -2   9        226.38        186.61         6.15 o                         
   4  -2   9         23.82         21.11         1.69 o                         
   5  -2   9         13.31         15.83         1.58 o                         
   6  -2   9          0.85         -0.38         1.16 o                         
   7  -2   9          1.36          3.56         1.86 o                         
 -10  -1   9          1.84          0.57         1.56 o                         
  -9  -1   9          0.08         -0.57         1.19 o                         
  -8  -1   9          1.20          2.69         1.42 o                         
  -7  -1   9          7.40          8.21         1.28 o                         
  -6  -1   9         36.68         40.55         2.32 o                         
  -5  -1   9          0.77          0.18         0.61 o                         
  -4  -1   9          0.13          1.84         0.47 o                         
  -3  -1   9         22.01         19.76         0.85 o                         
  -2  -1   9         85.30         72.70         2.10 o                         
  -1  -1   9          0.40          0.99         0.34 o                         
   0  -1   9        436.18        467.71        11.25 o                         
   1  -1   9         10.42         12.66         0.67 o                         
   2  -1   9        728.04        652.06        16.48 o                         
   3  -1   9         13.12         12.43         1.03 o                         
   4  -1   9          0.84          0.63         0.72 o                         
   5  -1   9          0.99         -0.32         0.80 o                         
   6  -1   9          1.57          0.45         1.43 o                         
   7  -1   9          5.77          5.90         3.74 o                         
 -10   0   9          1.28          0.32         1.83 o                         
  -9   0   9          0.00          2.00         1.30 o                         
  -8   0   9         23.20         23.70         2.09 o                         
  -7   0   9          0.77         -0.86         0.86 o                         
  -6   0   9         14.15         21.15         1.54 o                         
  -5   0   9          1.18          1.34         0.53 o                         
  -4   0   9         38.39         32.21         1.18 o                         
  -3   0   9        125.42        121.87         3.35 o                         
  -2   0   9         15.93         17.77         0.92 o                         
  -1   0   9          0.18          1.14         0.33 o                         
   0   0   9         95.02         95.69         2.64 o                         
   1   0   9         67.52         70.89         2.34 o                         
   2   0   9        379.54        349.36        10.34 o                         
   3   0   9          2.45          2.26         0.83 o                         
   4   0   9         69.99         60.75         3.15 o                         
   5   0   9          1.11         -0.12         1.03 o                         
   6   0   9         18.00         19.36         2.34 o                         
   7   0   9          1.71          2.06         1.93 o                         
 -10   1   9          0.08         -0.22         1.55 o                         
  -9   1   9          8.12          8.73         1.54 o                         
  -8   1   9         44.44         46.53         2.75 o                         
  -7   1   9          2.93          1.65         0.86 o                         
  -6   1   9         41.64         36.60         2.15 o                         
  -5   1   9          0.07         -0.36         0.46 o                         
  -4   1   9         23.62         23.68         0.96 o                         
  -3   1   9         19.18         24.15         0.99 o                         
  -2   1   9        616.82        599.94        16.05 o                         
  -1   1   9        193.57        197.67         5.47 o                         
   0   1   9         79.54         59.43         2.21 o                         
   1   1   9         22.73         25.08         1.72 o                         
   2   1   9          7.78          9.42         0.87 o                         
   3   1   9        101.45         98.48         3.90 o                         
   4   1   9          3.47          6.52         1.24 o                         
   5   1   9          1.60          1.49         1.15 o                         
   6   1   9          2.43          2.58         1.55 o                         
   7   1   9          0.12         -2.25         2.25 o                         
 -10   2   9         12.97         14.97         1.91 o                         
  -9   2   9          0.29          0.64         1.14 o                         
  -8   2   9         31.86         33.88         3.57 o                         
  -7   2   9         17.29         19.20         1.38 o                         
  -6   2   9         17.67         23.10         1.32 o                         
  -5   2   9          4.20          8.01         0.67 o                         
  -4   2   9         17.87         17.84         0.85 o                         
  -3   2   9          3.63          7.76         0.58 o                         
  -2   2   9         52.36         45.90         1.54 o                         
  -1   2   9         45.20         34.97         1.51 o                         
   0   2   9        423.13        452.33        14.10 o                         
   1   2   9        118.79        123.96         4.66 o                         
   2   2   9          0.14         -0.17         0.71 o                         
   3   2   9         12.31         14.58         1.32 o                         
   4   2   9          5.85          8.40         1.13 o                         
   5   2   9          8.97          7.56         1.47 o                         
   6   2   9          0.48         -0.51         1.62 o                         
   7   2   9          0.05         -0.14         2.11 o                         
 -10   3   9          9.85         11.10         2.01 o                         
  -9   3   9          3.70          5.69         1.53 o                         
  -8   3   9          2.12          6.90         1.66 o                         
  -7   3   9          9.54          8.55         0.98 o                         
  -6   3   9         10.47         12.72         0.98 o                         
  -5   3   9          2.62          2.17         0.55 o                         
  -4   3   9          0.05          0.30         0.42 o                         
  -3   3   9          9.26          9.66         0.59 o                         
  -2   3   9         65.27         69.38         2.09 o                         
  -1   3   9          4.97          4.39         0.62 o                         
   0   3   9        123.84        109.89         3.77 o                         
   1   3   9         21.04         26.59         1.91 o                         
   2   3   9        165.59        161.49         5.94 o                         
   3   3   9        119.85         98.72         3.92 o                         
   4   3   9          4.37          4.31         1.33 o                         
   5   3   9          0.48          0.96         1.21 o                         
   6   3   9          2.24          2.18         1.85 o                         
 -10   4   9          2.38          5.82         1.92 o                         
  -9   4   9          0.18          2.26         1.33 o                         
  -8   4   9          0.64          1.57         1.29 o                         
  -7   4   9          0.15          1.36         1.22 o                         
  -6   4   9          1.62          1.43         0.69 o                         
  -5   4   9          6.60          6.06         1.02 o                         
  -4   4   9        116.33        104.63         3.48 o                         
  -3   4   9          4.93          3.86         0.47 o                         
  -2   4   9          0.52          2.92         0.55 o                         
  -1   4   9         49.62         42.32         1.64 o                         
   0   4   9          8.49          7.87         0.74 o                         
   1   4   9          7.20          8.23         0.85 o                         
   2   4   9          0.61          1.73         0.70 o                         
   3   4   9         51.02         45.57         2.22 o                         
   4   4   9         39.19         44.21         3.37 o                         
   5   4   9         31.21         34.22         3.27 o                         
   6   4   9          0.65          2.29         1.93 o                         
 -10   5   9          0.83          3.65         1.64 o                         
  -9   5   9          0.00         -0.24         1.50 o                         
  -8   5   9          7.57          6.04         1.53 o                         
  -7   5   9          0.40         -0.59         1.09 o                         
  -6   5   9          9.58         13.73         4.57 o                         
  -5   5   9          0.33          0.83         0.68 o                         
  -4   5   9         54.36         51.11         1.98 o                         
  -3   5   9        167.44        151.32         5.91 o                         
  -2   5   9        156.24        135.05         6.20 o                         
  -1   5   9          0.07          0.42         0.53 o                         
   0   5   9        112.31         96.03         3.37 o                         
   1   5   9          3.84          4.18         0.73 o                         
   2   5   9          4.29          0.53         1.23 o                         
   3   5   9          0.73          0.67         1.83 o                         
   4   5   9          2.39          3.04         1.66 o                         
   5   5   9          1.46          2.32         1.84 o                         
   6   5   9          3.99          4.01         2.51 o                         
 -10   6   9          3.67          3.61         1.82 o                         
  -9   6   9          0.53          0.66         1.79 o                         
  -8   6   9          5.01          6.60         1.55 o                         
  -7   6   9          0.80          0.47         1.19 o                         
  -6   6   9          5.76          3.78         1.24 o                         
  -5   6   9         57.62         58.78         3.71 o                         
  -4   6   9        304.37        268.10         9.46 o                         
  -3   6   9         21.58         23.85         1.28 o                         
  -2   6   9        201.42        184.26         8.32 o                         
  -1   6   9         32.17         36.25         1.43 o                         
   0   6   9          0.09         -0.66         0.79 o                         
   1   6   9          9.79          7.99         1.65 o                         
   2   6   9          1.38          1.30         1.39 o                         
   3   6   9          0.83          2.71         2.40 o                         
   4   6   9          0.84          2.33         2.19 o                         
   5   6   9          0.01         -0.71         2.63 o                         
  -9   7   9          4.38          7.84         3.71 o                         
  -8   7   9          2.19          3.03         1.47 o                         
  -7   7   9          0.37         -0.29         1.19 o                         
  -6   7   9          0.40          0.05         1.14 o                         
  -5   7   9         15.20         14.49         2.66 o                         
  -4   7   9          3.94          4.23         0.96 o                         
  -3   7   9          0.27         -0.56         0.56 o                         
  -2   7   9         42.71         40.91         2.14 o                         
  -1   7   9         36.84         34.05         2.39 o                         
   0   7   9         16.94         16.34         2.07 o                         
   1   7   9         68.50         64.23         6.49 o                         
   2   7   9          9.55          7.56         2.57 o                         
   3   7   9          2.25         -1.61         2.09 o                         
   4   7   9          0.59         -0.50         2.92 o                         
  -9   8   9          0.78          1.28         1.77 o                         
  -8   8   9          0.85          0.76         1.54 o                         
  -7   8   9         11.82         16.19         2.70 o                         
  -6   8   9         28.86         31.49         4.76 o                         
  -5   8   9          0.37          2.38         1.26 o                         
  -4   8   9         23.01         25.95         2.54 o                         
  -3   8   9         22.21         22.52         1.40 o                         
  -2   8   9         60.91         55.71         3.24 o                         
  -1   8   9         87.48         89.47         5.64 o                         
   0   8   9         42.97         43.18         2.96 o                         
   1   8   9          0.05          0.88         1.36 o                         
   2   8   9         35.74         32.77         3.20 o                         
   3   8   9          0.18         -0.32         1.79 o                         
   4   8   9          0.10          0.87         2.06 o                         
  -8   9   9          4.35          8.56         2.01 o                         
  -7   9   9          1.51          5.14         3.32 o                         
  -6   9   9         93.05         99.81        11.91 o                         
  -5   9   9         51.40         59.88         4.83 o                         
  -4   9   9          0.54         -0.95         0.95 o                         
  -3   9   9         10.24          9.97         1.50 o                         
  -2   9   9          1.16          2.37         1.32 o                         
  -1   9   9         29.35         28.19         2.45 o                         
   0   9   9         68.28         66.72         4.88 o                         
   1   9   9         10.71         13.04         1.97 o                         
   2   9   9          0.36         -1.85         2.00 o                         
   3   9   9         11.01         11.27         2.57 o                         
  -8  10   9          2.51          5.84         1.91 o                         
  -7  10   9          8.05         12.72         2.26 o                         
  -6  10   9         16.69         24.73         6.39 o                         
  -5  10   9          3.89          4.93         2.08 o                         
  -4  10   9          0.88          0.86         1.34 o                         
  -3  10   9          6.65          5.78         1.31 o                         
  -2  10   9         11.83         13.52         2.09 o                         
  -1  10   9          1.64          0.36         1.97 o                         
   0  10   9          0.70         -0.20         1.58 o                         
   1  10   9          0.36          2.97         1.90 o                         
   2  10   9          0.00          1.49         2.33 o                         
  -6  11   9          0.15         -1.72         1.72 o                         
  -5  11   9          1.83          2.93         1.74 o                         
  -4  11   9         11.17         15.17         2.95 o                         
  -3  11   9          7.75          6.66         2.17 o                         
  -2  11   9          3.05          4.02         1.80 o                         
  -1  11   9          0.25          2.63         1.70 o                         
   0  11   9          0.07          1.98         1.72 o                         
  -4  12   9          6.39          8.13         1.86 o                         
  -3  12   9          6.91          1.60         3.36 o                         
  -2  12   9          1.28          0.21         1.85 o                         
   0 -12  10          9.83          7.99         1.54 o                         
   1 -12  10          5.77          2.92         1.55 o                         
  -3 -11  10         14.68         15.60         2.10 o                         
  -2 -11  10         21.24         18.60         1.84 o                         
  -1 -11  10          2.68          0.50         1.41 o                         
   0 -11  10          1.94          1.30         1.33 o                         
   1 -11  10          0.30         -0.93         1.40 o                         
   2 -11  10          0.66         -1.50         1.50 o                         
   3 -11  10          0.03         -1.34         1.34 o                         
  -4 -10  10         11.30         14.77         2.07 o                         
  -3 -10  10          5.34          4.00         1.46 o                         
  -2 -10  10         27.14         23.69         2.03 o                         
  -1 -10  10          2.77          4.10         1.15 o                         
   0 -10  10         11.14         13.35         1.65 o                         
   1 -10  10          8.00          5.65         1.37 o                         
   2 -10  10          0.01          1.25         1.33 o                         
   3 -10  10          1.69          0.90         1.34 o                         
   4 -10  10         19.68         27.82         3.40 o                         
   5 -10  10         15.13         15.47         2.24 o                         
  -5  -9  10          0.00          2.45         1.69 o                         
  -4  -9  10         12.22          8.15         1.32 o                         
  -3  -9  10          1.73          2.82         1.15 o                         
  -2  -9  10         22.44         20.65         2.14 o                         
  -1  -9  10         47.46         42.85         2.39 o                         
   0  -9  10         12.84         13.93         1.55 o                         
   1  -9  10          2.78          2.14         1.09 o                         
   2  -9  10         28.76         24.88         2.20 o                         
   3  -9  10         19.39         24.52         3.09 o                         
   4  -9  10         10.82         14.56         1.89 o                         
   5  -9  10          1.76          1.90         1.82 o                         
  -6  -8  10          3.31          5.72         1.86 o                         
  -5  -8  10          0.84          2.36         1.14 o                         
  -4  -8  10         35.49         37.83         2.73 o                         
  -3  -8  10          0.32          1.22         0.98 o                         
  -2  -8  10         28.97         29.02         2.14 o                         
  -1  -8  10          0.95          0.46         0.88 o                         
   0  -8  10         55.82         49.03         2.57 o                         
   1  -8  10        127.19        118.17         5.39 o                         
   2  -8  10         32.96         38.95         2.60 o                         
   3  -8  10          8.97          8.97         1.52 o                         
   4  -8  10         64.04         63.41         3.67 o                         
   5  -8  10          0.22         -0.92         1.34 o                         
   6  -8  10          2.88          2.66         1.75 o                         
  -7  -7  10          0.27          0.05         1.77 o                         
  -6  -7  10          3.10          5.27         1.22 o                         
  -5  -7  10          0.08          1.08         0.95 o                         
  -4  -7  10          2.09          5.98         1.08 o                         
  -3  -7  10          8.22         12.39         1.25 o                         
  -2  -7  10        118.36        113.35         5.23 o                         
  -1  -7  10         32.83         33.80         2.59 o                         
   0  -7  10         43.96         41.70         2.27 o                         
   1  -7  10         57.58         52.99         3.16 o                         
   2  -7  10         45.04         39.21         2.74 o                         
   3  -7  10         81.35         79.51         4.43 o                         
   4  -7  10         31.35         32.65         2.80 o                         
   5  -7  10          4.40          5.35         1.68 o                         
   6  -7  10          0.77         -0.70         2.64 o                         
  -8  -6  10          1.14          3.20         1.36 o                         
  -7  -6  10          0.05          1.00         1.09 o                         
  -6  -6  10          0.47          2.36         1.09 o                         
  -5  -6  10         34.90         37.06         2.14 o                         
  -4  -6  10         42.71         39.23         2.14 o                         
  -3  -6  10         49.63         58.94         2.89 o                         
  -2  -6  10          9.57         10.95         1.01 o                         
  -1  -6  10         32.59         31.37         1.65 o                         
   0  -6  10          0.05         -0.73         0.73 o                         
   1  -6  10          0.77          0.47         0.83 o                         
   2  -6  10          0.18          1.48         0.97 o                         
   3  -6  10         23.52         27.24         2.44 o                         
   4  -6  10          7.99         13.03         3.41 o                         
   5  -6  10         46.36         48.72         3.30 o                         
   6  -6  10          4.99          4.32         1.55 o                         
   7  -6  10          3.86          6.19         2.21 o                         
  -8  -5  10          0.46          1.41         1.31 o                         
  -7  -5  10          4.29          5.74         1.21 o                         
  -6  -5  10         17.62         16.90         1.63 o                         
  -5  -5  10          1.82          2.87         0.95 o                         
  -4  -5  10          5.39          4.15         0.91 o                         
  -3  -5  10         58.50         59.28         2.28 o                         
  -2  -5  10         26.29         28.85         1.54 o                         
  -1  -5  10          0.25          2.02         0.63 o                         
   0  -5  10        128.40        101.00         3.60 o                         
   1  -5  10         38.31         29.12         2.99 o                         
   2  -5  10          1.65          2.86         1.11 o                         
   3  -5  10          6.38         10.74         1.56 o                         
   4  -5  10         17.50         18.37         2.00 o                         
   5  -5  10         10.60         10.09         2.25 o                         
   6  -5  10          0.80          1.17         1.43 o                         
   7  -5  10          0.52          2.49         1.99 o                         
  -9  -4  10          0.00          0.67         1.32 o                         
  -8  -4  10          0.28         -0.46         1.08 o                         
  -7  -4  10          1.42          0.02         1.00 o                         
  -6  -4  10         38.20         34.06         2.13 o                         
  -5  -4  10         48.08         54.84         2.86 o                         
  -4  -4  10          5.81          6.29         0.89 o                         
  -3  -4  10         42.14         42.68         1.90 o                         
  -2  -4  10         65.93         67.11         2.18 o                         
  -1  -4  10        184.46        158.47         4.32 o                         
   0  -4  10        137.50        134.41         3.73 o                         
   1  -4  10         18.42         12.90         1.03 o                         
   2  -4  10         66.27         55.85         2.65 o                         
   3  -4  10          1.16          0.31         0.85 o                         
   4  -4  10          0.14         -0.94         0.94 o                         
   5  -4  10          1.76          3.29         1.26 o                         
   6  -4  10          0.03          0.21         1.71 o                         
   7  -4  10          0.06          3.68         2.07 o                         
  -9  -3  10          3.25          4.77         1.52 o                         
  -8  -3  10         12.16         15.80         1.77 o                         
  -7  -3  10          3.32          7.09         1.33 o                         
  -6  -3  10         10.28         11.02         1.34 o                         
  -5  -3  10          0.05          1.65         0.93 o                         
  -4  -3  10        140.59        138.84         5.43 o                         
  -3  -3  10         83.27         74.04         2.35 o                         
  -2  -3  10         82.57         65.10         2.04 o                         
  -1  -3  10          6.22         12.52         0.73 o                         
   0  -3  10         19.50         15.19         0.80 o                         
   1  -3  10         19.31         20.09         1.04 o                         
   2  -3  10         47.12         52.68         2.50 o                         
   3  -3  10         31.62         21.33         1.70 o                         
   4  -3  10          5.83          6.87         1.16 o                         
   5  -3  10          1.97          2.27         1.22 o                         
   6  -3  10          0.10         -1.33         1.33 o                         
   7  -3  10          0.08          4.41         3.45 o                         
  -9  -2  10          0.57          0.68         1.49 o                         
  -8  -2  10          1.02          1.10         1.21 o                         
  -7  -2  10          0.27          0.50         1.45 o                         
  -6  -2  10         18.50         24.07         2.81 o                         
  -5  -2  10         27.72         24.30         1.92 o                         
  -4  -2  10         15.01         12.43         1.17 o                         
  -3  -2  10          8.17         12.84         0.79 o                         
  -2  -2  10        178.96        169.52         4.55 o                         
  -1  -2  10         38.79         41.87         1.67 o                         
   0  -2  10         38.76         37.77         1.30 o                         
   1  -2  10          0.01          0.84         0.45 o                         
   2  -2  10         64.81         54.58         1.96 o                         
   3  -2  10          2.56          0.85         0.61 o                         
   4  -2  10          4.38          5.76         0.82 o                         
   5  -2  10          7.03          7.19         1.00 o                         
   6  -2  10          5.27          4.98         2.02 o                         
   7  -2  10          3.83          8.05         3.64 o                         
 -10  -1  10          1.06          1.08         1.66 o                         
  -9  -1  10          0.24         -0.21         1.91 o                         
  -8  -1  10          0.21         -0.43         1.70 o                         
  -7  -1  10          8.54          8.02         1.31 o                         
  -6  -1  10         17.28         15.53         1.53 o                         
  -5  -1  10         26.33         25.10         1.58 o                         
  -4  -1  10          0.31          0.46         0.47 o                         
  -3  -1  10        268.05        252.98         7.52 o                         
  -2  -1  10         75.88         74.86         2.20 o                         
  -1  -1  10          6.47         10.36         0.77 o                         
   0  -1  10         22.64         26.95         1.00 o                         
   1  -1  10          7.58          9.60         0.66 o                         
   2  -1  10        261.89        257.79         7.15 o                         
   3  -1  10        184.73        184.38         6.11 o                         
   4  -1  10         13.23         11.44         0.96 o                         
   5  -1  10         35.65         35.39         3.07 o                         
   6  -1  10          1.44          0.33         1.29 o                         
   7  -1  10          0.03         -3.04         3.31 o                         
 -10   0  10          0.15          0.75         1.59 o                         
  -9   0  10          0.16          1.61         1.31 o                         
  -8   0  10          0.88          0.35         1.15 o                         
  -7   0  10          1.27         -0.94         1.00 o                         
  -6   0  10          4.16          7.81         1.09 o                         
  -5   0  10         65.45         65.98         2.45 o                         
  -4   0  10         32.96         30.52         1.25 o                         
  -3   0  10          5.76         10.73         0.73 o                         
  -2   0  10        299.52        280.95         7.77 o                         
  -1   0  10         78.21         75.28         2.23 o                         
   0   0  10         76.56         69.92         2.03 o                         
   1   0  10         18.31         17.61         1.17 o                         
   2   0  10          1.09          0.24         0.65 o                         
   3   0  10          1.80          1.74         1.01 o                         
   4   0  10          1.82          3.54         1.07 o                         
   5   0  10          5.66          4.52         1.55 o                         
   6   0  10          1.23          0.80         1.50 o                         
   7   0  10          0.36         -1.92         2.59 o                         
 -10   1  10          0.13          1.20         1.72 o                         
  -9   1  10          2.85          4.16         1.65 o                         
  -8   1  10          5.02          7.35         1.90 o                         
  -7   1  10         15.09         14.86         1.26 o                         
  -6   1  10         13.59         11.78         1.32 o                         
  -5   1  10          4.01          7.85         0.83 o                         
  -4   1  10         84.93         80.14         2.40 o                         
  -3   1  10        224.05        205.15         5.76 o                         
  -2   1  10         52.70         54.70         1.84 o                         
  -1   1  10        103.99        103.05         3.72 o                         
   0   1  10          4.95          2.59         0.73 o                         
   1   1  10        327.37        286.77        10.14 o                         
   2   1  10        168.85        153.89         5.20 o                         
   3   1  10         13.71         18.61         2.16 o                         
   4   1  10         54.40         51.29         2.96 o                         
   5   1  10         23.02         20.78         2.08 o                         
   6   1  10          0.01          1.41         1.62 o                         
   7   1  10          2.19          1.93         2.35 o                         
 -10   2  10         15.94         14.61         2.61 o                         
  -9   2  10          0.63          1.04         1.17 o                         
  -8   2  10          7.87          7.98         1.24 o                         
  -7   2  10          0.03          0.69         0.82 o                         
  -6   2  10          0.41          0.27         0.64 o                         
  -5   2  10         32.23         26.89         1.46 o                         
  -4   2  10        161.84        141.05         3.70 o                         
  -3   2  10          8.17         12.86         0.98 o                         
  -2   2  10          3.51          2.87         0.50 o                         
  -1   2  10        460.08        408.78        14.90 o                         
   0   2  10          4.35          8.24         0.85 o                         
   1   2  10        476.76        407.73        12.89 o                         
   2   2  10         91.36         84.53         3.47 o                         
   3   2  10          1.31          0.82         0.92 o                         
   4   2  10          8.07          9.90         1.48 o                         
   5   2  10          0.47         -1.22         1.22 o                         
   6   2  10          8.94         11.15         2.38 o                         
 -10   3  10          4.03          4.64         3.24 o                         
  -9   3  10          1.84          2.81         1.46 o                         
  -8   3  10          0.18          0.85         0.95 o                         
  -7   3  10          0.02          0.34         0.79 o                         
  -6   3  10          6.47          7.61         1.13 o                         
  -5   3  10         45.24         49.43         1.97 o                         
  -4   3  10        140.51        151.51         5.42 o                         
  -3   3  10         48.36         50.05         1.88 o                         
  -2   3  10          8.30         14.95         0.81 o                         
  -1   3  10        224.47        198.66         8.97 o                         
   0   3  10        695.35        622.09        19.39 o                         
   1   3  10        146.13        128.53         4.89 o                         
   2   3  10          0.45          1.53         0.82 o                         
   3   3  10          1.04          0.09         0.84 o                         
   4   3  10          2.41          1.88         1.20 o                         
   5   3  10          4.30          7.25         1.59 o                         
   6   3  10          0.06          2.07         2.13 o                         
 -10   4  10          0.50         -0.60         1.93 o                         
  -9   4  10          0.03          1.40         1.32 o                         
  -8   4  10          8.45         15.63         3.31 o                         
  -7   4  10         33.14         36.88         2.49 o                         
  -6   4  10         59.07         60.75         3.83 o                         
  -5   4  10          3.63          3.21         0.66 o                         
  -4   4  10         53.35         62.87         2.49 o                         
  -3   4  10         97.09         96.10         3.39 o                         
  -2   4  10        123.97        117.34         4.41 o                         
  -1   4  10         91.41         81.80         3.44 o                         
   0   4  10         51.20         54.29         2.62 o                         
   1   4  10          3.69          3.22         0.72 o                         
   2   4  10         37.68         34.94         2.05 o                         
   3   4  10          3.15          1.72         1.13 o                         
   4   4  10         11.20         11.37         2.01 o                         
   5   4  10          7.20          7.21         2.10 o                         
   6   4  10          0.00          0.38         2.22 o                         
 -10   5  10          0.47         -0.67         1.73 o                         
  -9   5  10          1.34          1.73         1.44 o                         
  -8   5  10         14.37         16.56         2.74 o                         
  -7   5  10          0.72          3.49         1.39 o                         
  -6   5  10         74.53         79.17         5.96 o                         
  -5   5  10         48.13         50.94         3.59 o                         
  -4   5  10         16.22         20.03         1.35 o                         
  -3   5  10          0.00          0.31         0.77 o                         
  -2   5  10         41.72         40.58         3.10 o                         
  -1   5  10         21.86         25.12         2.06 o                         
   0   5  10          0.62          0.54         0.70 o                         
   1   5  10          6.63          6.24         0.90 o                         
   2   5  10          8.98          9.72         1.06 o                         
   3   5  10         36.71         34.14         3.17 o                         
   4   5  10          9.88          7.26         2.78 o                         
   5   5  10          0.51          3.09         2.21 o                         
  -9   6  10          2.43          1.69         1.99 o                         
  -8   6  10          4.75          5.51         1.61 o                         
  -7   6  10          6.69          7.24         1.55 o                         
  -6   6  10         35.62         38.00         2.99 o                         
  -5   6  10          5.69          7.37         1.32 o                         
  -4   6  10          0.64          3.13         0.96 o                         
  -3   6  10          2.73          3.24         0.72 o                         
  -2   6  10         19.17         20.85         2.09 o                         
  -1   6  10         82.54         80.57         3.88 o                         
   0   6  10          0.63         -0.05         0.72 o                         
   1   6  10          3.70          3.36         1.53 o                         
   2   6  10         68.18         68.95         5.23 o                         
   3   6  10         25.83         32.43         4.57 o                         
   4   6  10         10.61         12.75         3.84 o                         
  -9   7  10          0.04          0.82         1.83 o                         
  -8   7  10          0.31         -1.43         1.46 o                         
  -7   7  10          1.60          3.25         2.39 o                         
  -6   7  10         28.91         27.91         2.67 o                         
  -5   7  10          4.05          4.34         1.12 o                         
  -4   7  10         10.60         12.45         2.00 o                         
  -3   7  10          1.56         -0.80         1.01 o                         
  -2   7  10         10.12         12.21         1.03 o                         
  -1   7  10        115.92        105.14         4.64 o                         
   0   7  10         16.45         20.39         1.70 o                         
   1   7  10          7.68          3.88         1.66 o                         
   2   7  10          0.81         -0.61         1.56 o                         
   3   7  10          3.33          1.53         1.89 o                         
   4   7  10         10.30         14.12         3.59 o                         
  -9   8  10          0.00          0.21         1.95 o                         
  -8   8  10          1.99          5.41         1.86 o                         
  -7   8  10          8.91         10.81         2.23 o                         
  -6   8  10         36.22         34.85         3.09 o                         
  -5   8  10          2.32          1.21         1.35 o                         
  -4   8  10         77.99         82.78         5.30 o                         
  -3   8  10         56.48         47.20         2.79 o                         
  -2   8  10          3.79          5.82         1.45 o                         
  -1   8  10          0.39         -1.17         1.21 o                         
   0   8  10          5.06          4.54         1.69 o                         
   1   8  10         10.51         12.99         1.95 o                         
   2   8  10          0.33          0.54         1.80 o                         
   3   8  10          5.13          3.50         2.01 o                         
  -8   9  10          6.20          5.75         4.55 o                         
  -7   9  10          1.03          2.46         1.80 o                         
  -6   9  10         19.26         24.42         2.98 o                         
  -5   9  10          2.51          0.34         1.36 o                         
  -4   9  10          0.10          0.83         1.08 o                         
  -3   9  10          2.59          1.94         1.42 o                         
  -2   9  10          0.01         -0.38         1.21 o                         
  -1   9  10         12.27         15.88         2.10 o                         
   0   9  10          7.48          6.72         1.81 o                         
   1   9  10          0.02         -1.80         1.80 o                         
   2   9  10         28.74         29.57         3.73 o                         
  -7  10  10          0.05          0.09         2.57 o                         
  -6  10  10          4.73          2.60         1.78 o                         
  -5  10  10          0.18         -0.54         1.39 o                         
  -4  10  10          2.59          1.89         2.75 o                         
  -3  10  10         17.93         23.10         1.94 o                         
  -2  10  10         27.90         31.29         3.28 o                         
  -1  10  10          0.57          0.14         1.65 o                         
   0  10  10         48.02         59.97         4.23 o                         
   1  10  10         43.24         46.24         3.52 o                         
  -6  11  10          1.28         -1.28         1.73 o                         
  -5  11  10          4.65          4.04         2.71 o                         
  -4  11  10          4.59          2.49         1.92 o                         
  -3  11  10          0.05          0.17         1.38 o                         
  -2  11  10         22.38         32.36         3.13 o                         
  -1  11  10          7.07          7.11         2.20 o                         
  -2 -11  11          5.03          2.35         1.46 o                         
  -1 -11  11          0.80          1.78         1.25 o                         
   0 -11  11          2.74          1.30         1.38 o                         
   1 -11  11          1.63         -0.49         1.37 o                         
   2 -11  11          2.62          2.39         1.51 o                         
  -4 -10  11          1.24          1.15         1.47 o                         
  -3 -10  11          1.07          3.40         2.90 o                         
  -2 -10  11          3.57          0.70         1.31 o                         
  -1 -10  11         14.65         18.25         2.05 o                         
   0 -10  11         31.35         33.69         2.50 o                         
   1 -10  11         39.58         40.50         3.33 o                         
   2 -10  11          5.20          5.49         1.47 o                         
   3 -10  11         30.76         32.35         5.30 o                         
   4 -10  11         12.73         10.35         2.09 o                         
  -5  -9  11          4.29          3.59         2.23 o                         
  -4  -9  11          9.95         10.55         1.65 o                         
  -3  -9  11         17.66         17.65         1.79 o                         
  -2  -9  11          1.24          2.39         1.25 o                         
  -1  -9  11          2.14          2.91         2.04 o                         
   0  -9  11          9.01         11.73         1.52 o                         
   1  -9  11         29.30         28.65         2.31 o                         
   2  -9  11         37.70         44.27         3.12 o                         
   3  -9  11         10.18         11.70         1.83 o                         
   4  -9  11         15.29         17.02         2.35 o                         
   5  -9  11         35.11         37.95         3.14 o                         
  -6  -8  11         10.28          9.17         1.59 o                         
  -5  -8  11         17.83         16.98         1.74 o                         
  -4  -8  11          0.51          1.91         1.15 o                         
  -3  -8  11         30.94         33.45         2.22 o                         
  -2  -8  11          9.87         10.15         1.42 o                         
  -1  -8  11          1.61          2.04         1.03 o                         
   0  -8  11         20.74         20.61         1.83 o                         
   1  -8  11          1.70          2.18         1.08 o                         
   2  -8  11         11.53         16.82         2.05 o                         
   3  -8  11          2.41          2.43         1.41 o                         
   4  -8  11          0.11         -0.17         1.36 o                         
   5  -8  11          2.05          1.28         1.69 o                         
  -7  -7  11          4.92          5.77         1.46 o                         
  -6  -7  11         20.69         16.29         1.61 o                         
  -5  -7  11          0.28          0.49         0.99 o                         
  -4  -7  11         26.91         24.23         1.81 o                         
  -3  -7  11          4.34          5.09         1.17 o                         
  -2  -7  11          0.11          1.49         0.96 o                         
  -1  -7  11          0.85          2.17         0.84 o                         
   0  -7  11          0.30          0.67         0.95 o                         
   1  -7  11          2.13          2.05         1.05 o                         
   2  -7  11          1.37          1.34         1.33 o                         
   3  -7  11          0.02         -0.97         1.20 o                         
   4  -7  11          0.66          1.56         1.48 o                         
   5  -7  11          2.65          2.93         1.58 o                         
   6  -7  11          0.04          3.97         1.58 o                         
  -7  -6  11          2.40          2.46         1.57 o                         
  -6  -6  11          1.33          2.29         1.03 o                         
  -5  -6  11          9.42          9.28         1.21 o                         
  -4  -6  11          1.22          3.13         1.15 o                         
  -3  -6  11          3.90          1.39         0.93 o                         
  -2  -6  11         20.68         19.91         1.34 o                         
  -1  -6  11         14.21         16.40         2.09 o                         
   0  -6  11        164.02        150.76         6.39 o                         
   1  -6  11          1.72          2.57         1.10 o                         
   2  -6  11         54.31         50.64         3.16 o                         
   3  -6  11          1.42          1.60         1.32 o                         
   4  -6  11          5.60          5.29         1.58 o                         
   5  -6  11          0.02         -0.69         1.36 o                         
   6  -6  11          5.51          5.22         1.70 o                         
  -8  -5  11          0.50         -0.85         1.31 o                         
  -7  -5  11          6.90          5.50         1.28 o                         
  -6  -5  11          3.11          2.67         1.52 o                         
  -5  -5  11         14.13          9.68         1.25 o                         
  -4  -5  11         19.14         25.82         1.75 o                         
  -3  -5  11        204.47        175.96         6.57 o                         
  -2  -5  11         78.77         72.46         3.07 o                         
  -1  -5  11          5.12          6.79         0.91 o                         
   0  -5  11          0.01          0.69         0.69 o                         
   1  -5  11         14.46         17.49         1.73 o                         
   2  -5  11         50.06         46.82         2.96 o                         
   3  -5  11         12.70         14.72         2.18 o                         
   4  -5  11         14.48         12.89         1.80 o                         
   5  -5  11          0.17         -0.82         1.33 o                         
   6  -5  11         24.76         29.76         5.21 o                         
  -8  -4  11          2.37          2.88         1.36 o                         
  -7  -4  11          1.44          1.90         1.10 o                         
  -6  -4  11          4.42          2.59         1.01 o                         
  -5  -4  11         35.21         30.09         2.57 o                         
  -4  -4  11          6.59          4.52         0.95 o                         
  -3  -4  11         25.87         25.34         2.15 o                         
  -2  -4  11          1.16          1.16         0.99 o                         
  -1  -4  11          0.50          0.02         0.65 o                         
   0  -4  11          0.69          0.30         0.57 o                         
   1  -4  11         14.85         17.54         1.35 o                         
   2  -4  11         13.53         12.87         1.28 o                         
   3  -4  11         27.21         30.67         3.05 o                         
   4  -4  11         25.07         29.83         2.59 o                         
   5  -4  11          9.17         10.91         1.66 o                         
   6  -4  11         14.35         19.00         3.48 o                         
  -9  -3  11          4.68          5.03         1.57 o                         
  -8  -3  11         17.33         19.19         2.26 o                         
  -7  -3  11          4.67          3.24         1.25 o                         
  -6  -3  11          1.24          2.81         1.12 o                         
  -5  -3  11          4.48          2.81         1.01 o                         
  -4  -3  11          3.83          7.01         1.30 o                         
  -3  -3  11          0.04          0.88         0.63 o                         
  -2  -3  11         37.76         39.91         1.68 o                         
  -1  -3  11         68.09         60.51         2.26 o                         
   0  -3  11        286.21        250.74         7.02 o                         
   1  -3  11        295.88        291.84         8.63 o                         
   2  -3  11         51.78         53.14         2.31 o                         
   3  -3  11          0.27         -0.67         0.74 o                         
   4  -3  11         15.19         13.65         1.41 o                         
   5  -3  11         14.79         13.33         1.80 o                         
   6  -3  11         25.16         28.20         2.69 o                         
  -9  -2  11          0.27         -1.22         1.44 o                         
  -8  -2  11          0.12          0.38         1.22 o                         
  -7  -2  11          0.24          1.72         1.14 o                         
  -6  -2  11          2.36          0.12         1.04 o                         
  -5  -2  11          7.85          7.94         1.16 o                         
  -4  -2  11          4.45          9.40         0.93 o                         
  -3  -2  11         33.19         35.41         1.57 o                         
  -2  -2  11        373.41        329.63         9.73 o                         
  -1  -2  11        181.16        168.35         5.17 o                         
   0  -2  11        131.36        107.15         3.25 o                         
   1  -2  11        425.51        368.88        10.78 o                         
   2  -2  11         69.33         63.32         2.24 o                         
   3  -2  11          0.85          0.42         0.62 o                         
   4  -2  11          0.03         -0.30         0.78 o                         
   5  -2  11          0.14         -1.14         1.14 o                         
   6  -2  11          0.54          2.90         2.20 o                         
  -9  -1  11          0.41         -0.05         1.66 o                         
  -8  -1  11          0.01         -0.52         1.19 o                         
  -7  -1  11          4.31          4.41         1.44 o                         
  -6  -1  11          7.59         14.43         1.54 o                         
  -5  -1  11         11.69         15.93         1.43 o                         
  -4  -1  11          7.19          4.96         0.87 o                         
  -3  -1  11          5.13          4.25         0.69 o                         
  -2  -1  11        148.26        145.32         4.20 o                         
  -1  -1  11         68.04         59.80         1.88 o                         
   0  -1  11        746.85        701.09        20.09 o                         
   1  -1  11          8.09         12.73         0.90 o                         
   2  -1  11          3.24          3.81         0.60 o                         
   3  -1  11          4.59          3.38         0.71 o                         
   4  -1  11          4.72          2.88         1.59 o                         
   5  -1  11         11.45         11.31         1.95 o                         
   6  -1  11          0.11          0.90         1.65 o                         
  -9   0  11          0.00          0.66         1.69 o                         
  -8   0  11          8.61         13.31         2.02 o                         
  -7   0  11          0.11          0.68         1.07 o                         
  -6   0  11          2.68          2.65         0.83 o                         
  -5   0  11         25.29         22.46         1.66 o                         
  -4   0  11         16.72         19.31         1.30 o                         
  -3   0  11          2.63          4.87         0.73 o                         
  -2   0  11          4.24          5.36         0.62 o                         
  -1   0  11         54.42         49.31         1.80 o                         
   0   0  11        179.69        168.57         5.22 o                         
   1   0  11         21.68         22.74         2.04 o                         
   2   0  11         38.99         29.32         1.81 o                         
   3   0  11          9.84          9.67         1.45 o                         
   4   0  11          4.68          8.19         1.47 o                         
   5   0  11          1.66          2.66         1.49 o                         
   6   0  11         10.54         14.74         4.24 o                         
 -10   1  11          1.29          1.30         1.69 o                         
  -9   1  11          0.09         -0.16         1.41 o                         
  -8   1  11         10.04          9.90         2.38 o                         
  -7   1  11          8.54          6.14         1.08 o                         
  -6   1  11          0.08         -0.11         0.77 o                         
  -5   1  11          0.72          1.40         0.66 o                         
  -4   1  11         20.86         23.60         1.52 o                         
  -3   1  11          0.96          0.95         0.71 o                         
  -2   1  11        191.80        166.37         5.11 o                         
  -1   1  11          1.60          1.94         0.51 o                         
   0   1  11          0.45          0.11         0.68 o                         
   1   1  11        121.30        125.02         4.42 o                         
   2   1  11          0.27         -0.35         0.91 o                         
   3   1  11         34.34         35.62         2.53 o                         
   4   1  11         31.22         33.50         2.64 o                         
   5   1  11          0.71         -0.54         1.58 o                         
   6   1  11          0.26          2.34         2.07 o                         
 -10   2  11          9.78          9.96         1.89 o                         
  -9   2  11          5.31          6.36         1.50 o                         
  -8   2  11          0.88          0.58         1.07 o                         
  -7   2  11          0.04         -0.14         0.91 o                         
  -6   2  11          0.18          0.30         0.78 o                         
  -5   2  11         17.47         22.21         1.70 o                         
  -4   2  11        137.14        143.52         6.82 o                         
  -3   2  11         58.61         56.24         2.90 o                         
  -2   2  11         50.91         59.66         3.02 o                         
  -1   2  11         27.26         38.24         1.89 o                         
   0   2  11          0.07          0.35         0.72 o                         
   1   2  11          0.71          0.30         0.94 o                         
   2   2  11         64.84         69.94         3.58 o                         
   3   2  11         14.00         13.55         1.75 o                         
   4   2  11          0.16         -1.16         1.16 o                         
   5   2  11          1.00         -0.50         1.42 o                         
   6   2  11          0.15         -0.01         1.93 o                         
 -10   3  11          0.64          2.81         1.83 o                         
  -9   3  11          0.09          1.16         1.27 o                         
  -8   3  11          0.02          0.14         1.15 o                         
  -7   3  11          1.61          3.24         0.96 o                         
  -6   3  11         17.98         25.22         2.02 o                         
  -5   3  11         15.70         12.90         1.30 o                         
  -4   3  11         27.00         25.38         1.23 o                         
  -3   3  11          2.72          3.70         0.68 o                         
  -2   3  11        276.69        245.68         8.72 o                         
  -1   3  11         99.80         99.60         3.92 o                         
   0   3  11         37.08         31.82         1.83 o                         
   1   3  11         28.74         19.74         1.44 o                         
   2   3  11          5.32          4.92         1.08 o                         
   3   3  11          1.23         -0.89         1.08 o                         
   4   3  11          2.52          3.23         1.41 o                         
   5   3  11         10.13         12.04         1.99 o                         
 -10   4  11          0.25          2.92         1.85 o                         
  -9   4  11          0.49         -1.00         1.76 o                         
  -8   4  11          0.62          0.28         1.23 o                         
  -7   4  11          7.95          7.29         1.71 o                         
  -6   4  11         35.29         34.43         2.27 o                         
  -5   4  11          0.55          0.95         0.70 o                         
  -4   4  11          4.95          5.46         0.74 o                         
  -3   4  11          0.28         -0.22         0.64 o                         
  -2   4  11         59.75         56.94         3.36 o                         
  -1   4  11          1.56          1.28         0.78 o                         
   0   4  11         17.69         20.10         1.48 o                         
   1   4  11         57.25         54.19         2.50 o                         
   2   4  11         12.61         11.92         1.27 o                         
   3   4  11         34.07         37.57         2.69 o                         
   4   4  11          1.52          1.36         1.45 o                         
   5   4  11         21.96         26.18         3.74 o                         
  -9   5  11          1.32         -0.08         1.70 o                         
  -8   5  11          0.70          0.26         1.68 o                         
  -7   5  11          2.44          2.08         1.24 o                         
  -6   5  11          0.86          3.06         1.09 o                         
  -5   5  11         21.03         26.14         1.74 o                         
  -4   5  11          1.42          1.97         0.70 o                         
  -3   5  11         22.23         25.35         1.22 o                         
  -2   5  11         51.15         46.93         2.74 o                         
  -1   5  11          8.01          7.44         1.07 o                         
   0   5  11         19.68         15.36         1.33 o                         
   1   5  11         44.15         37.69         2.07 o                         
   2   5  11         11.66         12.55         1.66 o                         
   3   5  11          2.73          3.69         1.90 o                         
   4   5  11         10.85         12.30         4.70 o                         
  -9   6  11          0.51          1.24         1.57 o                         
  -8   6  11          4.05          2.93         1.39 o                         
  -7   6  11          2.32          3.10         1.96 o                         
  -6   6  11         25.06         24.78         3.14 o                         
  -5   6  11          0.05          1.81         0.98 o                         
  -4   6  11         89.69         88.10         3.23 o                         
  -3   6  11          6.08          6.26         1.41 o                         
  -2   6  11          7.51          5.73         1.30 o                         
  -1   6  11         10.40          8.87         1.21 o                         
   0   6  11          0.79          0.71         0.92 o                         
   1   6  11          9.33         12.78         1.29 o                         
   2   6  11          1.68          3.96         1.76 o                         
   3   6  11          0.51         -1.72         1.72 o                         
   4   6  11          2.73         -2.26         2.26 o                         
  -9   7  11          0.33         -0.20         2.10 o                         
  -8   7  11          0.00          0.61         1.67 o                         
  -7   7  11          0.84         -0.07         1.45 o                         
  -6   7  11          1.01          0.10         1.65 o                         
  -5   7  11          0.59          0.29         0.95 o                         
  -4   7  11          2.61          0.24         0.71 o                         
  -3   7  11         14.65         15.52         1.81 o                         
  -2   7  11         16.44         13.81         1.54 o                         
  -1   7  11         26.46         21.20         2.46 o                         
   0   7  11          1.01          1.91         1.47 o                         
   1   7  11          4.55          1.09         1.76 o                         
   2   7  11          0.20         -0.76         1.80 o                         
   3   7  11          0.48         -2.49         2.49 o                         
  -8   8  11          0.01          1.14         2.15 o                         
  -7   8  11          2.56          1.84         1.59 o                         
  -6   8  11          5.77          8.58         2.31 o                         
  -5   8  11          9.67         11.34         1.79 o                         
  -4   8  11          8.90         13.41         1.98 o                         
  -3   8  11          6.36          6.37         1.31 o                         
  -2   8  11          0.05          0.87         1.07 o                         
  -1   8  11         17.43         16.45         2.45 o                         
   0   8  11         30.50         26.11         2.95 o                         
   1   8  11          0.57         -1.74         1.74 o                         
   2   8  11          0.09         -2.05         2.05 o                         
  -7   9  11          8.78         11.59         2.34 o                         
  -6   9  11          2.39          3.59         1.66 o                         
  -5   9  11          0.02         -0.87         1.44 o                         
  -4   9  11          3.13          6.74         1.61 o                         
  -3   9  11         38.40         41.09         2.60 o                         
  -2   9  11         61.15         69.82         4.83 o                         
  -1   9  11          3.22          3.45         1.79 o                         
   0   9  11          8.72          8.91         1.97 o                         
   1   9  11          8.89          9.28         2.14 o                         
  -6  10  11          1.11          2.96         1.75 o                         
  -5  10  11          7.85          7.14         1.75 o                         
  -4  10  11         10.82         14.88         2.64 o                         
  -3  10  11          0.57          2.52         1.43 o                         
  -2  10  11          2.07          3.42         1.94 o                         
  -1  10  11          3.29          1.77         1.83 o                         
   0  10  11          1.32          3.36         1.90 o                         
  -4  11  11          0.61          0.41         1.76 o                         
  -3  11  11          0.08          4.24         1.55 o                         
   0 -11  12          0.38         -1.57         2.09 o                         
  -3 -10  12          0.13          1.01         1.41 o                         
  -2 -10  12          8.49          5.47         1.70 o                         
  -1 -10  12          5.93          6.41         1.59 o                         
   0 -10  12          0.23          1.00         1.75 o                         
   1 -10  12          2.02          1.31         1.86 o                         
   2 -10  12          4.58          6.46         2.37 o                         
   3 -10  12          6.25          6.74         1.75 o                         
  -4  -9  12         16.55         14.40         2.68 o                         
  -3  -9  12         18.42         14.13         2.72 o                         
  -2  -9  12          4.13          3.67         1.41 o                         
  -1  -9  12          2.82          3.54         1.30 o                         
   0  -9  12         11.98         12.13         1.66 o                         
   1  -9  12          3.25          5.68         1.51 o                         
   2  -9  12          0.00          0.47         1.29 o                         
   3  -9  12          3.28          3.55         1.65 o                         
   4  -9  12         19.88         20.37         2.35 o                         
  -5  -8  12          1.37          0.84         1.32 o                         
  -4  -8  12          7.24          7.02         1.35 o                         
  -3  -8  12          1.81          2.24         1.20 o                         
  -2  -8  12          3.60          3.76         1.35 o                         
  -1  -8  12         18.10         20.30         2.22 o                         
   0  -8  12          0.18          1.77         1.19 o                         
   1  -8  12         36.92         39.18         2.78 o                         
   2  -8  12         69.09         64.40         3.90 o                         
   3  -8  12          1.94          3.34         1.48 o                         
   4  -8  12          1.11          1.68         1.57 o                         
   5  -8  12         13.65         15.43         3.57 o                         
  -6  -7  12          3.54          7.46         1.41 o                         
  -5  -7  12          0.11          1.34         1.03 o                         
  -4  -7  12          6.74          7.50         1.20 o                         
  -3  -7  12          8.55          9.02         1.90 o                         
  -2  -7  12         35.73         40.14         2.26 o                         
  -1  -7  12         67.00         62.58         2.98 o                         
   0  -7  12         49.01         48.14         3.11 o                         
   1  -7  12         26.80         27.55         2.42 o                         
   2  -7  12          3.12          2.26         1.37 o                         
   3  -7  12          0.41         -0.49         1.33 o                         
   4  -7  12          1.13          0.25         1.48 o                         
   5  -7  12          0.91         -0.02         1.61 o                         
  -7  -6  12          3.22          5.53         1.43 o                         
  -6  -6  12          0.30          1.18         1.10 o                         
  -5  -6  12         11.80         15.81         2.41 o                         
  -4  -6  12          2.83          4.05         1.15 o                         
  -3  -6  12          1.93          1.79         1.03 o                         
  -2  -6  12          5.71          5.88         0.99 o                         
  -1  -6  12          2.84          2.11         0.85 o                         
   0  -6  12          0.48         -0.62         1.01 o                         
   1  -6  12         36.48         35.72         4.40 o                         
   2  -6  12          0.00          0.21         1.13 o                         
   3  -6  12         48.64         50.61         3.54 o                         
   4  -6  12         10.28         10.50         1.84 o                         
   5  -6  12         13.21         12.26         2.21 o                         
  -8  -5  12          1.33          5.32         1.38 o                         
  -7  -5  12          2.89          1.91         1.22 o                         
  -6  -5  12          0.35          0.97         1.06 o                         
  -5  -5  12         15.28         17.84         1.58 o                         
  -4  -5  12          0.64          0.93         0.97 o                         
  -3  -5  12         31.70         31.73         2.16 o                         
  -2  -5  12        134.83        121.14         4.31 o                         
  -1  -5  12         12.50         15.31         1.32 o                         
   0  -5  12          5.30          2.59         0.93 o                         
   1  -5  12          1.74          2.41         1.13 o                         
   2  -5  12         48.29         48.82         3.20 o                         
   3  -5  12         61.79         61.89         3.78 o                         
   4  -5  12          5.43          7.66         1.68 o                         
   5  -5  12          0.62         -0.61         1.58 o                         
   6  -5  12          0.87         -0.62         1.63 o                         
  -8  -4  12          2.05          5.46         2.18 o                         
  -7  -4  12          5.14          5.99         1.26 o                         
  -6  -4  12          9.72         10.99         1.43 o                         
  -5  -4  12         48.19         52.63         3.00 o                         
  -4  -4  12         57.04         62.75         3.21 o                         
  -3  -4  12         44.08         44.62         2.56 o                         
  -2  -4  12          3.76          6.17         1.09 o                         
  -1  -4  12         32.77         33.90         1.87 o                         
   0  -4  12        151.77        145.40         5.05 o                         
   1  -4  12         41.44         38.44         2.64 o                         
   2  -4  12          0.17          2.16         0.99 o                         
   3  -4  12          1.47         -0.71         1.05 o                         
   4  -4  12          4.39          5.95         1.55 o                         
   5  -4  12          4.64          5.46         1.72 o                         
   6  -4  12          0.36          1.77         1.72 o                         
  -8  -3  12          0.85          4.41         1.57 o                         
  -7  -3  12          7.68         11.53         1.64 o                         
  -6  -3  12         31.27         33.81         2.47 o                         
  -5  -3  12          6.03          6.73         1.26 o                         
  -4  -3  12          0.10          2.05         0.95 o                         
  -3  -3  12         29.30         30.16         1.83 o                         
  -2  -3  12         68.63         58.14         2.26 o                         
  -1  -3  12          0.08          0.54         0.59 o                         
   0  -3  12         65.94         69.89         2.38 o                         
   1  -3  12         23.67         17.10         1.21 o                         
   2  -3  12         10.08         12.22         1.55 o                         
   3  -3  12          3.59          2.26         0.96 o                         
   4  -3  12         10.15          6.96         1.47 o                         
   5  -3  12          5.72          6.49         1.55 o                         
   6  -3  12          0.00         -0.91         1.82 o                         
  -9  -2  12          0.33          2.47         1.56 o                         
  -8  -2  12          2.81          2.71         1.77 o                         
  -7  -2  12          1.66         -0.01         1.18 o                         
  -6  -2  12          0.09         -1.01         1.07 o                         
  -5  -2  12          3.98          4.51         1.23 o                         
  -4  -2  12        112.79        105.95         3.80 o                         
  -3  -2  12         52.00         45.57         2.00 o                         
  -2  -2  12          0.66          2.46         0.62 o                         
  -1  -2  12          2.70          2.82         0.62 o                         
   0  -2  12          7.66          6.38         0.74 o                         
   1  -2  12          0.27          0.30         0.56 o                         
   2  -2  12          0.74          0.73         0.60 o                         
   3  -2  12          1.51          0.90         0.98 o                         
   4  -2  12         28.75         33.12         2.27 o                         
   5  -2  12         13.54         12.90         1.54 o                         
   6  -2  12          0.00         -0.69         2.47 o                         
  -9  -1  12          0.29         -1.47         1.47 o                         
  -8  -1  12          0.14         -0.29         1.29 o                         
  -7  -1  12          5.79          4.68         1.34 o                         
  -6  -1  12          1.21          0.66         1.01 o                         
  -5  -1  12          6.08          7.78         1.00 o                         
  -4  -1  12          7.52          8.44         0.98 o                         
  -3  -1  12          0.28          0.14         0.67 o                         
  -2  -1  12         53.86         53.76         2.04 o                         
  -1  -1  12         15.46         20.21         1.30 o                         
   0  -1  12         23.11         32.35         1.42 o                         
   1  -1  12         70.77         76.17         2.90 o                         
   2  -1  12         43.23         37.15         1.78 o                         
   3  -1  12         91.35         90.09         5.28 o                         
   4  -1  12          0.42          2.05         1.34 o                         
   5  -1  12          1.08          2.12         1.58 o                         
   6  -1  12          3.40          6.05         2.56 o                         
  -9   0  12          1.32         -0.79         2.07 o                         
  -8   0  12          0.36         -1.29         1.29 o                         
  -7   0  12          6.27          6.68         1.99 o                         
  -6   0  12          0.10          0.28         0.87 o                         
  -5   0  12         29.83         39.33         1.84 o                         
  -4   0  12         94.74         91.56         3.96 o                         
  -3   0  12          0.26         -0.66         0.66 o                         
  -2   0  12        136.70        128.33         4.44 o                         
  -1   0  12         22.48         24.39         1.48 o                         
   0   0  12         10.35         12.18         1.24 o                         
   1   0  12         13.31         14.78         1.54 o                         
   2   0  12          0.62          3.54         1.19 o                         
   3   0  12          0.12         -0.88         1.10 o                         
   4   0  12          1.43          1.99         1.44 o                         
   5   0  12          0.05          0.02         1.73 o                         
   6   0  12          0.05         -0.99         1.84 o                         
  -9   1  12          0.56          1.55         1.65 o                         
  -8   1  12          0.61         -1.29         1.29 o                         
  -7   1  12          4.03          7.06         1.59 o                         
  -6   1  12         30.66         26.01         2.94 o                         
  -5   1  12         22.50         21.06         1.80 o                         
  -4   1  12          6.93         10.16         1.52 o                         
  -3   1  12         27.82         29.72         1.66 o                         
  -2   1  12          0.44          0.50         0.67 o                         
  -1   1  12         50.91         43.44         2.11 o                         
   0   1  12        138.19        121.58         5.44 o                         
   1   1  12         30.27         30.18         2.35 o                         
   2   1  12         33.43         32.28         2.51 o                         
   3   1  12          9.19          8.65         1.56 o                         
   4   1  12          2.63          3.36         1.66 o                         
   5   1  12          1.61          0.72         1.60 o                         
  -9   2  12          0.97          1.44         1.92 o                         
  -8   2  12          0.09          0.93         1.16 o                         
  -7   2  12          2.58          1.31         0.95 o                         
  -6   2  12         12.25         10.45         1.15 o                         
  -5   2  12          2.48          1.31         0.81 o                         
  -4   2  12          3.69          2.61         0.85 o                         
  -3   2  12        117.00        111.70         4.50 o                         
  -2   2  12         12.55         10.56         1.07 o                         
  -1   2  12        432.86        383.77        15.10 o                         
   0   2  12         60.51         53.01         3.14 o                         
   1   2  12          2.01          2.43         1.12 o                         
   2   2  12          0.93          1.94         1.22 o                         
   3   2  12         15.06         18.14         2.84 o                         
   4   2  12         19.82         22.89         2.31 o                         
   5   2  12          7.13          5.04         1.87 o                         
  -9   3  12          0.02          2.20         1.47 o                         
  -8   3  12          2.25          2.95         1.23 o                         
  -7   3  12          2.48          3.76         1.15 o                         
  -6   3  12          0.02          1.05         0.93 o                         
  -5   3  12          0.26         -0.82         0.82 o                         
  -4   3  12          6.36         10.57         1.18 o                         
  -3   3  12        165.84        169.79         5.68 o                         
  -2   3  12        240.85        216.72         8.94 o                         
  -1   3  12          9.35         12.39         1.56 o                         
   0   3  12         12.36         14.06         1.64 o                         
   1   3  12         12.19          8.00         1.48 o                         
   2   3  12         25.37         28.96         2.48 o                         
   3   3  12          0.64          0.49         1.30 o                         
   4   3  12          7.30          6.29         1.79 o                         
   5   3  12          0.67          3.26         1.85 o                         
  -9   4  12          3.26          1.91         2.32 o                         
  -8   4  12          0.50          1.76         1.30 o                         
  -7   4  12          6.54          7.67         1.39 o                         
  -6   4  12         45.36         60.19         3.21 o                         
  -5   4  12         21.88         27.47         1.81 o                         
  -4   4  12          1.52          0.93         0.86 o                         
  -3   4  12          1.82          1.36         1.08 o                         
  -2   4  12          0.88          0.91         1.14 o                         
  -1   4  12         10.22         12.08         1.55 o                         
   0   4  12         35.39         38.28         2.61 o                         
   1   4  12         22.74         24.10         2.25 o                         
   2   4  12         10.17         11.05         1.77 o                         
   3   4  12          5.00          4.96         1.66 o                         
   4   4  12          0.20          3.18         1.80 o                         
  -9   5  12          1.44          3.34         1.85 o                         
  -8   5  12         22.29         28.44         2.97 o                         
  -7   5  12          9.13         12.71         1.39 o                         
  -6   5  12          0.47          0.45         1.09 o                         
  -5   5  12          1.26          3.97         0.98 o                         
  -4   5  12         24.79         25.45         1.92 o                         
  -3   5  12         13.91         16.35         1.54 o                         
  -2   5  12          0.39         -0.77         1.03 o                         
  -1   5  12          2.70          2.85         1.18 o                         
   0   5  12         10.65          9.99         1.49 o                         
   1   5  12         46.37         39.96         2.84 o                         
   2   5  12          0.00          1.37         1.47 o                         
   3   5  12          3.50          4.02         1.60 o                         
   4   5  12          0.59         -0.68         1.94 o                         
  -9   6  12          0.60          3.05         1.94 o                         
  -8   6  12          5.73          5.84         1.60 o                         
  -7   6  12          1.80          2.07         1.32 o                         
  -6   6  12          1.44          0.21         1.10 o                         
  -5   6  12          3.00          1.81         0.93 o                         
  -4   6  12          0.26          0.23         0.88 o                         
  -3   6  12          1.62         -1.04         1.04 o                         
  -2   6  12          0.10         -1.11         1.11 o                         
  -1   6  12          1.49         -0.56         1.15 o                         
   0   6  12         34.33         36.47         2.71 o                         
   1   6  12          3.15          3.12         1.51 o                         
   2   6  12         36.55         37.94         4.92 o                         
   3   6  12          0.26         -0.16         2.15 o                         
  -8   7  12          4.96          6.38         1.87 o                         
  -7   7  12          0.06         -0.90         1.28 o                         
  -6   7  12         17.60         19.91         3.60 o                         
  -5   7  12          2.65          3.29         1.04 o                         
  -4   7  12         10.51         16.21         1.21 o                         
  -3   7  12         68.68         66.17         3.42 o                         
  -2   7  12          6.53          6.30         2.08 o                         
  -1   7  12          4.97          1.77         1.31 o                         
   0   7  12         14.71         15.93         1.96 o                         
   1   7  12         16.02         17.93         2.73 o                         
   2   7  12          4.29          3.07         2.44 o                         
  -8   8  12          0.61          4.09         1.98 o                         
  -7   8  12          0.95          1.75         1.54 o                         
  -6   8  12         20.29         22.66         2.19 o                         
  -5   8  12         18.53         19.84         1.76 o                         
  -4   8  12          0.09         -0.25         1.55 o                         
  -3   8  12          3.86          3.95         1.35 o                         
  -2   8  12          0.23         -1.19         1.19 o                         
  -1   8  12          2.71          1.34         1.45 o                         
   0   8  12          5.75          6.70         2.19 o                         
   1   8  12          0.63         -0.21         2.13 o                         
  -7   9  12          2.50          5.02         2.61 o                         
  -6   9  12          1.68          5.72         1.91 o                         
  -5   9  12          3.49          4.65         1.35 o                         
  -4   9  12          0.21          1.54         1.44 o                         
  -3   9  12          2.04          3.69         1.48 o                         
  -2   9  12          0.39          2.52         1.38 o                         
  -1   9  12         12.72          6.43         2.41 o                         
   0   9  12         30.63         27.50         3.33 o                         
  -5  10  12          1.54          1.52         1.46 o                         
  -4  10  12          0.57          0.51         1.78 o                         
  -3  10  12          2.30          5.98         1.68 o                         
  -2  10  12         28.62         29.56         3.02 o                         
  -1  10  12         27.48         27.64         2.94 o                         
  -2 -10  13          5.44          6.24         1.72 o                         
  -1 -10  13          2.84          3.17         1.57 o                         
   0 -10  13         19.91         19.52         2.19 o                         
   1 -10  13         25.94         26.51         3.31 o                         
  -4  -9  13          2.40          4.48         1.66 o                         
  -3  -9  13          6.00          5.89         1.61 o                         
  -2  -9  13         16.70         21.34         5.03 o                         
  -1  -9  13         29.09         30.17         3.38 o                         
   0  -9  13         14.67         13.62         1.92 o                         
   1  -9  13          0.43         -0.16         1.44 o                         
   2  -9  13         42.45         42.11         3.70 o                         
   3  -9  13         49.18         53.73         3.70 o                         
  -5  -8  13         14.35         17.45         1.87 o                         
  -4  -8  13          4.22          6.05         2.96 o                         
  -3  -8  13          1.01          1.20         1.20 o                         
  -2  -8  13          7.54          6.79         1.47 o                         
  -1  -8  13          0.34          0.87         1.20 o                         
   0  -8  13         26.40         31.07         2.53 o                         
   1  -8  13         11.18         12.23         1.83 o                         
   2  -8  13          4.01          4.21         1.51 o                         
   3  -8  13          1.82          3.12         1.71 o                         
   4  -8  13         12.59         16.80         2.24 o                         
  -6  -7  13          9.81          7.96         1.81 o                         
  -5  -7  13          0.36          3.51         1.77 o                         
  -4  -7  13          0.65          0.21         1.18 o                         
  -3  -7  13          0.19         -0.87         1.14 o                         
  -2  -7  13          1.59          3.30         1.12 o                         
  -1  -7  13          6.38          6.78         1.46 o                         
   0  -7  13          8.22          5.83         1.80 o                         
   1  -7  13          2.11          0.42         1.27 o                         
   2  -7  13          4.25          1.89         1.47 o                         
   3  -7  13          9.14          9.92         2.25 o                         
   4  -7  13          2.12          2.95         1.66 o                         
  -7  -6  13          2.02          5.18         1.67 o                         
  -6  -6  13          0.25          0.52         1.56 o                         
  -5  -6  13          0.25         -0.44         1.25 o                         
  -4  -6  13         11.28          9.37         1.48 o                         
  -3  -6  13          0.22         -0.80         1.06 o                         
  -2  -6  13         15.37         16.79         1.51 o                         
  -1  -6  13          7.85         10.10         1.45 o                         
   0  -6  13         40.87         39.98         2.86 o                         
   1  -6  13          1.89          1.52         1.24 o                         
   2  -6  13          1.75          0.75         1.38 o                         
   3  -6  13          5.82          7.17         1.79 o                         
   4  -6  13          8.31         14.27         3.26 o                         
   5  -6  13          5.14          6.78         1.94 o                         
  -7  -5  13          3.75          1.83         1.34 o                         
  -6  -5  13          0.23         -0.28         1.10 o                         
  -5  -5  13         20.97         18.07         1.88 o                         
  -4  -5  13          6.18          3.91         2.14 o                         
  -3  -5  13          2.92          3.15         1.11 o                         
  -2  -5  13         11.33         14.18         1.76 o                         
  -1  -5  13          0.10          0.82         1.02 o                         
   0  -5  13          0.17         -0.92         0.92 o                         
   1  -5  13          1.02          0.84         1.16 o                         
   2  -5  13         29.58         31.33         2.67 o                         
   3  -5  13          0.07          3.22         1.39 o                         
   4  -5  13         27.60         34.76         3.04 o                         
   5  -5  13          0.39          1.98         2.45 o                         
  -8  -4  13          0.00          0.35         1.86 o                         
  -7  -4  13          6.15          3.04         1.29 o                         
  -6  -4  13          0.01         -0.97         1.01 o                         
  -5  -4  13         24.19         26.12         2.41 o                         
  -4  -4  13         17.68         15.23         1.62 o                         
  -3  -4  13          5.06          4.77         1.03 o                         
  -2  -4  13          0.10         -0.83         0.83 o                         
  -1  -4  13         10.66         12.82         1.18 o                         
   0  -4  13          0.67          2.03         0.85 o                         
   1  -4  13          3.50          3.01         1.16 o                         
   2  -4  13         35.76         32.57         2.57 o                         
   3  -4  13          5.46          7.11         1.46 o                         
   4  -4  13         50.06         53.82         3.69 o                         
   5  -4  13         16.78         21.87         4.09 o                         
  -8  -3  13          2.68          2.78         1.52 o                         
  -7  -3  13          8.26          7.66         2.49 o                         
  -6  -3  13          0.78          0.14         1.29 o                         
  -5  -3  13          0.02         -1.31         1.31 o                         
  -4  -3  13         12.83         20.53         1.86 o                         
  -3  -3  13         11.34         12.21         1.38 o                         
  -2  -3  13         20.03         22.07         2.27 o                         
  -1  -3  13         50.95         53.45         2.22 o                         
   0  -3  13          4.29          5.33         1.10 o                         
   1  -3  13          6.42          6.78         0.78 o                         
   2  -3  13         11.04         11.61         1.20 o                         
   3  -3  13         12.11         12.89         1.56 o
[truncated: 58,969 more chars]
